# Supplementary material for: Bony-fish-like scales in a Silurian maxillate placoderm
Source: Nat Commun. 2023 Nov 22;14:7622. doi: 10.1038/s41467-023-43557-9 (PMC10665347; doi:10.1038/s41467-023-43557-9)
Supplement: Supplementary file 4 — Supplementary Data 1 [file 41467_2023_43557_MOESM4_ESM.zip]

Archive with 1 entries (1 files):
- Supplementary Data 1.nex
