# Supplementary material for: Bony-fish-like scales in a Silurian maxillate placoderm
Source: Nat Commun. 2023 Nov 22;14:7622. doi: 10.1038/s41467-023-43557-9 (PMC10665347; doi:10.1038/s41467-023-43557-9)
Supplement: Supplementary file 4 — Supplementary Data 1 [file 41467_2023_43557_MOESM4_ESM.zip › Supplementary Data 1.nex]

#NEXUS
[written Wed Aug 16 03:24:30 CST 2023 by Mesquite  version 3.51 (build 898) at Angelish/192.168.1.101]

BEGIN TAXA;
	TITLE Taxa;
	DIMENSIONS NTAX=159;
	TAXLABELS
		Osteostraci Galeaspida Yunnanolepis_spp Parayunnanolepis_xitunensis Chuchinolepis_dongmoensis Minicrania_lirouyii Sinolepis_macrocephala Microbrachius_dicki Bothriolepis_spp Pterichthyodes_milleri Asterolepis_ornata Remigolepis_spp Sigaspis_lepidophora Kujdanowiaspis_podolica Gavinaspis_convergens Cowralepis_mclachlani_ Wuttagoonaspis_fletcheri Dicksonosteus_arcticus_ Groenlandaspis_antarcticus Mulgaspis_evansorum Buchanosteus_confertituberculatus Parabuchanosteus_murrumbidgeensis Holonema_westolli Coccosteus_cuspidatus Incisoscutum_ritchiei_ Eastmanosteus_calliaspis Compagopiscis_croucheri_ Diandongpetalichthys_liaojiaoshanensis Eurycaraspis_incilis Quasipetalichthys_haikouensis Pauropetalichthys_magnoculus Lunaspis_broili_ Ellopetalichthys_scheii Epipetalichthys_wildungensis Guangxipetalichthys_tiaomajianensis Pampetalichthys_longhuaensis Notopetalichthys_hillsi Sinopetalichthys_kueiyangensis Widjeaspis_warrooensis Macropetalichthys_rapheidolabis Shearsbyaspis_oepiki Materpiscis_attenboroughi_ Campbellodus_decipiens Austroptyctodus_gardineri Rhamphodopsis_threiplandi Brindabellaspis_stensioi Arabosteus_variabilis Kimaspis_tienshanica Kolymaspis_sibirica Kosoraspis_peckai Radotina_kosorensis Radotina_tessellata Sudaspis_chiupaci Tlamaspis_inopinatus Romundina_stellina_ Gemuendina_stuertzi Jagorina_pandora Qilinyu_rostrata Entelognathus_primordialis Lophosteus_superbus Andreolepis_hedei Janusiscus_schultzei Dialipina_salgueiroensis_ Psarolepis_romeri_ Guiyu_oneiros Sparalepis_tingi Achoania_jarvikii Ligulalepis_toombsi Meemannia_eos Cheirolepis_trailli Cheirolepis_canadensis Raynerius_splendens Howqualepis_rostridens Kentuckia_deani_ Mimipiscis_toombsi Moythomasia_durgaringa Osorioichthys_marginis Lawrenciella_schaefferi Kansasiella_eatoni Ptyctolepis_brachynotus Onychodus_jandemarrai_ Qingmenodus_yui Miguashaia_bureaui Gavinia_syntrips Diplocercides_spp Styloichthys_changae Youngolepis_praecursor Powichthys_thorsteinssoni Diabolepis_speratus Uranolophus_wyomingensis Dipterus_spp Porolepis_spp Glyptolepis_groenlandica Kenichthys_campbelli Osteolepis_macrolepidotus Gogonasus_andrewsae Eusthenopteron_foordi Ramirosuarezia_boliviana Acanthodes_bronni Akmonistion_zangerli Brachyacanthus_scutiger Brochoadmones_milesi Cassidiceps_vermiculatus Cheiracanthus_spp Chondrenchelys_problematica Cladodoides_wildungensis Cladoselache_kepleri_ Climatius_reticulatus Cobelodus_aculeatus Culmacanthus_stewarti_ Debeerius_ellefseni_ Diplacanthus_crassisimus_ Doliodus_latispinosus Euthacanthus_macnicoli_ Uraniacanthus_probation Gyracanthides_murrayi Hamiltonichthys_mapesi_ Helodus_simplex_ Homalacanthus_concinnus Ischnacanthus_gracilis_ Kathemacanthus_rosulentus_ Latviacanthus_ventspilsensis_ Lupopsyrus_pygmaeus_ Mesacanthus_mitchelli Obtusacanthus_corroconis_ Onychoselache_traquari Orthacanthus_spp Parexus_recurvus Zemlyacanthus_menneri Promesacanthus_eppleri Ptomacanthus_anglicus Pucapampella_rodrigae Rhadinacanthus_longispinus Tamiobatis_vetustus Tetanopsyrus_lindoei Tristychius_arcuatus Dobunnacanthus_waynensis Acronemus_tuberculatus Chimaeroidei Damocles_serratus Diplodoselache_woodi Dwykaselachus_oosthuizeni Egertonodus_basanus Falcatus_falcatus Gladbachus_adentatus Halimacanthodes_ahlbergi Homalodontus_aplopagus Iniopera_richardsoni Kawichthys_moodiei Nerepisacanthus_denisoni Ozarcus_mapesae Squalus_spp Synechodus_dubrisiensis Tribodus_limae Triodus_moorei Uraniacanthus_curtus Paucicanthus_vanelsti Xiushanosteus_mirabilis Shenacanthus_vermiformis 
	;

END;


BEGIN CHARACTERS;
	TITLE  'Matrix in file "zhu2020-1.nex"';
	DIMENSIONS  NCHAR=694;
	FORMAT DATATYPE = STANDARD GAP = - MISSING = ? SYMBOLS = "  0 1 2 3 4 5 6 7 8 9 A B C D E F G H J K M N";
	CHARSTATELABELS 
		1 Tessellate_prismatic_calcified_cartilage /  absent present,
		2 Prismatic_calcified_cartilage /  single_layered 'multi-layered',
		3 Extensive_calcified_cartilage /  absent present,
		4 Perichondral_bone /  present absent,
		5 Extensive_endochondral_ossification /  absent present,
		6 'Three-layered exoskeleton' /  absent present,
		7 Cephalic_dermoskeletal_bone /  cellular acellular,
		8 Perforated_horizontal_lamina_in_the_sensory_line_canals_and_vascular_system /  absent present,
		9 Superficial_glassy_layer_of_dermal_armour /  absent present,
		10 Dentinous_tissue /  absent present,
		11 Dentine_kind /  mesodentine semidentine orthodentine,
		12 Plicidentine_ /  absent simple_or_generalized_polyplacodont,
		13 'Enamel(oid) present on dermal bones and scales' /  absent present,
		14 Enamel /  'single-layered' 'multi-layered',
		15 Enamel_layers /  'applied directly to one another (ganoine)' separated_by_layers_of_dentine,
		16 'Enamel(oid) on teeth' /  absent present,
		17 'Cap of enameloid restricted to upper part of teeth (acrodin)' /  absent present,
		18 Galeaspidin /  absent present,
		19 Extensive_pore_canal_network /  absent present,
		20 Resorption_and_redeposition_of_odontodes_ /  lacking_or_partially_developed developed,
		21 Generations_of_odontodes /  buried areally_growing resorbed,
		22 Enamel_and_pore_canals /  enamel_absent_from_inner_surface_of_pores enamel_lines_portions_of_pore_canal,
		23 Relative_size_of_cosmine_pores /  small_ large_,
		24 Rostral_tubuli_ /  absent present,
		25 Bone_cell_lacunae_in_body_scale_bases /  present absent,
		26 Main_dentinous_tissue_forming_fin_spine /  osteodentine orthodentine,
		27 'Lepidotrichia or lepidotrichia-like scale alignment' /  present absent,
		28 Differentiated_lepidotrichia /  absent present,
		29 Epichordal_lepidotrichia_in_caudal_fin_ /  absent present,
		30 Barbed_lepidotrichial_segments /  absent present,
		31 Fringing_fulcra_ /  absent present,
		32 'Scute-like ridge scales (basal fulcra)' /  absent present,
		33 Flank_scales_alignment /  vertical_rows_ 'oblique rows or hexagonal/rhombic packing' disorganised,
		34 Scales /  macromeric_ micromeric_,
		35 Body_scale_growth_pattern /  monodontode polyodontode,
		36 Body_scale_growth_concentric /  absent present,
		37 'Body scales with peg-and-socket articulation' /  absent present,
		38 Peg_on_rhomboid_scale_ /  narrow broad,
		39 Body_scale_profile /  'distinct crown and base demarcated by a constriction (neck)' flattened,
		40 Body_scales_with_bulging_base /  absent present,
		41 Body_scales_with_flattened_base /  absent present,
		42 Relationship_of_crown_and_base_of_isolated_trunk_scale /  crown_fully_covering_the_base crown_sitting_on_the_bony_base,
		43 Profile_of_scales_with_constriction_between_crown_and_base /  neck_similar_in_width_to_crown 'neck greatly constricted, resulting in anvil-like shape',
		44 Body_scales_with_basal_canal�or_open_basal_vascular_cavity /  absent present,
		45 Neck_canal /  absent present,
		46 Keel_of_scale /  absent present,
		47 'Posterior ledge (secondary keel) of scale' /  absent weak _developed,
		48 Anteroventral_process_on_scale /  absent present,
		49 Ventral_process_of_scale /  present absent,
		50 Anterodorsal_process_on_scale /  absent present,
		51 Anterodorsal_process_and_peg /  separated confluent,
		52 Sensory_line_canal_of_body /  passes_between_or_beneath_scales 'passes over scales and/or is partially enclosed or surrounded by scales' perforates_and_passes_through_scales,
		53 Scale_sensory_line_of_head /  passes_between_or_beneath_scales 'passes over scales and/or is partially enclosed or surrounded by scales' perforates_and_passes_through_scales,
		54 Longitudinal_scale_alignment_in_fin_webs /  present absent,
		55 'Sensory line scales/plates on head' /  unspecialized paralleling_canal 'semicylindrical C-shaped ring scales',
		56 Dermal_ornamentation /  smooth 'parallel, vermiform ridges' concentric_ridges tuberculate,
		57 Sensory_line_network /  preserved_as_open_grooves pass_through_canals_enclosed_within_dermal_bones,
		58 'Sensory canals/grooves' /  contained_within_the_thickness_of_dermal_bones contained_in_prominent_ridges_on_visceral_surface_of_bone,
		59 Dermal_skull_roof /  includes_large_dermal_plates consists_of_undifferentiated_plates_or_tesserae,
		60 Tesserae_morphology /  large_interlocking_polygonal_plates 'microsquamose, not larger than body tesserae',
		61 Extent_of_dermatocranial_cover /  complete 'incomplete (scale-free and elsewhere)',
		62 Unpaired_median_skull_roofing_bone_in_contact_with_unpaired_plate_bearing_pineal_eminence_or_foramen /  absent present,
		63 Median_rostral_extension_of_the_headshield /  absent present,
		64 Lateral_fields /  absent_ present_,
		65 Division_of_lateral_fields /  absent divided_once divided_twice,
		66 Lateral_fields_extend_posterior_to_pectoral_sinus /  absent_ present_,
		67 Lateral_fields_extend_onto_cornua /  absent_ present_,
		68 Median_fields /  absent present,
		69 Median_field_separation_from_pineal_plate_or_foramen /  absent_ present_,
		70 Median_dorsal_opening /  absent present,
		71 Cornual_extensions /  absent present,
		72 Corners /  absent present,
		73 Fused_scale_rows_on_posterior_of_headshield /  absent_ present_,
		74 Dorsal_spinal_process_of_headshield /  absent present,
		75 Oralobranchial_covering /  minute_scales tesserae dermal_plates one_or_two_massive_plates,
		76 Shape_of_median_dorsal_opening /  'transverse slit-like ' 'oval-like ' slender_longitudinal_oval_,
		77 Spines_on_cornual_extension /  absent present,
		78 Headshield_enclosed_posteriorly_behind_oralobranchial_chamber /  no yes,
		79 Enlarged_tubercles_form_symmetrical_pattern_on_posterior_part_of_headshield /  absent present,
		80 'T-shaped rostral plate' /  absent_ present_,
		81 'Single median element carring the central, middle and posterior pit line' /  absent_ present_,
		82 Postnuchal_plates /  absent_ present_,
		83 Cutaneous_sensory_organ_on_suborbital_plate /  absent_ present_,
		84 Cutaneous_sensory_organ_on_postsuborbital_plate /  absent_ present_,
		85 Cutaneous_sensory_organ_on_skull_roof_posterior_to_orbits /  absent_ present_,
		86 Sclerotic_ring_incorporated_into_skull_roof /  absent present,
		87 Rostrocaudal_groove_on_the_inner_surface_of_the_premedian_plate /  absent present,
		88 Preorbital_depression /  absent_ present_,
		89 Preorbital_recess /  absent_ present_,
		90 Preorbital_recess /  restricted_to_premedian_plate_ extends_onto_lateral_plates_,
		91 Submarginal_articulation /  absent_ present_,
		92 Prelateral_plate /  absent_ present_,
		93 Posterior_descending_lamina_of_skull_roof /  absent_ present_,
		94 Mesial_lamina_of_marginal_plate /  absent_ present_,
		95 Nostril_enclosed_in_dermal_skull_roof /  yes_ no_,
		96 Lacrimal /  absent_ present_,
		97 Pineal_and_rostral_plate /  contact separated,
		98 Snout_region_fragmented_into_mosaic_of_small_plates /  no_ yes_,
		99 'B-bone' /  absent present,
		100 Series_of_bones_lateral_to_supratemporal /  absent_ single_bone_ two_bones_,
		101 Pore_cluster /  absent_ present_,
		102 Prerostral_plate /  absent present,
		103 Interparietal /  absent_ present_,
		104 Supratemporal_contact_with_postparietal /  absent_ present_,
		105 Supratemporal_contact_with_nasal /  absent_ present_,
		106 Quadratojugal /  present_ absent_,
		107 Accessory_operculum /  absent_ present_,
		108 'Dermal bone (sarcopterygian postorbital) between jugal and intertemporal' /  absent_ present_,
		109 Lacrimal_notch /  absent_ present_,
		110 Orbital_process_of_maxilla /  absent_ present_,
		111 'Dermal cranial joint at level of sphenoid-otic junction' /  absent present,
		112 Posterior_nostril_ /  associated_with_orbit not_associated_with_orbit,
		113 Posterior_nostril /  external palatal,
		114 Posterior_nostril_in_external_position /  far_from_jaw_margin at_or_close_to_jaw_margin,
		115 Choana /  absent_ present_,
		116 Lacrimal_posteriorly_enclosing_posterior_nostril /  absent present,
		117 Premaxilla_contributes_to_posterior_nostril /  absent_ present_,
		118 Position_of_anterior_nostril /  facial at_oral_margin,
		119 Number_of_nasals_ /  many one_or_two,
		120 Mesial_margin_of_nasal_ /  not_notched notched,
		121 Dermintermedial_process_ /  absent present,
		122 Extended_preorbital_region_between_eyes_and_nasal_capsule /  absent present,
		123 Orbit_dorsal_or_facing_dorsolaterally /  present absent,
		124 Orbit_surrounded_by_endocranium /  absent partially_surrounded surrounded,
		125 'Supraorbital (sensu Cloutier and Ahlberg 1996, including posterior tectal of Jarvik) ' /  absent present,
		126 Number_of_supraorbitals /  one_ two_ many_,
		127 'Supraorbital, preorbital and nasal ' /  unfused fused,
		128 'Tectal (sensu Cloutier and Ahlberg 1996, not counting the posterior tectal of Jarvik) ' /  absent present,
		129 Pineal_opening_in_braincase /  absent present,
		130 Pineal_opening_perforation_in_dermal_skull_roof /  present absent,
		131 'Pineal eminence (in taxa lacking pineal foramen)' /  absent present,
		132 'Location of pineal foramen/eminence' /  level_with_posterior_margin_of_orbits well_posterior_of_orbits,
		133 Opening_in_dermal_skull_roof_for_spiracular_bounded_by_bones_carrying_otic_canal /  absent present,
		134 Dermal_plate_associated_with_pineal_eminence_or_foramen /  contributes_to_orbital_margin plate_bordered_laterally_by_skull_roofing_bones_,
		135 Skull_roof_with_broad_supraorbital_vaults /  absent present,
		136 'Parietals (preorbitals of placoderms): ' /  absent present,
		137 'Condition of parietals/preorbitals' /  meet_in_midline do_not_meet_in_midline single_midline_bone,
		138 'Parietals (preorbitals of placoderms) surround pineal foramen or eminence' /  yes no,
		139 'Postparietals (centrals of placoderms)' /  absent present,
		140 'Condition of postparietals/centrals' /  meet_in_midline do_not_meet_in_midline single_midline_bone,
		141 Suture_between_paired_skull_roofing_bones /  straight sinusoidal,
		142 Large_unpaired_median_skull_roofing_bone_anterior_to_the_level_of_nasal_capsules_ /  absent present,
		143 Position_of_premedian_plate /  dorsal ventral,
		144 Postnasal_plate /  absent present,
		145 Postmarginal_plate /  absent present,
		146 Obstantic_margin_of_skull_roof /  long short,
		147 Large_unpaired_median_bone_contributing_to_posterior_margin_of_skull_roof_ /  absent present,
		148 Nuchal_plate /  without_orbital_facets_ with_orbital_facets_,
		149 Nuchal_reaching_or_almost_reaching_orbital_margin /  absent present,
		150 Paired_pits_on_ventral_surface_of_nuchal_plate /  absent present,
		151 Contact_of_nuchal_or_centronuchal_plate_with_paired_preorbital_plates /  absent present,
		152 'Number of marginal bones alongside paired median skull roofing bones over the otico-occipital division of braincase ' /  single two_or_more,
		153 Lateral_plate_ /  absent present,
		154 paranuchal_number /  one_pair two_pairs,
		155 Median_paranuchal_plate /  absent present,
		156 'Posterior process of the paranuchal plate behind the nuchal plate (dorsal face) ' /  absent present,
		157 Medial_processes_of_paranuchal_wrapping_posterolateral_corners_of_nuchal_plate /  absent present paranuchals_precluded_from_nuchal_by_centrals,
		158 Posterior_projection_on_posterior_paranuchal_plate /  absent present,
		159 'Canal-bearing bone of skull roof extends far past posterior margin of parietals.' /  no yes,
		160 Extratemporal /  absent present,
		161 Westoll_lines /  absent present,
		162 Anteriorly_directed_adductor_fossae_between_neurocranium_and_skull_roof /  absent present,
		163 Anterior_pit_line_of_dermal_skull_roof /  absent present,
		164 'Position of anterior pit-line ' /  'on paired median skull roofing bones over the otico-occipital division of braincase' on_paired_median_skull_roofing_bones_over_the_sphenoid_division_of_braincase,
		165 'Middle and posterior pit-lines on postparietal' /  posteriorly_situated mesially_situated,
		166 Position_of_middle_and_posterior_pit_lines_ /  close_to_midline near_the_central_portion_of_each_postparietal_,
		167 Junction_of_posterior_pitline_and_main_lateral_line /  far_in_front_of_posterior_margin_of_skull_roof close_to_posterior_margin_of_skull_roof,
		168 Ethmoid_commisure /  absent present,
		169 Ethmoid_commissure_fused_into_midline_canal /  absent present,
		170 Course_of_ethmoid_commissure_ /  middle_portion_through_median_rostral sutural_course through_bone_center_of_premaxillary,
		171 Infraorbital_canal_follows_premaxillary_suture /  no yes,
		172 Postmarginal_canal /  absent_ present_,
		173 Postmarginal_line_issued_from_main_lateral_line /  on_marginal_or_supratemporal on_anterior_paranuchal_or_tabular,
		174 Central_sensory_line /  absent present,
		175 Supraorbital_sensory_canals /  absent_ present_,
		176 Course_of_supraorbital_canal /  between_anterior_and_posterior_nostrils anterior_to_both_nostrils,
		177 Course_of_supraorbital_canal_ /  straight 'lyre-shaped',
		178 Posterior_end_of_supraorbital_canal_ /  in_postparietal in_parietal in_intertemporal in_nuchal_plate in_postpineal_plate,
		179 Posteriorly_converging_supraorbital_canals /  absent present,
		180 Supraorbital_canals_and_posterior_pitlines_convergence /  absent converge_without_contact converge_with_contact,
		181 Contact_between_otic_and_supraorbital_canals /  not_in_contact in_contact,
		182 Contact_of_supraorbital_and_infraorbital_canals /  in_contact_rostrally not_in_contact_rostrally,
		183 Otic_canal /  runs_through_skull_roof_ follows_edge_of_skull_roof_,
		184 Otic_canal_extends_through_postparietals /  absent present,
		185 Jugal_portion_of_infraorbital_canal_joins_supramaxillary_canal /  present absent,
		186 'Infra-orbital sensory line' /  Crossed_lateral_field_ does_not_cross_lateral_field._,
		187 Festooned_pattern_of_sensory_canals /  absent present,
		188 Median_transverse_canals /  two_or_more one,
		189 Multiply_branched_sensory_canal_system_associated_with_the_posterior_end_of_the_supraorbital_canal /  absent present,
		190 Branching_end_of_lateral_transverse_canals /  absent_ present_,
		191 Median_dorsal_canal /  absent present,
		192 Infraorbital_and_cephalic_main_sensory_line_grooves_run_along_mesial_margin_of_marginal_plate /  no_ yes_,
		193 Semicircular_pit_line /  absent_ present_,
		194 Horizontal_sensory_line_canal_on_cheek /  absent_ present_,
		195 Preopercular_canal /  absent_ present_,
		196 Preopercular_canal_meets_main_canal /  absent_ present_,
		197 Supraoral_canal /  absent_ present_,
		198 'Extension of otic canal beyond infraorbital canal ("P" canal)' /  absent_ present_,
		199 Posterior_pitline_and_postmarginal_canal /  staggered confluent,
		200 Supraorbital_canal_joins_infraorbital_canal /  anterior_to_sopraoral_canal posterior_to_sopraoral_canal,
		201 Sensory_line_commissure_across_extrascapular_bones /  absent_ present_,
		202 'Sensory canal or pit-line associated with maxilla ' /  absent present,
		203 Endolymphatic_ducts_open_in_dermal_skull_roof /  present absent,
		204 'External endolymphatic duct openings'' location in relation to median field' /  internal external,
		205 Endolymphatic_ducts_with_oblique_course_through_dermal_skull_bones /  absent present,
		206 'Endolymphatic duct relationship to median skull roof bone (i.e. nuchal plate)' /  within_median_bone 'on bones flanking the median bone (e.g. paranuchals)',
		207 Sclerotic_ring /  absent present,
		208 Number_of_sclerotic_plates /  four_or_less more_than_four,
		209 Number_of_extrascapulars_ /  uneven paired,
		210 Number_of_paired_extrascapulars /  one_pair_ two_pairs_,
		211 Consolidated_cheek_plates /  absent present,
		212 'Foramina (similar to infradentary foramina) on cheek bones ' /  absent present,
		213 'Most posterior major bone of cheek bearing preopercular canal (preopercular) extending forward, close to orbit ' /  absent present,
		214 Number_of_cheek_bones_bearing_preopercular_canal_posterior_to_jugal_ /  one two,
		215 'Bone bearing both quadratojugal pit-line and preopercular canal ' /  absent present,
		216 Anterior_portion_of_preopercular_canal_ /  present absent,
		217 'Vertical canal associated with preopercular/suborbital canal' /  absent present,
		218 Cheek_plate /  undivided 'divided (i.e., squamosal and preopercular)',
		219 Subsquamosals_in_taxa_with_divided_cheek /  absent present,
		220 Preopercular_shape /  rhombic 'bar-shaped',
		221 Preoperculosubmandibular /  absent present,
		222 Dermohyal_ /  absent present,
		223 Enlarged_postorbital_tessera_separate_from_orbital_series /  absent present,
		224 'Bony hyoidean gill-cover series (branchiostegals)' /  absent present,
		225 Branchiostegal_plate_series_along_ventral_margin_of_lower_jaw /  absent present,
		226 Branchiostegal_ossifications_ /  'plate-like' 'narrow and ribbon-like',
		227 Branchiostegal_ossifications_ /  ornamented unornamented,
		228 Imbricated_branchiostegal_ossifications /  absent present,
		229 'Opercular flap/gill slits' /  complete_or_partial separate_gill_covers_and_gill_slits,
		230 'Opercular (submarginal) ossification' /  absent present,
		231 'Shape of opercular (submarginal) ossification' /  broad_plate_that_tapers_towards_its_proximal_end 'narrow, rod-shaped',
		232 'Ventral lamina of opercular (submarginal) ossification' /  absent_ present_,
		233 'Ventral lamina of suborbital (jugal)' /  absent_ present_,
		234 Notch_in_anterior_margin_of_jugal /  absent_ present_,
		235 'Anterodorsal process of opercular (submarginal) ossification attaching onto skull' /  absent_ present_,
		236 Subopercular_ossfication /  absent present,
		237 Lateral_gular_plates /  absent present,
		238 Size_of_lateral_gular_plates /  extending_most_of_length_of_the_lower_jaw 'restricted to theanterior third of the jaw (no longer than the width of three or four branchiostegals',
		239 Median_gular_ /  present absent,
		240 Oral_dermal_tubercles_borne_on_jaw_cartilages /  absent present,
		241 'Oral dermal tubercles patterned in organised rows (teeth)' /  absent present,
		242 Teeth_ankylosed_to_dermal_bones /  absent present,
		243 Dermal_jaw_plates_on_biting_surface_of_jaw_cartilages /  absent present,
		244 Large_dermal_plates_forming_outer_dental_arcade_ /  only_with_denticles with_large_monolinear_tooth_row,
		245 'Dermal plates on mesial (lingual) surfaces of Meckels cartilage and palatoquadrate' /  absent present,
		246 'Gnathal plates mesial to and/or above (or below) jaw cartilage' /  absent present,
		247 'Deep, high supragnathal bone with durophagous occlusal surface' /  absent_ present_,
		248 'Posterior superognathal with vertical pipe-like ridges' /  absent present,
		249 'Strongly curved infragnathals with wide flat non-biting region' /  absent_ present_,
		250 Number_of_fang_pairs_on_ectopterygoid /  none one two,
		251 Enlarged_anterior_tooth_on_premaxilla /  absent present,
		252 Number_of_tooth_rows_on_outer_dental_arcade /  one_ two_,
		253 Number_of_infradentaries /  one_ two_ more_than_two_,
		254 Number_of_fang_pairs_on_posterior_coronoid /  one_ two_ none_,
		255 Teeth_radial_rows_on_prearticular /  absent_ present_,
		256 '"Symplectic" articulation' /  absent_ present_,
		257 Processus_ascendens_of_palatoquadrate /  absent present,
		258 'Grooved, curved upper toothplates attached to median labial element' /  absent present,
		259 Two_divergent_processes_extending_from_anterior_of_palatoquadrate /  absent present,
		260 Extramandibular_dentition /  absent present,
		261 Bilateral_series_of_labial_cartilages /  absent present,
		262 'Maxilla and premaxilla sensu lato (upper gnathal plates lateral to jaw cartilage)' /  absent present,
		263 'Maxilla and premaxilla sensu stricto (upper gnathal plates lateral to jaw cartilage without palatal lamina)' /  absent present,
		264 'Tooth-bearing median rostral' /  absent present,
		265 Premaxillae_with_inturned_symphysial_processes_ /  absent present,
		266 Premaxilla_forming_part_of_orbit_ /  absent present,
		267 Premaxilla /  extends_under_orbit restricted_anterior_to_orbit,
		268 Preorbital_process_of_premaxilla_ /  absent present,
		269 Ventral_margin_of_maxilla_ /  straight curved,
		270 'Posterior expansion of maxilla (maxilla cleaver-shaped) ' /  present absent,
		271 Contribution_by_maxilla_to_posterior_margin_of_cheek_ /  present absent,
		272 Dentary_marginal_bone_of_mouth /  absent present,
		273 Teeth_of_dentary_ /  reaching_anterior_end_of_dentary not_reaching_anterior_end,
		274 'Pair of tooth plates (anterior supragnathals or vomers) on ethmoidal plate' /  absent present,
		275 Fused_anterior_supragnathals /  absent present,
		276 Vomerine_fangs /  absent present,
		277 Vomeral_area_with_grooves_and_raised_areas /  absent present,
		278 Posterior_process_of_vomers /  absent present,
		279 'Median dermal bone of palate (parasphenoid)' /  absent present,
		280 Buccohypophysial_canal_in_parasphenoid /  single _paired,
		281 Ascending_process_of_parasphenoid /  absent present,
		282 Shape_of_parasphenoid_denticulated_field_ /  'broad rhomboid or lozenge-shaped' 'broad, splint-shaped' 'slender, splint-shaped',
		283 Parasphenoid_denticulated_field_with_multifid_anterior_margin_ /  absent present,
		284 Parasphenoid_ /  protruding_forward_into_ethmoid_region_of_endocranium behind_ethmoid_region,
		285 Posterior_of_parasphenoid /  restricted_to_ethmosphenoid_region extends_to_otic_region,
		286 Denticulated_field_of_parasphenoid_ /  without_spiracular_groove with_spiracular_groove,
		287 Parasphenoid_denticle_field_with_anteriorly_divergent_lateral_margins /  absent present,
		288 Parasphenoid_denticle_field_ /  terminates_at_or_anterior_to_level_of_foramina_for_internal_carotid_arteries extends_posterior_to_foramina_for_internal_carotid_arteries,
		289 'Anterior portion of parasphenoid (pre-buccohypophyseal foramen) of greater length than posterior portion (post-foramen)' /  absent present,
		290 Coronoids /  present_ absent_,
		291 Number_of_coronoids /  more_than_three three,
		292 'Fangs of coronoids (sensu stricto)' /  absent present,
		293 Dentition_on_coronoids /  'broad marginal ''tooth-field''' narrow_or_single_marginal_tooth_row,
		294 Posterior_coronoid /  similar_to_anterior_coronoids forms_expanded_coronoid_process,
		295 Infradentary /  absent present,
		296 Extent_of_infradentaries /  along_much_of_ventral_margin_of_dentary restricted_to_posterior_half_of_dentary,
		297 Infradentary_foramen_and_groove /  present absent,
		298 Large_ventromesially_directed_flange_of_symphysial_region_of_mandible_ /  absent present,
		299 Extensive_flange_composed_of_prearticular_and_Meckelian_bone_that_extends_beyond_ventral_edge_of_outer_dermal_series /  absent present,
		300 Strong_ascending_flexion_of_symphysial_region_of_mandible /  absent present,
		301 Parasymphysial_plate /  detachable_tooth_whorl 'long with posterior corner, sutured to coronoid, denticulated or with tooth row' absent,
		302 Anterior_end_of_prearticular_ /  far_from_jaw_symphysis near_jaw_symphysis,
		303 'Prearticular - dentary contact ' /  present absent,
		304 Number_of_dermopalatines /  one_ two_ more_than_2_,
		305 Entopterygoids /  separated contact_along_midline,
		306 Proportions_of_entopterygoid /  anterior_end_level_with_processus_ascendens anterior_end_considerably_anterior_to_processus_ascendens,
		307 Course_of_mandibular_canal_ /  passing_through_dentary not_passing_through_dentary,
		308 Pharyngeal_teeth_or_denticles /  absent present,
		309 Lingual_torus /  absent present,
		310 Basolabial_shelf /  absent present,
		311 Tooth_whorls /  absent present,
		312 Distribution_of_tooth_whorls /  upper_and_lower_jaws lower_jaws_only upper_jaws_only,
		313 Bases_of_tooth_whorls /  'single, continuous plate' some_or_all_whorls_consist_of_separate_tooth_units,
		314 Enlarged_adsymphysial_tooth_whorl /  absent present,
		315 'Tooth families/whorls distribution' /  restricted_to_symphysial_region distributed_along_jaw_margin,
		316 'Number of tooth families/whorls per jaw ramus' /  15_or_fewer 20_or_more,
		317 'Tooth families/whorls' /  continuous discontinuous,
		318 'Toothplates consolidated into one to three large posterior plates, and one to three smaller anterior tooth plates, occupying each quadrant of the jaw' /  absent present,
		319 Toothplate_complement_restricted_to_two_pairs_in_the_upper_jaw_and_a_single_pair_in_the_lower_jaw /  absent present,
		320 Length_of_dentary /  constitutes_a_majority_of_jaw_length half_the_length_of_jaw_or_less,
		321 Labial_pit /  absent present,
		322 Prearticular_symphysis /  absent present,
		323 Retroarticular_process /  absent present,
		324 'Mandibular arch (jaws)' /  absent present,
		325 Position_of_mandibular_arch_articulations /  terminal subterminal,
		326 Palatoquadrate_relationship_to_dermal_cheek_bones /  articulation_narrow_and_restricted broad_articulation,
		327 'Articulation between neurocranium and palatoquadrate posterodorsal to orbit (suprapterygoid articulation)' /  absent present,
		328 Articulation_surface_of_the_palatoquadrate_with_the_postorbital_process_directed /  anteriorly _laterally_ dorsally,
		329 Large_otic_process_of_the_palatoquadrate /  absent present,
		330 Laterally_extending_palatoquadrate /  absent present,
		331 Insertion_area_for_jaw_adductor_muscles_on_palatoquadrate /  ventral lateral,
		332 Oblique_ridge_or_groove_along_medial_face_of_palatoquadrate /  absent present,
		333 Fenestration_of_palatoquadrate_at_basipterygoid_articulation /  absent present,
		334 'Perforate or fenestrate anterodorsal (metapterygoid) portion of palatoquadrate' /  absent present,
		335 Metapterygoid_with_developed_medial_ventral_protrusion /  absent present,
		336 _Autopalatine_and_quadrate /  comineralized separate_mineralizations,
		337 Palatoquadrate_fused_with_neurocranium /  absent present,
		338 Contact_between_palatoquadrate_and_dermal_cheek_bones_ /  continuous_contact_of_metapterygoid_and_autopalatine metapterygoid_and_autopalatine_contacts_separated_by_gap_between_commissural_lamina_of_palatoquadrate_and_cheek_bones,
		339 'Position of upper mandibular arch cartilage (and associated cheek plate where present)' /  entirely_suborbital with_a_postorbital_extension,
		340 Scalloped_oral_margin_on_Meckel?s_cartilage_and_palatoquadrate /  absent present,
		341 Mandibular_symphysis_fused /  absent present,
		342 Pronounced_dorsal_process_on_Meckelian_bone_or_cartilage /  absent present,
		343 Meckelian_bone_exposed_immediately_anterior_to_first_coronoid /  yes no,
		344 Preglenoid_process /  absent present,
		345 Biconcave_glenoid_on_lower_jaw /  absent present,
		346 Jaw_articulation_located_on_rearmost_extremity_of_mandible /  absent present,
		347 Foramen_in_hyomandibular /  absent present,
		348 Interhyal /  absent present,
		349 Hypohyal /  absent present,
		350 Disposition_of_the_interbranchial_ridges_of_the_oralobranchial_chamber_roof /  oligobranchiate orthobranchiate nectaspidoform,
		351 Number_of_branchial_fossae /  '5-7' '9-17' more_than_20,
		352 Basibranchial_elements /  unpaired paired,
		353 Sublingual_rod /  absent present,
		354 Dense_array_of_hyoid_arch_rays_covers_gill_area /  absent present,
		355 Endoskeletal_urohyal /  absent present,
		356 Urohyal_shape /  absent present,
		357 Basihyal /  absent present,
		358 'Ceratohyal smooth with posterior, lateral fossa' /  absent present,
		359 Anterior_most_unpaired_element_of_branchial_skeleton_contacted_by /  one_branchial_arch_only two_or_more_branchial_arches,
		360 Multiple_unpaired_branchial_mineralisations_ /  absent_ present,
		361 Posterior_two_ventral_branchial_arches /  separate articulate_ventrally,
		362 Posterior_two_dorsal_branchial_arches /  separate articulate_dorsally,
		363 Gill_arches /  largely_restricted_to_region_under_braincase extend_far_posterior_to_braincase,
		364 Gill_skeleton_extends_posteriorly_beyond_occiput /  absent present,
		365 First_branchial_arch_meets_neurocranium /  ventral_to_otic_region posterior_to_otic_region,
		366 'Separate supra- and infra-pharyngobranchials' /  absent present,
		367 Pharyngobranchial_orientation /  directed_anteriorly posteriorly,
		368 Posteriormost_branchial_arch_bears_epibranchial_unit /  absent present,
		369 Epibranchials_bear_posterior_flange /  absent present,
		370 Hypobranchial_direction /  _directed_anteriorly _hypobranchials_of_second_and_more_posterior_gill_arches_directed_posteriorly,
		371 Endoskeletal_cranial_joint /  absent present,
		372 Discrete_division_of_the_ethmoid_and_more_posterior_braincase_at_the_level_of_the_optic_tract_canal /  absent present,
		373 Ventral_cranial_fissure /  absent present,
		374 'Metotic (otic-occipital) fissure' /  absent present,
		375 External_nasal_opening /  single_median_ paired_,
		376 'Nasal opening(s)' /  'dorsal, placed between orbits' ventral_and_anterior_to_orbits,
		377 Nasohypophyseal_opening_shape /  unconstricted_ constriction_between_nasal_and_hypophysial_divisions_ split_into_nasal_and_hypophysial_divisions_,
		378 'Endoskeletal lamina (postnasal wall) separating posterior nostril and orbit' /  absent present,
		379 Orbitonasal_lamina_dorsoventrally_deep /  absent present,
		380 Size_of_profundus_canal_in_postnasal_wall /  samall large,
		381 'Three large pores (in addition to nostrils) associated with each side of ethmoid' /  absent present,
		382 Ventral_face_of_nasal_capsule_in_taxa_with_mineralized_ethmoid /  complete fenestra_ventrolateralis entire_floor_unmineralized,
		383 Fenestra_ventrolateralis_ /  absent present common_ventral_fenestra_for_anterior_and_posterior_nostrils,
		384 Precerebral_fontanelle /  absent present,
		385 Olfactory_tracts /  'short, with olfactory capsules situated close to telencephalon cavity' 'elongate and tubular (much longer than wide)',
		386 Olfactory_tracts /  'parallel or near-parallel' significantly_diverged,
		387 'Prominent pre-orbital rostral expansion of the neurocranium' /  present absent,
		388 Ethmoid_region_elongate_with_dorsoventrally_deep_lateral_walls /  absent present,
		389 Ethmoid_articulation_for_palatoquadrate_ /  placed_on_postnasal_wall extends_posteriorly_to_the_level_of_N.II,
		390 Internasal_vacuities_or_pit /  absent present,
		391 Morphology_of_internasal_vacuities /  undifferentiated_or_anterior_palatal_fossa 'shallow, paired pits with strong midline ridge' 'deep, peer-shaped pits',
		392 Basicranial_morphology /  platybasic tropibasic,
		393 Narrow_interorbital_septum /  absent present,
		394 Optic_lobes /  narrower_than_cerebellum same_width_or_wider_than_cerebellum,
		395 'Space for forebrain and (at least) proximal portion of olfactory tracts narrow and elongate, extending between orbits' /  absent present,
		396 Rostral_bar /  absent present,
		397 Anteriormost_articulation_for_the_mandibular_arch /  'located anterior to the nasal capsules, terminal' 'immediately below or posterior to nasal capsules, subterminal',
		398 'Palatobasal (or orbital) articulation' /  posterior_to_the_optic_foramen 'anterior to the optic foramen, grooved, and overlapped by process or flange of palatoquadrate' 'anterior to optic foramen, smooth, and overlaps or flanks articular surface on palatoquadrate',
		399 Close_association_of_pineal_organ_and_nasal_cavities /  absent present,
		400 Trochlear_nerve_foramen_anterior_to_optic_nerve_foramen /  absent present,
		401 'Pronounced sub-ethmoidal keel' /  absent present,
		402 Eye_stalk_or_unfinished_area_on_neurocranial_wall_for_eye_stalk_ /  absent present,
		403 Eye_stalk_position /  positioned_laterally_on_the_orbital_wall positioned_ventrally_on_the_subocular_shelf_wall,
		404 Position_of_myodome_for_superior_oblique_eye_muscles /  posterior_and_dorsal_to_foramen_for_nerve_II anterior_and_dorsal_to_foramen,
		405 Orbit_directed_mostly_laterally_and_free_of_flanking_endocranial_cartilage_or_bone /  absent present,
		406 'Orbit dorsal or facing dorsolaterally, surrounded laterally by endocranium' /  present absent,
		407 Orbit_larger_than_otic_capsule /  absent present,
		408 Paired_pineal_and_parapineal_tracts /  absent present,
		409 Endoskeletal_spiracular_canal /  open partial_enclosure_or_spiracular_bar complete_enclosure_in_canal,
		410 Developed_postorbital_cavity_ /  absent present,
		411 Unconstricted_cranial_notochord /  absent present,
		412 'Descending process of sphenoid (with its posterior extremity lacking periostegeal lining) ' /  absent present,
		413 Opercular_suspension_on_braincase_ /  absent present,
		414 Ophthalmic_foramen_in_anterodorsal_extremity_of_orbit_communicates_with_cranial_interior /  absent present,
		415 Internal_carotids /  entering_single_or_paired_openings_in_the_basicranium_from_a_posterolateral_angle_ 'entering basicranial opening(s) head-on from an extreme, lateral angle' absent_,
		416 Entrance_of_internal_carotids /  through_separate_openings_flanking_the_hypophyseal_opening_or_recess through_a_common_opening_at_the_central_midline_of_the_basicranium,
		417 Postorbital_process /  absent present,
		418 Elongated_distance_between_postorbital_process_and_the_articulation_for_hyomandibular /  absent present,
		419 Postorbital_process_articulates_with_palatoquadrate /  absent present,
		420 Postorbital_process_and_arcade /  'short and deep - width not more than maximum braincase width (excluding arcade) ' ' process and arcade wide - width exceeds maximum width of braincase, and anteroposteriorly narrow ' process_and_arcade_massive arcade_forms_postorbital_pillar,
		421 'Postorbital process downturned, with anhedral angle relative to basicranium' /  absent present,
		422 anal_for_jugular_in_postorbital_process /  absent present,
		423 Jugular_canal_diameter /  small large canal_absent,
		424 Jugular_canal /  'long (invested in otic region along length of skeletal labyrinth)' 'short (restricted to region anterior of skeletal labyrinth)' 'absent (jugular vein uninvested in otic region)',
		425 'Canal, likely for trigeminal nerve (V) mandibular ramus, passes through the postorbital process from proximal dorsal entry to distal and ventral exit' /  absent present,
		426 Postorbital_process_expanded_anteroposteriorly /  absent present,
		427 'C-bout notch separates postorbital process from supraotic shelf' /  absent present,
		428 Series_of_perforations_for_innervation_of_supraorbital_sensory_canal_in_supraorbital_shelf /  absent present,
		429 Spiracular_groove_on_basicranial_surface /  absent present,
		430 Spiracular_groove_on_lateral_commissure /  absent present,
		431 Subpituitary_fenestra /  absent present,
		432 Supraorbital_shelf_broad_with_convex_lateral_margin /  absent present,
		433 Nerve_VIII_branchs_before_entering_bony_labyrinth /  bifurcates does_not_bifurcate,
		434 Prehypophysial_diencephalon /  'the prehypophysial ventral ?step? is absent or insignificantly captured by endocast, the ventral aspect of telencephalon is continuous with the anterior boundary of the hypophysial recess' 'significant prehypophysial diencephalon, indicated by a ?step? between the optic nerve canal marking the start of the diencephalon, and the anterior boundary of the hypophysial recess',
		435 'Otic or pre-vagus section of myelencephalon' /  'long, longer than metencephalon' 'short, shorter than metencephalon',
		436 Extended_prehypophysial_portion_of_sphenoid /  absent present,
		437 'Main trunk of facial nerve (N. VII)' /  is_elongate_and_passes_anterolaterally_through_orbital_floor is_stout_and_divides_within_otic_capsule_at_the_level_of_the_postorbital_process,
		438 'Hyoid ramus of facial nerve (N. VII) exits through posterior jugular opening' /  absent present,
		439 Ascending_basisphenoid_pillar_pierced_by_common_internal_carotid /  absent present,
		440 Canal_for_efferent_pseudobranchial_artery_within_basicranial_cartilage /  absent present,
		441 'Position of basal/basipterygoid articulation' /  same_anteroposterior_level_as_hypophysial_opening anterior_to_hypophysial_opening,
		442 'Basipterygoid process (basal articulation) with vertically oriented component' /  absent present,
		443 Expanded_articular_area_anterior_to_basipterygoid_process /  absent present,
		444 Pituitary_vein_canal_ /  dorsal_to_level_of_basipterygoid_process flanked_posteriorly_by_basipterygoid_process,
		445 Pituitary_vein_canal /  'discontinuous, enters the cranial cavity' 'discontinuous, enters hypophysial recess' continuous_transverse_vein,
		446 Pituitary_vein_in_a_single_canal_transversing_the_braincase_and_connecting_the_orbit /  absent present,
		447 'Short otico-occipital region of braincase' /  absent present,
		448 Position_of_hyomandibula_articulation_on_neurocranium /  'below or anterior to orbit, on ventrolateral angle of braincase' posterior_to_orbit,
		449 Articulation_facet_with_hyomandibular /  'single-headed' 'double-headed',
		450 Position_of_hyomandibula_articulation_relative_to_structure_of_skeletal_labyrinth /  anterior_or_lateral_to_skeletal_labyrinth at_level_of_posterior_semicircular_canal,
		451 Hyomandibula_articulates_with_neurocranium_beneath_otic_shelf /  absent present,
		452 Hyoid_arch_articulation /  on_lateral_commissure on_otic_capsule_wall,
		453 'Relative position of jugular groove and hyomandibular articulation:' /  'hyomandibula dorsal or same level (i.e. on bridge)' jugular_vein_passing_dorsal_or_lateral_to_hyomandibula,
		454 Hyomandibular_facets_where_they_straddle_the_jugular_vein /  narrowly_separated widely_separated,
		455 Hypophyseal_chamber /  projects_posteroventrally projects_ventrally_or_anteroventrally,
		456 'Cuccullaris fossa (trapezius fossa)' /  open_posteriorly constrained_posteriorly,
		457 Cranial_cavity_and_labyrinth /  widely_spaced closely_spaced,
		458 Labyrinth_cavity /  separated_from_the_main_neurocranial_cavity_by_a_cartilaginous_or_ossified_capsular_wall skeletal_capsular_wall_absent,
		459 'External (horizontal) semicircular canal' /  absent present,
		460 'External (horizontal) semicircular canal' /  joins_the_vestibular_region_dorsal_to_posterior_ampulla joins_level_with_posterior_ampulla,
		461 Horizontal_semicircular_canal_in_dorsal_view /  medial_to_path_of_jugular_vein dorsal_to_jugular_vein,
		462 Crus_commune_connecting_anterior_and_posterior_semicircular_canals /  absent present,
		463 Crus_commune_of_anterior_and_posterior_semicircular_canals /  dorsal_to_endocranial_roof ventral_to_endocranial_roof,
		464 'Angle of external semicircular canal: in lateral view, straight line projected through canal intersects anterior ampulla, external ampullae, and base of foramen magnum' /  absent present,
		465 Left_and_right_external_semicircular_canals_approach_or_meet_the_posterodorsal_midine_of_the_hindbrain_roof /  absent present,
		466 Preampullary_portion_of_posterior_semicircular_canal /  absent present,
		467 Sinus_superior /  absent_or_indistinguishable_from_union_of_anterior_and_posterior_canals_with_saccular_chamberindistinguishable_from_union_of_anterior_and_posterior_canals_with_saccular_chamber present,
		468 Supraotic_cavity /  absent_ present,
		469 Lateral_cranial_canal_ /  absent present,
		470 Subcircular_endolymphatic_foramen /  absent present,
		471 External_opening_for_endolymphatic_ducts_anterior_to_crus_commune_ /  absent present,
		472 Endolymphatic_ducts /  posteriodorsally_angled_tubes tubes_oriented_vertically_through_median_endolymphatic_fossa,
		473 Ampullary_ends_of_anterior_semicircular_canal_and_external_semicircular_canal /  separated_by_the_bulbous_utricular_chamber join_before_entering_utricular_chamber,
		474 Orientation_of_saccular_cavity_in_anterior_view /  flat_inclined steeply_inclined_or_vertical,
		475 Sacculus_position /  restricted_ventral_to_external_semicircular_canal extends_dorsal_to_semicircular_canal,
		476 Vestibular_cavity_of_the_bony_labyrinth_shape /  'drum-shaped' irregularly_shaped,
		477 Endolymphatic_complex_shape /  'simple and tube-like' differentiated_into_distinctive_sections,
		478 Endolymphatic_complex__position /  'lateral to the otic cartilaginous wall, close to inner ear' 'mesial to the cartilaginous wall, close to brain cavity',
		479 Endolymphatic_duct_distal_direction_in_lateral_view /  posteriorly_directed vertically_directed,
		480 Endolymphatic_duct_distal_direction_in_coronal_view /  parallelled_directed mesially_directed laterally_directed,
		481 Endolymphatic_fossa /  absent present,
		482 Endolymphatic_sacs /  absent present,
		483 'Endolymphatic fossa elongate (slot-shaped), dividing dorsal otic ridge along midline' /  absent present,
		484 Perilymphatic_fenestra_within_the_endolymphatic_fossa /  absent present,
		485 'Trigemino-facial recess' /  absent present,
		486 Posterior_dorsal_fontanelle /  absent present,
		487 Shape_of_posterior_dorsal_fontanelle /  approximately_as_long_as_broad 'much longer than wide, slot-shaped',
		488 Posterior_dorsal_fontanelle /  'connected to persistent otico-occipital fissure' posterior_tectum_separates_fontanelle_from_fissure_,
		489 'Course of hyoid ramus of facial nerve (N. VII) relative to jugular canal' /  'traverses jugular canal, with separate exit in otic region' 'intersects jugular canal, with exit through posterior jugular foramen',
		490 Relationship_of_cranial_endocavity_to_basisphenoid /  endocavity_occupies_full_depth_of_sphenoid enodcavity_dorsally_restricted,
		491 Supraotic_shelf_broad /  absent present,
		492 Dorsal_ridge /  absent present,
		493 Dorsal_otic_ridge_forms_a_crest_posteriorly /  absent present,
		494 Vestibular_fontanelle /  absent present,
		495 'Hypotic lamina (and dorsally directed glossopharyngeal canal)' /  absent present,
		496 Basicranial_fenestra_ /  absent present,
		497 'Channel for dorsal aorta and/or lateral dorsal aortae passes' /  passes_through_basicranium external_to_basicranium,
		498 Dorsal_aorta_divides_into_lateral_dorsal_aortae /  posterior_to_occipital_level anterior_to_level_of_the_occiput_,
		499 Transverse_otic_process_ /  present absent,
		500 Subcranial_ridges /  absent present,
		501 Synotic_tectum /  absent present,
		502 Shape_of_median_dorsal_ridge_anterior_to_endolymphatic_fossa /  'developed as a squared-off ridge or otherwise ungrooved' bears_a_midline_groove,
		503 Medial_recess_of_the_posteroventral_mydome /  absent present,
		504 'Abduscens, trigeminal and pituitary canals opening together in the posteroventral myodome' /  absent present,
		505 'Number of "sel" canals' /  five less_than_five,
		506 '''''sel'''' 1 canal bifurcation' /  between_orbit_and_field adjacent_to_lateral_field adjacent_to_orbit,
		507 Marginal_vein /  absent present,
		508 Profundus_nerve /  emerges_from_the_cranial_cavity_separately_from_the_trigeminal_nerve emerges_together_with_the_trigeminal_nerve,
		509 Transverse_otic_process /  Not_extending_in_front_of_orbits extending_in_front_of_orbits,
		510 Nasal_capsules_in_anterolateral_corners_of_orbit /  no yes,
		511 Vagal_process /  forked unforked,
		512 Rostral_processes /  absent present,
		513 Median_rostral_dorsal_process_of_the_braincase /  absent present,
		514 Posttemporal_fossae /  absent present,
		515 Rostral_organ /  absent present,
		516 Prespiracular_dental_plate /  absent present,
		517 Suprapterygoid_process /  absent present,
		518 Processus_supraorbitalis_lateralis /  absent present,
		519 Anterolateral_fenestra_in_roof_of_otoccipital /  absent present,
		520 Ventral_cranial_fissure_connects_with_vestibular_fontanelles /  absent present,
		521 Bar_across_spiracular_groove /  absent present,
		522 Hypophysial_opening_in_braincase /  absent present,
		523 Hypophysial_duct_projects /  anterior anteroventral posteroventral,
		524 Ventral_rounded_processes_on_preotic_part_of_braincase /  absent present,
		525 Notochord_short_and_stopped_by_occipital_cotylus /  absent present,
		526 Accessory_processes_extend_from_ventral_surface_of_nasal_capsule /  absent present,
		527 Internal_carotid_meets_efferent_pseudobranchial_in_orbit /  absent present,
		528 Jugular_vein_passes_through_cranioquadrate_passage /  absent present,
		529 Anterior_margin_of_ventral_fissure /  straight sinusoidal,
		530 Bulbous_otic_and_auxiliary_condyles_for_palatoquadrate_articulation /  absent present,
		531 Basal_fenestra_opening_into_floor_of_orbit /  absent present,
		532 Nasal_sacs /  unpaired paired,
		533 4_Carotid_foramina_in_parashpenoid /  absent present,
		534 Parotic_dental_plates /  absent present,
		535 Branchial_ridges /  present reduced_to_vagal_process 'absent (articulation made with bare cranial wall)',
		536 Periotic_process /  absent present,
		537 'Sub-otic occipital fossa' /  absent present,
		538 Postotic_process /  absent present,
		539 Otic_capsule_extends_posterolaterally_relative_to_occipital_arch /  absent present,
		540 Otic_capsules /  widely_separated approaching_dorsal_midline,
		541 Otic_capsules_project_anteriorly_between_postorbital_processes /  absent present,
		542 'Endocranial roof anterior to otic capsules domelike, smoothly convex dorsally and anteriorly' /  absent present,
		543 'Roof of skeletal cavity for cerebellum and mesencephalon significantly higher than dorsal-most level of semicircular canals' /  absent present,
		544 Roof_of_the_endocranial_space_for_telencephalon_and_olfactory_tracts_offset_ventrally_relative_to_level_of_mesencephalon /  absent present,
		545 Double_octaval_nerve_foramena_in_chondrified_mesial_wall_of_otic_capsule /  absent present,
		546 'Glossopharyngeal nerve (N. IX) exit' /  foramen_situated_posteroventral_to_otic_capsule_and_anterior_to_metotic_fissure through_metotic_fissure,
		547 Glossopharyngeal_and_vagus_nerves_share_common_exit_from_neurocranium /  absent present,
		548 Ventral_portion_of_occipital_arch_wedged_between_rear_of_otic_capsules_ /  absent present,
		549 Dorsal_portion_of_occipital_arch_wedged_between_otic_capsules /  absent present,
		550 'Craniospinal process ("supravagal process" in Stensio)' /  absent present,
		551 Parachordal_shape /  'broad, flat' keeled_with_sloping_lateral_margins,
		552 Ventral_notch_between_parachordals /  absent present_or_entirely_unfused,
		553 'Stalk-shaped parachordal/occipital region' /  absent present,
		554 Size_of_aperture_to_notochordal_canal /  much_smaller_than_foramen_magnum 'as large, or larger, than foramen magnum',
		555 'Spino-occipital nerve foramina' /  'two or more, aligned horizontally' 'one or two, dorsoventrally offset',
		556 'Occipital crest anteroposteriorly elongate, and extends from the roof of the posterior tectum' /  absent present,
		557 Paired_occipital_condyles /  absent present,
		558 Macromeric_dermal_shoulder_girdle /  present absent,
		559 'Dermal neck-joint between paired main-lateral-line-bearing bones of skull and shoulder girdle' /  absent present,
		560 Dorsal_articular_lamina_on_trunk_armour /  absent present,
		561 Cranial_fossa_receiving_the_ventral_articular_lamina_of_the_trunk /  absent present,
		562 Trunk_ventral_articular_lamina_develops_into_flange_or_condyle /  'absent, continuous along the articular lamina of the anterior dorsolateral plate' 'present, the articular lamina develops into distinctive flange or condyle',
		563 Rotatory_contact_of_the_articulation /  absent present,
		564 Lateral_ridges_on_skull_roof_laterally_defines_the_articulation /  absent present,
		565 Dermal_shoulder_girdle_composition /  'ventral and dorsal (scapular) components' ventral_components_only,
		566 Dermal_shoulder_girdle_forming_a_complete_ring_around_the_trunk /  present absent,
		567 Pectoral_fenestra_completely_encircled_by_dermal_shoulder_armour /  present absent,
		568 Median_dorsal_plate /  absent present,
		569 'Pronounced internal crista (keel) on median dorsal surface of shoulder girdle' /  absent present,
		570 Anterior_median_dorsal_plate /  _absent present,
		571 Anterior_margin_of_unpaired_anterior_median_dorsal_plate /  broad pointed,
		572 'Anterior median dorsal plate (MD1) relative to posterior median dorsal plate (MD2) in length' /  _MD1_shorter_than_MD2 MD1_longer_than_MD2,
		573 Anterior_lateral_plate /  _absent present,
		574 Postbranchial_lamina_of_trunk_armour /  lateral internal,
		575 Crista_internalis_of_dermal_shoulder_girdle /  _absent present,
		576 Anteroventral_plate /  _absent present,
		577 Number_of_medioventral_plates /  two one,
		578 Interolateral_plate /  paired 'fused (unpaired semilunar plate)',
		579 Anterior_ventrolateral_plates_of_both_sides /  in_contact separated,
		580 Brachial_process /  absent present,
		581 Presupracleithrum_ /  absent present,
		582 Anocleithrum_ /  element_developed_as_postcleithrum element_developed_as_anocleithrum_sensu_stricto,
		583 'Dorsal cleithrum (AL of the Placodermi), ventral cleithrum (AVL of the Placodermi) and pectoral spine (SP of the Placodermi) ' /  not_fused fused,
		584 'Shape of dorsal blade of dermal shoulder girdle (either cleithrum or anterolateral plate)' /  spatulate pointed,
		585 'Posterior dorsolateral (PDL) plate or equivalent' /  absent present,
		586 Relationship_of_clavicle_to_cleithrum /  ascending_process_of_clavicle_overlapping_cleithrum_laterally 'ascending process of clavicle wrapping round anterior edge of cleithrum, overlapping it both laterally and mesially',
		587 Paired_fins_relation_to_cephalic_shield /  continuous delimited_at_pectoral_sinus,
		588 'Intromittent organ for internal fertilization (''clasper'') ' /  absent_ present_,
		589 Entepicondyle_on_humerus /  present absent,
		590 PL_and_PDL_overlap /  simple insertion,
		591 Left_and_right_PDL_plates_contact_below_the_MD /  absent_ present_,
		592 PDL_plate_visible_externally /  absent present,
		593 Posteriorly_produced_spine_on_MD_plate /  absent present,
		594 Joint_in_macromeric_armoured_pectoral_fin /  absent_ present_,
		595 Cd1_and_Cd2_plates /  in_contact_ separated_,
		596 'Clavicles/interolateral plates' /  'large plates, comparable in size to cleithrum ' paired_small_semilunar_plates unpaired_semilunar_plates_,
		597 'Chang''s apparatus' /  absent_ present_,
		598 Number_of_median_dorsal_plates /  one_ two_ three_,
		599 Anocleithrum_sensu_stricto /  exponsed_ subdermal_,
		600 Median_ventral_trunk_plates /  absent_ present_,
		601 Extracleithrum /  absent present,
		602 'Pectoral fin spine small (bivalve-like)' /  absent present,
		603 Dorsal_branch_of_main_lateral_line_canal_on_PDL_plate /  absent_ present_,
		604 Sharp_downward_bend_in_PDL_sensory_line /  absent_ present_,
		605 Horizontal_caudal_lobe /  absent_ present_,
		606 Triphycercal_tail /  absent_ present_,
		607 'Spine-brush complex' /  absent_ present_,
		608 Series_of_median_hexagonal_scutes_anterior_to_first_dorsal_fin /  absent present,
		609 Intermediate_spines_with_finlets /  absent present,
		610 Median_ventral_prepectoral_spine /  absent present,
		611 'Prepectoral spines form "necklace"' /  absent present,
		612 Longitudinal_rows_of_enlarged_keeled_scutes /  absent present,
		613 Endoskeletal_supports_in_pectoral_fin_ /  multiple_elements_articulating_with_girdle 'single element ("humerus") articulating with girdle',
		614 Triradiate_scapulocoracoid /  absent present,
		615 Flange_on_trailing_edge_of_scapulocoracoid /  absent present,
		616 Horizontal_plate_of_scapulocoracoid /  absent_ present_,
		617 Subscapular_foramen /  absent present,
		618 Scapular_process_of_shoulder_endoskeleton /  absent present,
		619 Scapular_process_with_posterodorsal_angle /  absent present,
		620 Scapular_infundibulum /  absent present,
		621 Ventral_margin_of_separate_scapular_ossification /  horizontal deeply_angled,
		622 Cross_sectional_shape_of_scapular_process /  flattened_or_strongly_ovate subcircular,
		623 Endoskeletal_postbranchial_lamina_on_scapular_process /  present absent,
		624 Mineralisation_of_internal_surface_of_scapular_blade /  mineralised_all_around_ 'unmineralised on internal face forming a hemicylindrical cross-section',
		625 Coracoid_process /  absent present,
		626 Procoracoid_mineralisation /  absent present,
		627 'Paired (pectoral) fins' /  absent present,
		628 Pectoral_fins_covered_in_macromeric_dermal_armour /  absent present,
		629 Armoured_pectoral_appendage /  unjointed jointed,
		630 'Pectoral fin base has large, hemispherical dermal component' /  absent present,
		631 Pectoral_fin_articulation_ /  monobasal dibasal three_or_more_basals,
		632 Fin_base_articulation_on_scapulocoracoid /  'deeper than wide (stenobasal) ' 'wider than deep (eurybasal)',
		633 Number_of_mesomeres_in_metapterygial_axis /  five_or_fewer seven_or_more,
		634 Biserial_pectoral_fin_endoskeleton /  absent present,
		635 Filamentous_extension_of_pectoral_fin_from_axillary_region /  absent present,
		636 'Metapterygium pectinate subtriangular plate or bar supporting numerous (six or more) radials along distal edge' /  absent present,
		637 Metapterygial_whip /  absent present,
		638 Pectoral_propterygium /  absent present,
		639 Perforate_propterygium /  absent present,
		640 Distal_articulation_of_propterygium /  with_fin_rays with_a_second_enlarged_element no_articulation,
		641 Pelvic_fins /  absent present,
		642 Pelvic_girdle_with_substantial_dermal_component_ /  yes no,
		643 Dermal_pelvic_clasper_ossifications /  absent present,
		644 Pelvic_fin /  monobasal polybasal,
		645 'Intromittent organ containing bone, not associated with pelvic fins' /  absent present,
		646 'Intromittent organ with one large J-shaped element' /  absent present,
		647 'Intromittent organ (''clasper'') consisting entirely of cartilage, formed from distal part of pelvic fin' /  absent present,
		648 Pelvic_girdle_with_fused_puboischiadic_bar /  absent present,
		649 'Mixipterygial/mixopterygial claspers' /  absent present,
		650 'Pre-pelvic clasper or tenaculum' /  absent present,
		651 'Number of dorsal fins, if present' /  one two,
		652 Posterior_dorsal_fin_shape /  'base approximately as broad as tall, not broader than all of other median fins' 'base much longer than the height of the fin, substantially longer than any of the other dorsal fins',
		653 Basal_plate_in_dorsal_fin /  absent present,
		654 Branching_radial_structure_articulating_with_dorsal_fin_basal_plate /  absent present,
		655 Branching_radials_in_paired_fins /  absent present,
		656 'Posterior or pelvic-level dorsal fin with calcified base plate' /  absent present,
		657 'Posterior dorsal fin with delta-shaped cartilage' /  absent present,
		658 Anal_fin /  absent present,
		659 Basal_plate_in_anal_fin /  absent present,
		660 'Anal fin base narrow, posteriormost proximal segments radials broad' /  absent present,
		661 Caudal_radials /  extend_beyond_level_of_body_wall_and_deep_into_hypochordal_lobe restricted_to_axial_lobe,
		662 Series_of_thoracic_supraneurals /  absent present,
		663 Supraneurals_in_axial_lobe_of_caudal_fin /  absent present,
		664 'Caudal neural and/or supraneural spines or radials' /  short 'long, expanded, and supporting high aspect-ratio (lunate) tail with notochord extending to posterodorsal extremity' 'notochord terminates pre-caudal extremity, neural and heamal radial lengths near symmetrical and support epichordal and hypochordal lobes respectively',
		665 Synarcual /  absent present,
		666 Calcified_vertebral_centra /  absent present,
		667 Chordacentra /  absent present,
		668 Chordacentra_polyspondylous_and_consist_of_narrow_closely_packed_rings /  absent present,
		669 Brush_complex_of_bilaterally_distributed_calcified_tubes_flanking_or_embedded_in_calcified_cartilage_core /  absent present,
		670 Dorsal_fin_spine /  absent present,
		671 'Dorsal fin spine at anterior (pectoral level) location only' /  absent present,
		672 Anal_fin_spine /  absent present,
		673 Pectoral_fin_spine /  absent present,
		674 Pelvic_fin_spine_ /  absent present,
		675 Median_fin_spine_insertion /  'shallow, not greatly deeper than dermal bones / scales' deep,
		676 Intermediate_fin_spines /  absent present,
		677 Intermediate_spines_when_present /  one_pair_ multiple_pairs,
		678 Prepectoral_fin_spines /  absent present,
		679 Anteriormost_intermediate_spine_associated_with_shoulder_girdle /  absent present,
		680 Cephalic_spines /  absent present,
		681 Pectoral_fin_spine_with_denticles_along_posterior_surface /  absent present,
		682 Fin_spines_with_ridges /  absent present,
		683 Fin_spines_with_nodes /  absent present,
		684 Fin_spines_with_rows_of_large_retrorse_denticles /  absent present,
		685 'Fin spines (dorsal) with rows of large denticles' /  absent on_posterior_surface_ on_lateral_surface,
		686 'Fin spine cross-section' /  round_or_horseshoe_shaped 'Flat-sided, with rectangular profile',
		687 Expanded_spine_rib_on_leading_edge_of_spine /  absent present,
		688 Spine_ridges /  converging_at_the_distal_apex_of_the_spine converging_on_leading_edge_of_spine,
		689 Dorsal_fin_spine_cross_section /  horseshoe_shaped 'flat sided, with rectangular profile' subcircular,
		690 Anterior_dorsal_fin_spine_leading_edge_concave_in_lateral_view /  absent present,
		691 Shape_of_trunk_scales /  rhombic 'small/round' cycloid,
		692 Dermal_ornament_with_parallel_vermiform_ridges_on_trunk_scales /  absent present,
		693 Dermal_ornament_with_concentric_ridges_on_trunk_scales /  absent present,
		694 Dermal_ornament_with_tubercles_on_trunk_scales /  absent present ; 
	MATRIX
	Osteostraci                             0-100?0??10-{0 1}0---?100--00?1----100100-?01-???????-??20-300100?????????????????????????------0-0---???????-----0---0------002----10-?--0---------------------------0---???--0-?0---0?-?--?{0 1}000?0-0---?????-0?0-11--------------0------------------?------------------------------------0----------------------------0---------------0-------------------------???????---???00??????000000??0--0000-00?0-00?00--1?0??0000000??-0---?---?-0-----?00000000?--???0?0------?1-?00--0?--00?0-00-0-000000?--00---0-0-0000-----???????0????????????????????????0-0--000000-0--?0?-0?-0-------000------------0------??-------------?--?000-??0???????0?---10?0-020-00--0-?0---0-0---00??0--???????0000-?-0---0-0-0----------1001
	Galeaspida                              0-0?0010?0--0----10-1--01-1--?-0101?0-010-001????-??20-311100??0---0-???00????0???????------0-0---???????-----0---0------002----10-1--0---------------------------0---???--0-?{0 1}---{0 1}?-?--?-1{0 1}?{0 1}{0 1}-0---?????-0-?-0---------------0------------------?------------------------------------0----------------------------0---------------0-------------------------???????---???00??????000000-?0--0000000?0-00?00--1?0???00000???-0---?---?-0-----?00000000?--???0?0------?1-000--0?--00?0-00----00000?--00---0-0-0000-----???????0?????????????????????1??0-0--000000-0--?00-?0-0------------------------------?----------------????-??0--------------0-------------0---0-0---?-?----??-???00000-?-?---??-?0----------100{0 1}
	Yunnanolepis_spp                        0-?00???01??0--??00???-??????????0???-???????????-???--3000-0000---0-00000?-??0000??00010-000?000001000-0??0??000?0--????00?0--0???00000--0--10000100?-1100000?0-?0-???10?-1?01????0??0??-020-0-0?0-?-??0-0-00100010??---0--?0-0----01011?100--???????????????-?????????-------??0????????????0???????0----??------???0--?---??????1??????????????????????????????????????0????????1??10-???0?0?????????1?????1?????00??????0?????????????????????????????????0??-?????-??????????????????????01?????????????????????-???????1????0????????????????1?????????????????1???????011000000010111011010000-001????0000??111?1?010??00?00????????1??1???110000????????????????????????????????????????1????0?0?010?--???????
	Parayunnanolepis_xitunensis             0-?00????1??0--???0???-???1----100100-?11-0??-----?12--3000-0000---0-00000?-??0000??00010-000?000001000-0??0??000?0---???00?0--010-00000--0--10000100?-1100000?0-?0-??????-1?0?????0??0?--02?-0-0????????-0-001000100---?0--?0-0----01011?100--?0??-??????????-??????00--------0-?????????????0??1----0----??------?--0--?-------??1??????????????0???-???????????????????00???????1??10-???-?0?0???????1?????1?????00??????0?????????????????????????????????0??-????????????????????????????01?????????????????????-??????01????0????????????????1?????????????????1???????011000000010111011010000-001????000000101?1??????00-000???????1??????110000??0?00??100???????00???--0--????????-0-000?0-0-0----------1001
	Chuchinolepis_dongmoensis               ????0??0??????????????-???????????????????????????????????0-0000---0-00000?-??0000??00010-000?000001000?0??0??000?0??????00?0--0????0?00--0--10000100?-1100000?0-?0-???10??1??1????0??0??-020-0?0?0-????0-?-????00?????????????????????????????????????????????????????????????????????????????????????????????????????????????????1??????????????????????????????????????0????????????0-????????????????????????????0???????????????????????????????????????????????????????????????????????????????????????????????????????1????0????????????????1?????????????????????????01100000001?111011?????0-????????00010101?1??10??0?-0????????????????110??0??????????????????????????????????????????????????????????????
	Minicrania_lirouyii                     ????0?????????????????-???????????????????????????????????0-0000---0-00000?-??0000??0??1100?0?0?000?000?0??0??000?0?-????00?????????0?00--0--10000100?-1100000?0-?0-???0--?0-?1????0??0??-02--0?0???????0-?-????00?????????????????????????????????????????????????????????????????????????????????????????????????????????????????1???????????????????????????????????????????????????0-???????????????????????????00?????????????????????????????????????????????????????????????????????????1?1???????????????????????-??010???0??????1?????????1?????????????????????????01100000001?111011?????0-001????000010101?1??10??00?00???????????????1????0??????????????????????????????????????????????????????????????
	Sinolepis_macrocephala                  0-??0???????0--???0???-??-?????0-?---------???????????-3000-0000---0-00000?-????00?????????00???????000???????000?0??????00?0--010-00000--0--10000100?-110000??0-?0-??-???-?????0?????0-?-02?????????????-0-00??00??????-?????-0----0???????0-????????????????????????????-???-?????-?????????????????????????????????????---??????1??????????????0???????????????-????????????????1???0-?????????0?????1?????1??????0?????????????????????????????0??????????0????????????????????????0???????????????????????????????????????????????????????????1?????????????????????????0110000000101010110??010-001??????????????????????????????????1??????111100????????0-????????0??????0?????????????-0---?0?0?---??????????
	Microbrachius_dicki                     0-??0???????0--???0???-???1--?-0-?--------???????????1-1000-0000---0-00000?-??0?00??00010-100?000001000-0??0??000?0?-????00?0--010-00000--0--100001010-1100000?0-?0-??-10?-0-10?0??-??0??-02--0-0?0-????0-0-00??001?????-0--??-----?010????00-???11???????????-???????????-???-?????-?????????????????0----???????????0--0---??????1??????????????????????????????????????00???????1???0-???????????????1????????????0?????????????????????????????0??????????0????????0???????????????0????????????????????????????????????01????0????????????????1?????????????????1???????011000000010101011011010-001??1??0001?201?1??10??00-000???????1??????111100????????0-??110???0??????0?????????????-0---?0?0?---??????????
	Bothriolepis_spp                        0-00010000-00--0000??--??-1----0-?----------?????-?1?--3000-0000---0-00000?-??0?00??000011110?000001000-0??0??000?0--??0?00?0--010-00000--0--100001110-1100000?0-00-???10?-0-10???--??0?--02--0?1?0-1???1-0-001000100----0--?0-0----01011?100--???1-01??1??????0?0??000--------0-0???????????????1----0----?2------?--0--0--------?101??0000??00000000-0??????????????????00??????01???0-?0?0-000?00?0-???0?0?1?????000?????00????????-???????????????????????00?-0???????????????????????????01?????????????????????-??????11????0????????????????1???0000??????????1?????0?011000000010101011011010-001?1??000011201?1??100000-000???????1??1--0111100??0-00-?0---???--000???--0?-???0000--0-00--0-0-0--------?-????
	Pterichthyodes_milleri                  0-??0?????????????0???-???1----100100-???--??-----?120-3000-0000---0-00000?-??0?00??000010000?000001000-0??0??000?0--??0?00?0--010-00000--0--100001000-1100000?0-?0-???10?-0-00????-??0?--02--0?0?0-????0-0-?0??001?0----0---0-0?---010????00--0???-????1???-?-0?0???00--------0-0??????????-????1----0----??------?--0--?--------?1??????????????????-???????????????????00???????1???0-?0?0???0?0???????????1?????00?????????????????????????????????????????0?-???????????????????????????????????????????????????-??????01????0????????????????1?????????????????1???????011000000010111011010010-001?1??0000101?1?1??10??00-00????????1??1--0111100??0-0?-?0---11000000???--0?-???00???0?-00-?0-0-0----??--?01000
	Asterolepis_ornata                      ????0?????????????????-???1-???????????????????????1????0?0-?000---0-00000?-??0000??00?010000?0?0001000-0??0??000?0?-????00?0--0????0000--0--10000100?-1100000?0-?0-???10??0-00????-??0??-02-?0?0?0-????0-?-????00???????????????????????????????????????????????????????????????????????????????1----0???????????????0--0---??????1??????????????????????????????????????0???????????10-????????????????????????????0???????????????????????????????????????????????????????????????????????????????????????????????????-???1????0????????????????1?????????????????????????01100000001?111011010010-001????000010101?1??10??00-00???????????????11?1?0??????????????????00?????0??????????????0-?0-0?0??????????????
	Remigolepis_spp                         ????0???????0--???0???-???1----100??0-101-???????????1-3000-0000---0-00000?-??0000??001010000?000001000-01?0??000?0--????00?0--010-00000--0--100001000-1100000?0-?0-??-0-?-0-00?0??-??0??-02--0?0?0-????0-0-0010001??????0--??-0----010??0?00-???11?????1???-?-0?0????????-???-??0??-????????????1????0----???????????0--0---??????1??????0????00?0???????????????????????0????????1??10-?????????0?????1?????1??????0?????????????????????????????0??????????0????????????????????????0????????????????????????????????????01????0????????????????1?????????????????????????011000000010111011010010-001????0000001?1?1???0??00-000???????1??????110100??0?????0-????????00?????0???????????1?-0---?0?0?---??????1000
	Sigaspis_lepidophora                    0-??0???0???0--???000?-??-1----000??0-1---?????????1??-3000-0??0---0-00000?-??0001?000?---000???0?010?00000???0????-????????0--0????0101111100-?10100?01000000?0-?0-110???-101???1000?00?-02?-01??0-??0?0-0-111?0010????-0---0-?????01000?00???????-??0????????????????--------?-????????????????1----0----??------???????---??????1??????????????1???-???????????????????00???????1????-????????????????????????????1?????????????????????????0?????????????????????????????????????????????????????????????????????????????????????????????????????????????????????????????010000000010100100?0?100-001????0000--000?1?010??00-000???????0??????10-0?1????????100??????????????0???????????0-?10?0-0?0?010??????0000
	Kujdanowiaspis_podolica                 0-?00?????????????0??--0???????100100-1?1?0??----0????-3000-0000---0-00000?-??00010000?---000?10000100000000-?010?0--????0100--010-00101111100-?10100?01000000?0-00-{0 1}110-?-1011?010000000-020-01000-10000-0-11100010???-?0---0-0----0100?0000--1011?0?00?-?-?--??0??????--?----??1?0001000010001??????0----???-----???????---??---?11?0???????0??01???-?0?????????????????00??????010011-???-220001010-000??1?0?0100?1?001001?00100??0?1???0001011101000????2101?0?00?10001?0100?1-?0??000100002?0??00-?00???0-01000--00?-?100000000?????1????00?001001???????0??-??0100000??010000000010???1001?0100-0010???0000--000-1?010??00?00??0??0??0????1?10-0?1????????????????????????????????????????1??0-0?0?010?0--???001
	Gavinaspis_convergens                   ????0???0???0--???0???-???????????????????????????????-3010-0000---0-00000?-??0?1???00?????00???0?0?0000??????0?????-????01????????0?1011112-???001000110000?0?0-?0-100???-1011?01000?0??-020-0?0?????0?0-0-11??00????????????-???????????????????????????????????????????????-???????????????????????????????????????????---??????1???????????????????????????????????????????????1???1-??????????????0??????0??????1?????????????????????????0??????????????0????????0???????????????0??????????????????????????????????????0???????????????????????????????????????????0??01?0?00?????????????????????????????--???????????????????????????????1????????????????????????????????????????????????????0??????????????
	Cowralepis_mclachlani_                  0-000??????0??????0???-??????-?0-?----???--??????-?????2010-1?00---0-00000?-??0?10??00?---0000??-?00000?0?0???0????--??0?01?0--0?11?0-011112-0-100100011000010?0-?0-??1???-1011?01000?0??-020-000????0??0-?-11??00-?0-?-?----?-0????01100?000--1011-01000??----0??00000--------0-10???10????0???11----0----?2------0--0--0--------?11??-???????1??1000-00???0??10?0-0000??00????????????-?0?0-??????????????1?????????0???????????????????????????????????????01???????0???????????????0??????02?????????????????????-???-????????00????????????????01??????????????????1???10100000001100--100000000-001??1?0010--000?1?0??0000?000???????0?????010-0?1????????110????000---??--0--0000100--0-010-0-0-0-0???0----????
	Wuttagoonaspis_fletcheri                0-?00???00-?0--??00???-???????????????????-???????????-1000-0000---0-00000?-??00001000?---000010000100010000-?010?0?-????10?0--010-001011112-0-110100111000010?0-?0-??00---1011?03110?00?-020-0?000-10010-0-11??001?????-0--???0----0100??000-?1011???0????-?--???????????-???-?????-?????????????????0----???????????0--?---??????1??????????????0???????????????????????????????01???1-??????00?10???00?????0?0??0?0???????????????????????0?????0??????????0????????0???????????????0?????????????0??????????????????????00????0??????????????????????????????????????????010000000011???10010010?-001????0000--0?0?1?010??00?00????????0??????10-?????0?????1???????????????????????????????1?--?0?0?110??????????
	Dicksonosteus_arcticus_                 0-000???01100--???0???-0???????1?0100-???--??????-????-3000-0000---0-00000?-??00000?00?---000?10000100010000-?0???0--????0100--011100101111100-110100001000000?0-00-{0 1}110---1011?010000001-020-00000-10001-0-111000100-?--0--?0-0----010000000--1011-01000-?----000??000--------0-10000100001000101----0----?2------?--0--0--------?1110-0000??0000100?-?00????????????????000?????010011-00?0220001010-00?0010000100110001001000100?00-10000001011101000????210100000-?0?01001?001-?00000010000200--00-00000-0001000--00?-?100000000?????110?000?0010010000000000-00010?0?00?0101110000100--100000100-00101??0000--000-1?010??00?00?00-000-00?101010-0?1????????????????????????????????1???-0-?1?-??0?0-010-0----????
	Groenlandaspis_antarcticus              0-?00???01??0--???000?-???1----010100-011?-??????????1-3000-0000---0-00000?-??0000??00?---?00?1?000100000?????010???-?????1?0--010-00101011100-?10100101000010?0-?0-??1???-1011?00000?00?-020-000????00?0-0-111?001?????-0--??-0----0100??000-?1011???00???-?--???????????-???-??11?-0100001000???????0----???-----???0--?---??????1??????????????0????????????????????????????????1???1-???????0?1?????0?????0????????????????????????????????????0??????????0????????0???????????????0?????????????????????????????????-???0??????????????????????0????????????????????????0101110000100--100000100-001????0100--000?1?011?000?000???????0??????10-0?1????????11????????0??????????????????0?010--?0?0?010??????????
	Mulgaspis_evansorum                     ????0???0?????????????-?????????????????????????????????0?0-?000---0?00000?-??00000000?????00?1?000100010????????????????010?????????????1?????110100?01000010?0-?0-??10--?1011??1000?00?-020?000????00?0-?-????00?????????????????????????????????????????????????????????????????????????????????????????????????????????????????1????????????????????????????????????????????????????-?????????????????????????????????????????????????????????????????????0?????????????????????????????????????????????????????????????0?0??????????1?????????10????????????????????????0???????????????????????-???????0100--0?0?1??11??00?00???????????????1????????????????????????????????????????????????????0??????????????
	Buchanosteus_confertituberculatus       0-000???01?00--???0??--0?????????0100-011-001------???-3000-0000---0-00000?-??000???0??---?000?????10?0101????0????-?????0100--0?1?001011?1110-?10100101000110?0-00-??1???-101???00000001-02??000???????0-0-111?001?0----0--??-0----01100?000--10?1-01?????????????0?00--------0-1?00?100001000111----0----?2------0--0--0------???1110-0010??00001?00-?00?????????????????0??????0100?1-00?02200010?0-0000?1?0?0??0110?01001?00100???-00??0001011101000????2?0100?00?10001001?001-?0?00001000020?--0??000?0-0001000?-0??-??0?1????0?????1??????????0?1000000000?-?001010?0?1010111000011???100000100-0010???000?--000?1??11??????????-???-00?1?1?1??0??????????????????????????????????????-0-?1????0?0-010------0001
	Parabuchanosteus_murrumbidgeensis       0-?00???011?0--???0?0?-0????????10100-011????????-????-3000-0000---0-00000?-??00011100?---0000000001000101?0-?0???0--????0100--011?00101111110-?10100?01000110?0-00-??10-?-1011??0000?00?-020-00010-1?001-0-11??001???---0--??-0----011000000--1011-0????-?----?00?????---?----?-??00?1000010001?1----0----?2------???0--0---??????1110?0010??0??01??0-?00????????????????????????010011-????2200010?0-000??1?0?010011???1001?00100?????????001011001000?????10100?0?-10?010?1???1-?0??000100002?0??0???00???00010????-0?-?1011?0000?????1???0???00100???????????-???101??0??010111000011???100000100-0?10???00??--0?0-1?0????00?00???-0??-00?1?1?1??0???????????????????????????????????????0??1????0?0?010??????????
	Holonema_westolli                       0-?00100011?0--??00???-???1----?1?100-011????????????1-3000-0000---0-00000?-??0?010000?---000010000100000000-?010?0?-????01?0--010-00101011110-?10100101000010?0-00-??10-?-1011?00000?00?-020-00010-10000-0-111000100-???0--??-0----010000000-?1011???010-?----0?0?00?????-???-??10?-1???????????1----0----???-----???????---??????1?1??0010?0????1????0?0?????????????????????????1???1-?????????1????00???1?0????????????????????????????????????0??????????0????????0???????????????0???????2?????????????????????????????0?0????????????????????0????????????????1???????0101110000111-0100000100-001??1?0000--000-1?011??00?00?00-???-00???1010-0?1????????111?100???0?????????????1????0?010--?0?0?110??????????
	Coccosteus_cuspidatus                   0-000??????0??????0??--?--1----0??100-???--0?-----????-3000-0000---0-00000?-??01011100?---000?10000100010000-?0???0--??0?01?0--0?1100111011110-110100101000010?0-00-0110-?-1011?00000?000-020-00000-10000-0-11??00100----0--?0-0----011000000--1111-01000-?----0?0?0000--------0-10??1110001000?01----0----?2------0--0--0--------?111?-?????????0100?-000????????????????00???????1???1-?0?0-????10????????1?0??????1????????00??????????????????????????????01???????0?????????????0?0??????02?????????????????????-???????0?0????????????????????0????00??????????1???????0101110000111-0100000100-001????0001--000-1?010??00-00???-???-00?1???10-02???0?0???1101???0?001?0?--0?0?000100--0-010-0-0-0-0100-----????
	Incisoscutum_ritchiei_                  0-?0010001100--0?00?---??-1----?-?---------???????????-3000-0000---0-00000?-??01000000?---000010000100010000??010?0?-????01?0--010-00111011110-110100101000110?0-?0-??10-?-1011?00000?00?-020-00000-10000-0-1110001?????-0--??-0----011000000-?1111???000-??---0?0?00?????-???-??10?-1110001000??1----0----???-----???0-??---??---?111??00???0?10?1????0?0??0?????????????0????????1???1-???0-????10???00???1?0????????????????????????????????????0??????????01???????0???????????????0??????02?????????0???????????-???????0?0????????????????????0????????????????1???????010111000111???100000100-001??1??000--000-1?010??00?00?00-0?1?00?0?1010-021????????1111100?????0-???11??0??1????0??10---0?0?010?---??????
	Eastmanosteus_calliaspis                0-?001?0011?0--???000?-?--1----???---------??????????1-3000-0000---0-00000?-??01000100?---000010000100010000??010?0?-????01?0--0???00111011110-110100101000110?0-?0-??10-?-1011?00000?00?-020?00000-10000-0-1110001??????0--??-0-----11000000-?1011???000-??-??0?0?00?????-???-??10?-1110001000??1----0----???-----???????---??????111??00?????10?1??????0?????????????????????????1???1-???????0?10???00???1?0??????????1??????10?????????????????0??????????0????????0???????????????0??????????????????????????-??-???????0?0????????????????????0????????????????1???????010111000111???100000100-001??1?1000--000?1?010??00?00?00-0?1-00?001010-021-0-?????111?1?0???0?1????11?????1????0?010---0?0?010?---??????
	Compagopiscis_croucheri_                0-?00100011?0--??0000?-?--1----?-?---------??????????1-3000-0000---0-00000?-??01000100?---000010000100010000-?010?0?-????01?0--010-00111011110-110100101000110?0-?0-??10-?-0011?00000?00?-020?00000-10000-0-?110001??????0--???-----?1100000???1011???000-??-??0?0?00?????-???-??10?-1110001000??1----0----???-----???????---??????111???????0?10?1????0?0??1??????????????????????1????-???????0?10???00???1????????????1??????10?????????????????0??????????0????????0???????????????0??????????????????????????-??-???????0?0????????????????????0????????????????1???????010111000011???100000100-001??1?0000--000-1?00-??00?00?00-0?1-00?00?010-021-0-?????111?100???0?1????11?????1????0?010--00?0?010?-0-??????
	Diandongpetalichthys_liaojiaoshanensis  0-?00???????0--???0??--???????????????????????????????-3110-0100---0-00000?-??000?0000?---?00?1?000?00010??0??010??--????0000--0?11001010110-0-000100011010000?0-?0-??00-?-1001?03110?00?-020?000????00?0-0--???00????????????-?----??????????????????????????????????????????-?????-?????????????????????????????????????---???????????????????0?????????????????????????????????0100??-???0??00??0???00?????0?0??0?1???1??????10????????????00???0??????????0????????0?0?????????????0?????????????0????????????0??????-??0?00??0???????????????????1??????????-???1???????01?0?0100?10?????01?0?0?-0??????00??--0?0?1?0???????00????????0????1?1?????????????????????????????????????????????1?--???0?010??????????
	Eurycaraspis_incilis                    ????0???????0--???0???-???????????????????????????????-3110-0100---0-00000?-??0000??00?---?01?1?0?0?00010??0??0????--????01?0--0?10001010110-0-000100?11010010?0-?0-??00---1001?03120000?-020?000????00?0-1-?-??00?????-?????0??????????????????????????????????????????--?--?-???????????????????????0----???????????????---??????1??????????????????????????????????????0???????0????1-?????????????????????0??????1?????????????????????????0??????????????0????????0??????????????????????--?????????????????????-???-???????????????????????????????????????????????????010010100010100100100000-001????0000--0?0?1?0?0?????00????????0??????1??0??????????????????????????????????????????1????0?0?010??0???????
	Quasipetalichthys_haikouensis           0-??0???????0--???0??--???????????????????????????????-3110-0100---0-00000?-??000???00?---?0??1?0?0?00010??0??0????--????01?0--0?1?001010110-0-000100?11010010?0-?0-??00---1001?03120?00?-020?000????00?0-0--???00??????????????----0???????????????????????????????????????????????-?????????????????????????????????????---??????????????????????????????????????????????????????????1-??????????????00?????0??????1?????????????????????????????0??????????0????????0???????????????0?????????????????????????????????-???????????????????????????????????????????????????01?????00?1???-?001?0?0?-00???????????0???1?01??????00????????0??????1?????????????????????????????????????????????1?--???0?010??????????
	Pauropetalichthys_magnoculus            ????0?????????????????-?????????????????????????????????1?0-?100---0-00000?-??000???00?---?01?1?000?00010??0??????0?-????000?????????????1???0-000100?11010010?0-?0-??00--?1001?03110?00?-020?000????00?0-?-????00????????????????????????????????????????????????????????????????????????????????????????????????????????????????????????????????????????????????????????????????0?????-????????????????????????????1????????????????????????????????????????0??????????????????????????????????????????????????????????-??00?0000????????????????1?????????????????????????0???????????????????????????????????????????????????00???????????????1????????????????????????????????????????????????????0??????????????
	Lunaspis_broili_                        ???0010000-?0--??00???-???1----10010??101--???????????-2110-0100---0-00000?-??000???00?---?00?1?1?0100010??0??0?????-????10?0--010-001010110-0-000100?11010000?0-?0-??00---1001?03110?00?-020?000????00?0-0-011?000??????0---???---?0100??000-????????????????????????????????-?????-?????????????????????????????????????---??????1??????????????0???????????????????????0????????????1-??????????????00?????0?0??0?0?????????????????????????????0??????????0????????????????????????0?????????????????????????????-???-???0??????????????????????????????????????????1????010????0001?0--10000000?-001?????000--000?1?010??0?-000???????0??????10-0????0?????1?????????0-?????0??????????????10---0?0?110??00??????
	Ellopetalichthys_scheii                 ????0???0?????????????-?????????????????????????????????1?0-?100---0-00000?-??0?0???00?---?0??????0?0?010??0????????-????102????????????????????00100?11010000?0-?0-??00???1001?03120?00?-020??00????00?0??-????00????????????????????????????????????????????????????????????????????????????????????????????????????????????????????????????????????????????????????????????????0?????-????????????????????????????0????????????????????????????????????????0?????0????????????????????????????1??????????????00????1??????00????????????????????1??????????????????0????????????????????????????????????????????????????????????????????????????????????????????????????????????????????????????????0??????????????
	Epipetalichthys_wildungensis            ????0?????????????????-?????????????????????????????????1?0-?100---0-00000?-??000???00?---?0??1?0?0?00010??0?????????????10??????????????1?????000100?11010000?0-?0-??00--?1001?03110?00?-020?000????00?0??-????00??????????????????????????????????????????????????????????????????????????????????????????????????????????????????????????????????????????????????????????????????????-????????????????????????????0???????????????????????????????????????????????????????????????????????????????????????????????????-???0????????????????????????????????????????0????????????????????????????????????????????????????????????????????????????????????????????????????????????????????????????????0??????????????
	Guangxipetalichthys_tiaomajianensis     ????0?????????????????-?????????????????????????????????1?0-?100---0-00000?-??000???00?---?0??1?0?0?00010??0?????????????10??????????????1?????000100?11010000?0-?0-??00--?1001?03120?00?-020?000????00?0??-????00??????????????????????????????????????????????????????????????????????????????????????????????????????????????????????????????????????????????????????????????????????-????????????????????????????0???????????????????????????????????????????????????????????????????????????????????????????????????-???0?????????????????????????????????????????????????????????????????????????????????????????????????????????????????????????????????????????????????????????????????????????0??????????????
	Pampetalichthys_longhuaensis            ????0?????????????????-?????????????????????????????????1?0-?100---0-00000?-??000???00?---?0??1?0?0?00010??0?????????????10??????????????1?????000100?11010000?0-?0-??00--?1001?03110?00?-020?000????00?0??-????00??????????????????????????????????????????????????????????????????????????????????????????????????????????????????????????????????????????????????????????????????????-????????????????????????????0???????????????????????????????????????????????????????????????????????????????????????????????????-???0?????????????????????????????????????????????????????????????????????????????????????????????????????????????????????????????????????????????????????????????????????????0??????????????
	Notopetalichthys_hillsi                 ????0?????????????????-?????????????????????????????????1?0-?100---0-00000?-??000???00?---?0??1?1?0?00010??0?????????????10??????????????1?????000100?11010000?0-?0-??00--?1001?03110?00?-020?000????00?0??-????00??????????????????????????????????????????????????????????????????????????????????????????????????????????????????????????????????????????????????????????????????????-????????????????????????????0???????????????????????????????????????????????????????????????????????????????????????????????????-???0?????????????????????????????????????????????????????????????????????????????????????????????????????????????????????????????????????????????????????????????????????????0??????????????
	Sinopetalichthys_kueiyangensis          ????0?????????????????-?????????????????????????????????1?0-?100---0-00000?-??000???00?---?0??1?1?0?00010??0?????????????10??????????????1???0-000100?11010000?0-?0-??00--?1001?03120?00?-020?000????00?0??-????00??????????????????????????????????????????????????????????????????????????????????????????????????????????????????????????????????????????????????????????????????????-????????????????????????????0???????????????????????????????????????????????????????????????????????????????????????????????????-???0???????????????????????????????????????????????01??????0?1???????????????????????????????????????????????????????????????????????????????????????????????????????????????0??????????????
	Widjeaspis_warrooensis                  ????0?????????????????-?????????????????????????????????1?0-?100---0-00000?-??000???00?---?0??1?0?0?00010??0?????????????10??????????????1???0-000100?11010000?0-?0-??00--?1001?03110?00?-020?000????00?0??-????00??????????????????????????????????????????????????????????????????????????????????????????????????????????????????????????????????????????????????????????????????????-????????????????????????????0???????????????????????????????????????????????????????????????????????????????????????????????????-???00???????????????????????????????????????0????????????????????????????????????????????????????????????????????????????????????????????????????????????????????????????????0??????????????
	Macropetalichthys_rapheidolabis         0-000???011?0--??00???-0????????????0-???-???????-????-3110-0100---0-00000?-??000???00?---?00?1?0?0100010??0??010??--????1020--0110001010110-0-000100011010000?0-00-??00---1001?03120?00?-020-000????00?0-0-01??000?0---?0-???-??????10--?-0???????-???????????????????---?----?-???????????-????1----0----??------?--????-----????10?0-????????0?0???-????????????????????00?????0000?1-?0?00?010?0?0-000000?0?011?000000??1??-100?0?-1?00-0000111?0001????0000?-0?0???001?01-?01-?00?000?0001201--00-000?0-0?000-0--11?-?00000000?????????-?00?001??100000?000?-0??10010??101????100?1?----00-?-?-0-001????0???---???????????????????????0????????-???????????????????????????????????????????1??????0?010?0--??????
	Shearsbyaspis_oepiki                    0-?00???01??0--???0??--0?????????????????-?????????????2110-0100---0-00000?-??000???00?---?0??1?0?0?00010??0??0???0?-????1020--010-001010110-0-000100?11010000?0-?0-??00---1001?03110?00?-020?000????00?0?0-????00????????????????????????????????????????????????????????????????????100001-00??????????--????????????????????????1????????????0?????????????????????????????????000??1-?0????01000?0-00000??0001100000?0?0?000????????????0?0011100001????0000??????1?001?010?0?-?0???0?1?????????00-?00?0-??0??00??11?-?000??0?0??????10???00?0010????????000?-????????????1????????????????????????????????????????????????????????????????????????????????????????????????????????????????????????0??????????????
	Materpiscis_attenboroughi_              0-?00??0011?0--???000?-?--????????-----?-?-???????????-3100-1000---0-00000?-??0?00??00?---001110??0000000100-?0???0?-????0110--0???00?010110-0-000100011000010?0-?0-??1???-0-01?04120?00?-020-000?0-?0??0-1---0?000??????0--???----??1000-00?-?1011???100-?----0?0000?????-???-??10?-0?????-?????1----0----???-----??????0---??????1?1?????0???10?1??0?0?0??????00????????????????01???1-??????00?10???00?????0?0100?1??????????0????0????????00???0?0????????0????????0???????????????1????????????????0?????????-0?-???-???0?1?????????????0?????1?????????????????1??0????010110?001100--1000???00-010???????0--000-1?0????00?00000????000?101010-010-0-?????111?????????1?????0?????1????0?00?---0?0?????---??????
	Campbellodus_decipiens                  0-000?????????????0???-?????---?001?0-101?-0?------????3110-?000---0-00000?-??0?00??00?---000110??0000000100-?0???0--??0??110--0??-?01010110-0-0000--0-1000-20?0-?0-??1???-0-01?04120?0??-020-000?0-?0??0-1--???000???????--?--0----01000-000--1-11-01100-?----0?000000--------0-00??00----?-???-1----0----??------0--0--0--------?10-?-00?0??010-0000-000?0????????000???00????????????-????-??????????????0???????01??????1??????????????????????????????????0?-???????????????????????????????????????????????????-???????0??????????????????????????????????????????00??10101100001100--1000???00-000???????0--002-0?0????00?00???-???-0??10?010-0??????????1011???000???????0??10?0100-01001?0??0?0-01000--000000
	Austroptyctodus_gardineri               0-00010001???????00???-??-??????001?0-101?-??-----?????3110-?000---0-00000?-??0?00??00?---001110??0000000100-?0???0--????0110--0??1?01010110-0-0000--0-1000-20?0-?0-??1???-0-01?04120?0??-020-000?0-?0??0-1--???000???????--?--0----01100-000--1-11-01100-?----0?000000--------0-00??00----?-???-1----0----??------0--0--0--------010-?-00????010?0000-0?0?0????????00????00??????0????1-????-??0?1?????1???0?0?01??01??????10??????0??????????????0???????????0?-0???????????????????????????????????????????0?10???-???-???0?1???????????????????1???00000???????00?0?0???10101100001100--1000???00-010??1????0--000-0?0????00?000??0??100-0001010-0??????????1?1?11000011???0?????0??100-01001?0??0?0-01000--00????
	Rhamphodopsis_threiplandi               0-000??????????0??0???-??????-?10????-???????????-?????3110-?000---0-00000?-??0?00??00?---00??10??0000000100-?0???0--?????110--0??0?01010110-0-000?????1000020?0-?0-??1???-0-01?04120?00?-020-000?0-?0??0-1--???000?????-?--?--0----01100-000--1-11-01100-?----0?0?0000--------0-00??00----?-???-1----0----??------?--0--0--------010-??00????????00??-?????0?????????????00????????????-???????????????????0????????1??????1??????????????????????????????????0?-???????????????????????????????????????????????????-?????????1??0??????????????????????????????????1???????01011010011?0--1000??000-000??1????0??001-0?0??0000?000??-???-00?10??10-0??????????1?1?1100001110?000-0??10?00-0100100?-0-00110000000????
	Brindabellaspis_stensioi                0-000???011?0--??00??--0?????????0100-?10?000????-????-3010-?100---0-00000?-??0?00???0000-00000?000100010?00??000??---???0020--011?000010110-10111100011010000?0-00-??011?-1001?03110?00?-020-000????00?0-0-00??00??0-????????-?????01000?00?????????????-????????????????????-???????0----?????????????????????????--???????--????1??0-????????0?0???-????????????????????00?????010010-?0--0200100?0-000000000010000?000??1000100?0?-00??-000000000001?????1000-0?0?11001000?0001?00001101111101-000-000?0-00000-0?-00?-?01100000??????110?000?001??10000000000-00010?0000?01?2??00???????100????0??00???????????00????0????00??0??000?100-010101??0??????????????????????????????????????????1????0?0?010??--??0001
	Arabosteus_variabilis                   ????0?????????????????-???????????????????????????????????0-?0?0---0-00000?-??0?00??0??????00???0???0?010??0????????-??????0?????????????1???????1100?11011101?0-?0-??0????1101?03100?00?-020?000????0??0??-????00??????????????????????????????????????????????????????????????????????????????????????????????????????????????????????????????????????????????????????????????????????-?????????????????????????0??????????????????????????????????????????1???????????????????????????????????????????????????0????00?-?00?0??0????????????????????????????????????0????????????????????????????????????????????????????????????????????????????????????????????????????????????????????????????????0??????????????
	Kimaspis_tienshanica                    ????0?????????????????-???????????????????????????????????0-?0?0---0-000?0????0?0??????????0??????0?????0?????????????????0??????????????1?????0?1100?01010101?0-?0-??0????0-0??01100?00?-02??000???????0??-????00??????????????????????????????????????????????????????????????????????????????????????????????????????????????????????????????????????????????????????????????????????-?????????????????????????????????????????????????????????????????????????????????????????????????????????????????????????????????????????????????????????????????????????????????????????????????????????????????????????????????????????????????????????1????????????????????????????????????????????????????0??????????????
	Kolymaspis_sibirica                     ????0?????????????????-???????????????????????????????????0-?000---0-00000?-??0000??1??0???00?0?000?000?0??0??????0?-????002????1????????1?????0??100??1??????????0-??0????1?01???000?0??-020?000????00?0??-??????????????????????????????????????????????????????????????????????????????????????????????????????????????????????????????????????????????????????????????????????0???1?-?????????????????????????0??????????????????????????????????????????1???????????????????????????????????1???????????????0????00?-?001000?0??????110?000?001???????????????????????????????????????????????????????????????????????????????????????????????????????????????????????????????????????????????????0??????????????
	Kosoraspis_peckai                       ????0?????????????????-???????????????????????????????????20?000---0-000?0?-??0?00?????????0?????????0??0?????????????????????????????????????????100??1010121?0-?????0???????1????0??0??-0?0?000???????0??-????00??????????????????????????????????????????????????????????????????????????????????????????????????????????????????????????????????????????????????????????????????????-????????????????????????????????????????????????????????????????????????????????????????????????????????????????????????0??????????0????????????1??????????0????????????????????????????????????????????????????????0??????0?????10??????????????????????1????????????????????????????????????????????????????0??????????????
	Radotina_kosorensis                     ????0?????????????????-???????????????????????????????????20?000---0-000?0?-??000??????????0????000??0??0?????????0??????0?????????????????????1??100??1??????????????0??????11?0?100?0??-0?0?000??????????-??????????????????????????????????????????????????????????????????????????????????????????????????????????????????????????????????????????????????????????????????????????1?-????????????????????????????????????????????????????????????????????????????????????????????????????????????????????????????????????0?????????????????????????????????????????????????????????????????????????????????????????????????????????????????????????????????????????????????????????????????????????0??????????????
	Radotina_tessellata                     ????0?????????????????-???????????????????????????????????20?000---0-000?0?-??000??????????0????000??0??0?????????0??????0?????????????????????1??100??1?????????????????????11?0?100?0??-020?000??????????-??????????????????????????????????????????????????????????????????????????????????????????????????????????????????????????????????????????????????????????????????????????1?-?????????????????????????0??????????????????????????????????????????????????????????????????????????????????????????????????????????0?????????????????????????????????????????????????????????????????????????????????????????????????????????????????????????????????????????????????????????????????????????0??????????????
	Sudaspis_chiupaci                       ????0?????????????????-???????????????????????????????????0-???0---0-000?0?-??0?00?????????0????????????0????????????????0???????????????????????1100??1011121?0-?0-??????????1?0?100?0??-0?0?000???????0??-????00??????????????????????????????????????????????????????????????????????????????????????????????????????????????????????????????????????????????????????????????????????-???????????????????????????????????????????????????????????????????????????????????????????????????????????????????????????????????0????????????1????????????????????????????0???????????????????????????????????????????????????????????????????????????1????????????????????????????????????????????????????0??????????????
	Tlamaspis_inopinatus                    ????0?????????????????-???????????????????????????????????0-??00---0-000?0?-??0?0??????????0????0?0??0??0????????????????0?0?????????????????????1?????1?????1?????????0--????????????0??-02????0??????????-????00??????????????????????????????????????????????????????????????????????????????????????????????????????????????????????????????????????????????????????????????????????-???????????????????????????????????????????????????????????????????????????????????????????????????????????????????????????????????0?0???0??????1????????????????????????????0????????????????????????????????????????????????????????????????????????????????????????????????????????????????????????????????0??????????????
	Romundina_stellina_                     0-00000001{0 1}010-??0000--00???????201?0-0??-0?100010-???-3010-0000---0-00000?-??00000?10010-?00?0?000000010??0-?01?00--?-?-0020--??0-000010110-10001100?01011121?0-00-11010--1?11?04{0 1}000000-020-000???10000-0-01??00100--1-0--?0-?????0100?000????0??-??0??????????????000-------0?1?--?0----1??????????0----???-----?--0--?-----????1010-000???00000????????????????????????00?????010010-?0?00000?00-0-000000?1?010011?000001000100?0?-1???-00?0111000001-?-210100001?1100110000?00?0?00101100000?--00-000?0-0001000--00?-?0010?0?0??????110?0?0??01??10?000000??-??01010?0??010000000110???100????0--001-???????--00????0????00?00?10??01?000101?1??0?0?????0??????????????????????????????00??1?-??0?0?010000-001001
	Gemuendina_stuertzi                     ???00?????????????0???-0??1----0201?0-0??-000????0?021-30?200?00---0-00000?-??0-00---??---00-?0-?00?000?0----?0??00--????0000--0?0-101?0-?0-00---10--?-?0-----?0-?0-???10-?0-01?0?0-000??-020-000-0-1??0--?-??1100100-?--0---000--?-?1000-000--1011?0?0?0???-??0?0???0000------0?0???????????????1----0----???-----?--0--?------??0101?0010-?-0?00???0??0???????00????????0????????1??10-?0??00???1??0-???0?0?1?????01??000?1?????????-????????-???????????????1???0?????????????????0???????????0????????0??????????-???????0??1?0????????????????1?02?????????????????0???100-----0011?---1??0??000?0?0?????-??--??0???0--??00?0000??????0????1010-000??0-00??1?-?000000-???1--0?-???01???000010-0-0?0-010-----01001
	Jagorina_pandora                        0-000???0???0--???0???-0?????-??201?0-101--0000010?02?-3??20??0???????00????????00?????????0??0??????0??0??0??0??0?-?????0000--010-101?0-?0-00---?0?-?-?0-----?0-00-???10-?1001?0?0-010??-020?000????????-?-??11001?0-??-0---0?0-????100??000--1011?0?0?????????????00000------0?0????0----?-???-1----0----???-----?--0--?--------?10100010-?-0000?0???00??????????-??????00??????010010-?0?0000?1?0?0-00?0?0?1??1??0100000?1???100?0--0000-000-1?1010???????101?0000?1100101000010?00000010000000--1???000?-0-0?000--00?-?000?0100??????110?000?001??200000?????-000100000-100-----00110---1?0????00??00?????????????????????????????0???00????1010-0?0?????0???0??????????????????????1????0??1?-??0?0?010-----?1001
	Qilinyu_rostrata                        ????0???01????????0??--???1--?-??????????????????????1-3000-0000---0-00000????00000?0000??0000?1000100010??0??0???0??????01?0--??0-??100-?12011110100?01010000?0-?0-???0--?0-00????-?????-02??000?0-10?0001-??1000100--???????-0----01011?100-?10?1??10???0????0?0???100?????101?0?????????????????????????0??????1?--0--?-----00???1??????????????0??????????????????????????????????1?-?????????1???????????0?????1????????????????????????????????????????????????????????????????????????????????????????????????????????0????0????????????????1?????????????????????????0111100?001?10010000010?????????0000??002?1?0????00?00???-??0-?--????1?-???????????1???????????????????????????????1??0??-0-?????????????
	Entelognathus_primordialis              0-000???0?????????0???-???1---?0101010101--1-10001011?-1000-0000---0-00000?-??00010?0100--0000?1000100010000000??000-????0100--0?10?0100-?12-11010100?-101000000-?0-??00--01100???0-??00?-02?-00000-10100?1---1000100--?-0--?0-11001010000?01?010??0?10?--0-2?-0?0???10000001?01-??0?-???????????1----1010?02?----1?--0--?-----00001110-001???10001-0????0????????????????00??????0?0011-?0?0??00?10?0-00??01?0?0???11??01?01???100????1?00?0000???0??0???????010??00??0??????????????????????--?????????????0?01000?-???????010?00??????1?0?0?0?001?020000??????????1010???00100000000101001001?0100?0010???0000--000-1?000??00-00????????0??????10-0??????????10?1???00?0-0???-1???????????1-11000-00000100?0-00{0 2}100
	Lophosteus_superbus                     ?????????12?0--0??000?-?01??????101011001100112010-2???30?0-???????????????????????????????????????????????????????????????????????????????????????????????????????????????????????????????????????????????-???????????????????????????????????1?010?????????????????11?????????????????????????????????????0?????????1?????1??????1??????????????????????????????????????????????????????????????????????????????????????????????????????????????????????????????????????????????????????????????????????????????????????????????????????????????????????????????????????????????????????????????????????????????????????????????????????????????????????????????????????????????????????????????????????????????0100
	Andreolepis_hedei                       ?????????12?0--0??000?-?01??????10101100110011200112???30?0-???????????????????????????????????????????????????????????????????????????????????????????????????????????????????????????????????????????????-???????????????????????????????????1?010???????????????????????????1????????????????????????????0?????????1?????1??????1??????????????????????????????????????????????????????????????????????????????????????????????????????????????????????????????????????????????????????????????????????????????????????????????????????????????????????????????????????????????????????????????????????????????????????????????????????????????????????????????????????????????????????????????????????????????0100
	Janusiscus_schultzei                    0-000?????????????0???-??????????????????-?????????????1000-0??0---?-?000??-????0??????????0??????0???0???????0???????????10??-???-??1011?110??00-?????????????0-00-?0???????01?010????0?-020-0?0?0-??????1---????????????????????????????????????????????????????????????????????????0----?????-???????????????????????????????????1???????????0?????????????????????????????????0?0???-10???????1000-?0???10???10?11??1100??0111??0?-1?0000000???1?1?000?0??1100000-?-??1?1???0??????0?????????0--????1?00-0?01001?-???-??0????0???????1?00?00?00??0200000????????001001000??????????????????????????????????????????????????????????????????????????????????????????????????????????????????????????0??????????????
	Dialipina_salgueiroensis_               0-??????012?10-?0?0000-?1?001-111010101011-01120110??0-11?0-0000---0-00000?-??0000??00?????0????00??0?010????10??0????10?01?{0 1}??0?10?110111110??00-?????00??-??00-?0-???????0-?11010?0?00?-020-000????0????1---???-00???????-????????0???????101110?1????-?01-????0?????0????01?1?????????????????0????101?-0??????1?????-0---??00??1???????????????????????????????????????????????????1-???0?????10??????????0??????????????????????????????????????????????????????????????????????????????????????????????????????-????????????0??????????????????????????????????????????00?????0110----0??-?--0??01?0?0?????--?????0???0100-?00??????????????10-0????0?????1?0?0-0???10?????1???????????0?000-0-0???--???????0100
	Psarolepis_romeri_                      0-00110001201110001000100???????101011001000112101122?-01?0-0?00---0-00000?-??0?????00?00-?0??0??????0????????11000010??1010????10-10?0??01100-00-1?-?0?0??-??00001101?1000??0?100000000?-02?-000?1??????11---????1110?010--??-????????????????1101110????01?000?0???11111010001110?00100001000010011?100101011???1?0011010----000011???????????0?10000010?????????????????0??????101111-10000000?1011210?00100?010?110?00100?0010?3-1?1???0?100???0111?0000??1100000??-?11?1??????????0????????00--?1011??0-??0??0?0-??????00?0?00?0??????0??00???10?2??0????????0??01??????00?????011?????000-?--0??{0 1}1?0????-??--0????00?-??00??0?00?00?-0??1??01?-021???0?1???0?1????????????????????????010?110??000-100000?000000
	Guiyu_oneiros                           0-001???01200--?0??00?-0??01???11010101010-00120010220-11?0-0000---0-00000?-??00000000?00-?00?01?00201010???0?11000100100010100010-10101101100-00-10-001010-?000-?0-00?100?0-01100000?00?-020-00001000??011---??00101000?0--00-1100101000?011011101110??-?01??0??0?0?11100000001110?001000010000100110101001011???1?0011010----00?011???????????0?10000010?????????????????0??????101111-10?0000??1011210?00100?0???11???0100?0010???1?????????0???01?1?0?0???1????????-???????????????????????????0?????????????????--??-???0?00?00?0?????0000???010????????????????01??????000000001110100000-?--01101001???-?0--001??00--??00?000??????-0--1???10-0?1????????10?????0?010?????1?0????????01001100-0-001000000000100
	Sparalepis_tingi                        ?????????12???????1???????0?????101011001000?1201112???{0 1}1??????????????????????????????????0???????????????????????????????????????????????????????????????????????????????????????????????????????????????-????????????????????????????????1?1??????????????????????????????????????????????????????????????????????????????????????????????????????????????????????????????????????????????????????????????????????????????????????????????????????????????????????????????????????????????????????????????????????????????????????????????????????????????????????????????00?????0111??????????????1100?????????????????????????????????????????0-0??????????10????????1??????????????????1??1100-????100?000??0100
	Achoania_jarvikii                       0-001???0120111?0?1???10??????????????????????????????-01?0-??00---0-00000?-??0??????0?00-?0??0??????0????????11000010??1010????10-1010?????00-00-??????0??????0?0???????????0?1010?0??0?-02?-??0????????1?-?-????1????????????????????????????110111???-?012?0??0????111000???111??0010?0010010?00??0100101011???????11010?-??00001????????????0?????001?????????????????????????101111-???00000?1?11210?????0?010??1??0011???010???1?????0??00???0??????0???1????????-??????????????????????????????????????????0??????????0?0??0????????0??0????10????????????????????????00?????0?1?????000-?--?????????????????????????????????0??????????????????1?????1????????????????????????????????????????????????????????
	Ligulalepis_toombsi                     0-001????12?1011??000?-?0-01???110101000110011201102??-1100-???0---0-?0000?-??0?0???00?????0??????000?010?????0?0????0??10100??010-?0?0111120??00-?????????-??00-00-00???????01?00000?001-020-000????0????1---??????????????????????????????1?011??1?????????0???????11???0????????????-?????????????????????????????????????--????11?0?????????0?????????????????????????????????0011?1-10000?00110?0-10?00?0000101110?00?0?000100001010000?1?0?00110?00000211100000-1-?10?10?0001010001101111100--11001?00-0????000--??-??00-00?0??00?01?00?00?001??20?0001000-00??0???????00?????00?????????-?-??????????????????????????????????????????????????????????????????????????????????????????????????????????-?--??0100
	Meemannia_eos                           0-0011000120111?0010001???????????????????????????????-01?0-?0?0---0-00000?-??0?0???00?????0????0?000?010?????0??????????01?0?????-?010111110??00-?????00?????10000-?0?????0-01?010?0??0?-020-000????0????1---?????????????????????????????????11011?0?????????????????????????1??????????????????0???1?0?00??????1?--??01???--00?01???????????????000?0?0????????????????????????0?11??-???????????????????????????1?0?1???????????????????????-?????????????1100????0-?11??00000101????????1???????110??????????????-??-??????????????????0?????????2???001????00??0??0?1?0?0??????????????0?-?-???????????????--???????????????????????????????????????????????????????????????????????????????????????????????????
	Cheirolepis_trailli                     0-001???0120110?0?1000-?0-01101111101-01010011101-?220-1110-0000---0-00000?-??00000000?00-00-?010000000101100001000000110010100010-01101111100-00-0--?-0010--010-01?0??102011010000?01001-020?000?10000?111---101010100000--01-1100101000101110110111000-1010-?0000001100{0 1}00000101?0??100100001?10000011100020020?01000--0-----0000110??101?1010011000?0100??????0????????000?????0?1?11??0?000???10?0-?????1?0?0???11??{0 1}???0?00?????????0???1?????1????00?0??1?0???0??-????????????????????????????????????????11???--??-??00-00?00?00001???000?00100?????01????????01??????00000000110----000-?--0{0 1}01100?0??-??--00-?10??-0000-00001?0???0??1???10-02100000100110?0-000000??1--1?0???0000--0-000-0-0-0----------0100
	Cheirolepis_canadensis                  ????????01??1?????1000-?0-0110111110100??10?110010-2????1?0??000---0-00000?-??00000000?00-00-0?100000?0-011000??????0????010?0???????????1?????????-?????????0?????????10??11?1????0?????-020-000?10000?1??-?????0???????????????????????1???????0??????-?010??0?0?00????????????????????????????0????????????????????????????????????????????????????????????????????????????????????1?-????????????????????????????????????????????????????????????????????????????????????????????????????????????????????????????????????0????0??????????????????????????????????????????????????1?????????????????????0??-??--00???0??-0000-000???0??????????1???????????????????????????????????????????????????????????????0100
	Raynerius_splendens                     0-001????1?0????1?0?2?-?????????101010101?-0010011022?-11?0-???????????????????????????????0??????????????????0??????????0??0???10-??101?????0-???0?????0??--??0-010????????????????????1?????????????????1-0-10????1?????????-11001011????111?1101110???????????????11??????001?0????1?????01??1????0??1??0????0?01000?-0-----0000??00???1?1???0??000????1?1???????001000000100000011?1???????0?11??0-11?1?10???0?01?1?1?????00??000?01000?11?0?????110??????11000?0?0??111?0?0001?100?110111?????010?11100-10?011???????????????????????????????????2000001000-00001?????000000000??10-?????0??????????????????????????????????????????????????0???0??????????????????????????????????000-???????????0-???????-?0100
	Howqualepis_rostridens                  ???????????0???????0??-??-0100111010101011-0?110110??0-1110-0?00---0-00000?-??00000000?00-00-?01?0000000010000000000101100100?1010-01101101100-00-0--??0010--010-?10?0?10000-010000?01001-020-00001000??111---1010101000?0--01-110010100000?110110111000-1010-?0?0?00111?1010001?1??0?1011100111?0000011100120020?0???11010?-??0000110??101?1?10011????0?001??????????????????????0?1111-???000???10?0-11???1?0?0????1????0?0???10??????????110?-001????0????01?0??00-?-?????????????????????????????????????100??0??-?0????00-0??00???001?0??????0?002???????????????1?0????00000000110----000-?--0101100?0??-??--00-?10?--0000-0000??????0-?1??010-021000??110110?0-0???0-??1??1??1????????0?000-0-0???---?---??0100
	Kentuckia_deani_                        0-0011?001??1????00???-?????????10??1?1??10?1????102??-1110-0?00---0-00000?-??00000000?00-00-?0??00000010?00?0000000?0???0100?1010-01101101100-00-0--??0110?-010-01001?????0-01?00000?001-020-00001000??1?1-?-??1010100000--01-110010100000??1?11011????-?01??0000000???01011101?1????1?11??0??????0?0?1??00????0?????0--0??-??00001100?101110?00?1??0???0????????????????0???????001111-1??00?01110???111??1?0?00-1?1?0200????0100????1???01100?00111100000101100??0-0-11111?10?0101???110111??????110?11???10001000-?0?-?000-0000??00101?00000?001??2??????????0??0011011?000000000???????00?-??????????????-??--??-??0?--??00?00????1???0??????1?????????????????????????????????????????????0????????????-????????
	Mimipiscis_toombsi                      0-001???012011011?000--00-0100111010101011-00110110220-1100-0?00---0-00000?-??00000000?00-00-?01?0000001000000000000101100100?1010-01101101100-00-0--??0010--010-01001?10000-010000001001-020-00001001??111---101010100000--01-1100101000001110110111000-1010-000000011001011001010000100110010110000011100020020?01000--0-----00001100?101110100110001010111??0000-10100000010000001111-1000000111000-11010100000-111101000000010000?01000?1100-00111100000101100000-0-1111100000101000110111??00--11011100-10001000--0?-?000-00000?00001?000000001002000001000-00000110110000000000110----000-?--010110010??-??--00-?10?--0000-00001-100-0--1-0010-02100?0011011010-00000-0-1--1001?00000--0-000-0-0-0----------0100
	Moythomasia_durgaringa                  0-001???012011011??000-00-0100111010101011001110110220-11?0-0000---0-00000?-??00000000?00-00-?01?0000001100000000000001100100?10??-01101101100-00-0--??0010--010-01001?10000-010000001001-020-00001001??011---101110100000--01-11001010000011101101100?0-?011-000000011{0 1}010110010100001011100111100000111000200?0?01000--0-----00001100?1011101001100010?0111??0?00-10100000010000001111-10?0000111000-11?10100000-1111?1000000010000?01000?1100-00111100000?01100000-?-?11110?0001?1000110111??00--11011100-10001000-?0????00-00000?00011?000000001012000001000-00000110110000000000110----000-?--0101100?0??-??--00-?10?--0000-00001-100-0--1-0010-0210000011011010-00000-?-1--1?011?0000--0-000-0-0-0----------0100
	Osorioichthys_marginis                  0-001????1201???1?002?-???01????10?010???1???????????0-11?0-0?00---0-00000?-??00000000?00-00-?01?00000010000100000001?11001?0?10????01???1??00-00-?-???0010?-0?0-??0???10000-010000?0?001-020-00001000??1?1---1011101??000--01-110010100000?110110?1????-?0?1??0?0?0??10?10100?1??????????????????00?01110?02?????0????-???????0000110??????????????????????1??????????????????????0??11-???0?????????????????0??????????????????????????????????????????????????????????????????????????????????????????1???????????????????0????0??????????????????????????????????????????00000000110----000-?--0101100????-??--0?-?10?--??00?00????????0??????10-0????0????0????????????????????????????????0?-0-0???---??--??????
	Lawrenciella_schaefferi                 0-001????1?0????????????????????????????????????????????1??????????????????????????????????0????????????????????????????????????????????????????????????0??????????????????????????????????????????????????-??????????????????????????????????????????????????????????????????????????1-11000??????????????????????????????????????1??0?????????0?????????????????????????????????0011?1?100??001110?0-11110????00?111102??????010???1?1???11100-??11?1000?01?1100????0??1111010?0101???110111???????10?11???10001000-????????????????????????????????2?????????????011?010?0?????????????????????????????????????????????????????????????????????????????????????????????????????????????????????????????????????????
	Kansasiella_eatoni                      0-001????1?0???????????????????????????????????????????1100-0??????????????????????????????0??????????????????0??????????????????10???0?????1???????????0???????-010???????????????????0??????????????????1-?-????1?????00--???????????????????1?011?????????????????11??????001??????1-11000??1???????????????????????????????????1?00?1?1?10?00?10??????????????????????????????0011?1?100??001110?0-11110?????0?111102??????010???1?1???01100???11?1000?0??1100????0??1111010?0101???110111???????10?11???10001000-????????????????????????????????2?????????????011?010?00????????1???????0????????1??????????????????????????????????????????????????????????????????????????????????????????????????????????????
	Ptyctolepis_brachynotus                 0-001????12?1?????1???????????????????????????????????-1100-???????????????????????????????0??????????????????1???????????????????????????110????????-??0???-?00?0?1???????????????????0??????????????????1-?-????????????????????????????????????????????????????????????????????????????????????????????????????????????????????????????????????????????????????????????????????1?11?????????????????????????????????????????????????1?????0??????1?????????1110????0??110100??0100???11011111?????10?1????00010000?????????????????????????????????2?????????????00?101??0?0???????????????????????????????????????????????????????????????????????????????????????????????????????????????????????????????????????
	Onychodus_jandemarrai_                  0-00110001200--1000?2-???-01100010100-1011-0?-----???0-31?0-0?00---0-00000?-??00000000?00-000001?001?011010100110001000000101101?1??0101011100-00-10-001010-?000-?1111?10000-0010?0-10000-02?-0000101-?0111---1100100111110000-1100?01000001101110111000-2112200100001101000000111??0-1001010000?000001010010111001???11010--??000011?-?10110?1-0?1???0010011??0?0????????0???????101111-???0?0???1011210???1?0?00-111???0100??0?0??????????1?00???01-1?00?0??110??0???-?11?1???????0????????????????????1???1???????-???????0?00?00?0???????000???10????????????????????????00000000110----000-?--00111?0?01?-??--0?-100?--??00?00010-000-0--1-0010-000?????0??110?0-0???10101??11?????0????0?000-0-0???---?---??2001
	Qingmenodus_yui                         0-001????120???10??????1??????????????????????????????-0100-0??????????????????????????????0??????????????????1100???0???????????10???011?110??????????10???-?00?011???????????????????00??????????????????-???????????????????????????????????1101??????????????????11?1????0?1?0?00?10010?0??????????????0??????????11010--??0???11???????????0?1????0?0????????????????????????1011?1?1??0000011??1??00??????00???1?0-??????10????-?1?????000-0001?1?00?01?1110????1??110100??0100???110111???????10?01???101?01?0-????????????????????????????????2?????????????00???1??0?0???????????????????????????????????????????????????????????????????????????????????????????????????????????????????????????????????????
	Miguashaia_bureaui                      0-??????01201??10?0??-????01110?101?0-101?-0?-----????-01?0-0?00---0-00000?-??0?000000????000?????00?0010101?-11?0????00?010120??10?0101111100-00-10-?01010-?000-??-11????00-001020-1??00-02?-0000100-??1?1---?100100111010000-1????01?0000?10?11?1110??-??00?01?0?0???00010---10?????10?1??0????00001101110211???1???0--0---??10011????10??0???0?1????010????????????????????????????11-???1?????1???????????0?????11????1???????????????????????????????????????????????????????????????????????????????????????????????????????0??????????????????????????????????????????00-----0110----000-?--001?1?010??-??--0???01?--0100?000???????0??????1???????0?????11??0-0????00????10??????????0?000??-????--??---??2101
	Gavinia_syntrips                        0-001??????0??????????????0111??101?0-1011-0?????0-??0?{1 3}1?0-0??????????????????????????????0????????????????????????????????????????????????????????????0???????-??????????????????????????????????????????-??1???1????????????1??0??10????????1101??????????????????11???1????1???????????????????0???????0??????????110?0--??10?11?0??1?1???????1??0?0?0??????????????????????????????????1?????1??????????????????1?????????????????????????????????????????1???????????????????????????????????????????????????????????????????????????????????????????????????????????????-----?????????????????????????????????????????????????????????????????????????????????????????????11????????????0??????????????????2100
	Diplocercides_spp                       0-001????1?0???10????-???-0111?01?100-1001-0?????0-??0-{1 3}110-0??????????????????????????????0??????????????????1100???????????????10?0?011?110????????-?00???-?00-010???????????????????10?????????????????1-?-????1?????01000??1100-?10?????1001101??????????????????11???1??--1??????10010?0?????00?1????10?0??0?1???0--?---??100111?1?1?1?00?10?1??0?0?0????????????????????????1010?1?1?01000111??0??0???????00???1?00??????01????0?1???00000?0011?1000?0???110???????11010???0100???110111??????????11???0-11000?-????????????????????????????????0?????????????001??1???00?????0110-??????????????00???????????????????????????????????????????????????????11?-??????10?????1??101?0????0?000-0--???---------2100
	Styloichthys_changae                    0-001???012?111?0?10?010?????????0101110110011011102??-01?0-0?00---0-00000?-??0?00??00?00-00??0?-?0?1????????011??0?????0010?????1100?0???1100-00-1?-?01010-?000001101?10110-001120000?00-02?-0?001??????01---????11001100--00-????????????1???1101100??-??12?01?0???110???0011111??001001000011?0????100010011???1???11010--??100011???????????0????000?0????????????????????????101111-1?001101?1001110???1?0?011?11??00110???10???1?1?????100???11?1?0100??1110?000?-?11????????????????????????????????0?0011000?--??-??00-00?000000???000?00001?02??????????0??0010011?000?????0110----000-?--0??11?1????-??--???????--??0?????11-?10-0--1-001?-?01?????0-?????????????????????????????????0????????????-????????
	Youngolepis_praecursor                  0-001???012110-10?112101?????????010111011-011011102??-0110-0?00---0-00000?-??0?????00?00-00??0?-?0110????????01010110001010?????110010??11100-00-1?-?01010-?000011101?1011??0?1110000100-02?-0?0????????01---??0?11001100--?0-?????01000?011?01101100?0?20?200??0???1100010011101?11010010001{0 1}1101100100100011?0?1???11010----00001100?101???1?0?1?0000?0????????????????????????001111-1000110111001110000100000-?110?001100000003--01--001100-001111?01001?111000?1001111100?001100001101?1??-0-011?11100-1001000?--??-?000-00001000001?0000000010020000-1000-00000100110000?????0110----000-?--???10?1??????????????????????????11-?10-?--1-001???01???-?0-?????????????????????????????????0?????????????????0000
	Powichthys_thorsteinssoni               0-001???012110-10?112101????????1010111011-0?101110???-0110-0?00---0-00000?-??0?00??00?00-00??0?-10110010?????010101?00010101101??-10101111100-00-?????1010??0010?1101?1011??0?1110-00000-02?-000????0???01---??0?1?0???????10-1100?01000?011?0110110000??012000?0???1100010011111?1001001010101?011001001000110001???11010--??00001100?????????0?1??000?0????????????????????????101111-??10110111001110???1?0?00-?11?110110??000???-?1???01100-0011???0100??1110?0?1?-????????????????????????????????11???1011000?--??-??00-000010000?1?000000001002?????????????001001??000?????0110----000-?--?0110?1??????????????????????????11??1?????????????????0??0???1??????????????????????????????0?????????????????0000
	Diabolepis_speratus                     0-001???012010-10?112101??????????????????????????????-0110-??00---0-00000?-??0?0???00?00-00??0?-?0?00????????010101100010101?0??110010??11100-00-?????10??-??001?1101?1011??0?111000?10?-02?-0?0?????????1---????????????????????????????????-11011?0?0??0?2-10?0???1100010??-10100101001000111?1----101000210?0?1???0--0---??1110110?????????00?1??0?0?0????????????????????????001111-1?00110??1000-10???1?0?00-?11???0?0???000???-?1?????100???1????0?0???11???0???-?11???????1??????????????????????1????????0??--??-???0?00?00?0?????0?0?????10?2??????????????0??0?????0??????????????0?-?-????????????-???????????????????????????????????????????????????????????????????????????????????????????????????????
	Uranolophus_wyomingensis                0-001????12010-10?1?21???-01?0?11010111011-0110010-2?0-01?0-0??????????????????????????????0??????????????????011-0??1???????????10???011?110????????-??0???-?001?0-???????????????????00?????????????????1-?-????1??????1?????11001?10????????10-1??????????????????11???????-1??????1-010?1?????--??????00?1??1?1???---0---??1110110????1--0?-1?1??0?0?1????????????????????????000??1????02????0??0??????????0????1??0???????-????-?????-0-?-?0011???--?-??11?????????????????????????????????????????????0?0100???????????????????????????????????2??????????????0100???000?????0110-?????0????????00?????????????????????????????????????????????????0???????????????10?????????????????0??00????????????????0000
	Dipterus_spp                            0-001????12010-10?1?21?1?-0110?010100-1001-0?00010-??0-01?0-0??????????????????????????????0??????????????????011-0??1???????????{0 1}0?0?011?110????????-?10???-?001111???????????????????00?????????????????1-?-0???1?????01101??11001?10?????1001111??????????????????11??????--1??????10010?1?????--?-????00?1??1?1???0--0---??11101101???1--0?-1?1??0?0?0????????????????????????0000?1?1?002?0110??0??00??????00???1?00??????0-0???-?1???-0-0-???11??0--?-1?1100????0??1101000?01?0???110111???????0-?01???0-0100?-0????????????????????????????????2?????????????0011010?000-----0110-?????0????????00???????????????????????????1?????????????????????0?????11?-??????1011???11?11??0????0?000-0--???---------2100
	Porolepis_spp                           0-001???012110-10?112100?-0110001010111011-0?10010-??0-01?0-0?00---0-00000?-??0?000000?00-000?01-?01000100010011000??0??0010?????01?0?011?1100-00-10-000010-0001001111?????0-001110-10010-02?-0000100???101---???01?0??101101?-110?1010000011001101110?0-200200??0???11?00100?1111???010010?01???01110101?00011?001???11010--??00001101210110010011??0?010111??00?10??????0???????101111-1?101101?10?1110???1?0?00-?11??001?0??010???-?1????1?00???1111?0100??1110?00??-??1?????????????????????????1???11???1??100??-???????0?0??0?10???1?0?000??011?2??????????????010?????00000000110----000-?--0?1100??0??-??--00?1???--?000-0001?-??0-0--1-0010-0?0?10??0??11000-0???10?????1???????????0?000-0-0???---?---??0000
	Glyptolepis_groenlandica                0-001????121???10?0??-00?-0110?0101?0-1011-0?00010-??0-1110-0?00---0-00000?-??0?000000?00-000??1-?010001000100110001?0??0010????1111010???1100-00-10-001010--001-01111?????0-001110-10010-02?-0000100???101-0-0?00100101011010-110010100000110011011100?0200????1?0??1100?1?001111?1001011000101?01110101?000110001???11010--??00001111210110010011??0?010111??000101?????0???????101?11-1?101101?10?1111???1?0?00-?11?100100??0101??-?1???01000???1??1?0110??111??00??-????????????????????????????0????1?????1??00?????-???0?00??010???1?000000?0111???????????????????????000000001100---000-?--0011001??0?-??--??-1???--??00-00001-0?0-0----0010-001110?????11-00?????10111??11?11??0????0?000-0-0???---?---??2100
	Kenichthys_campbelli                    0-001???012110-10?112?00?????????010111011-0?10110-???-0110-0?00---0-00000?-??0?0???00?00-00??0?-?0110010????011010110?010101101???00101?1??00-00-1?-001010-?0?00?1101?1011??0?1120-10000-02??0?0????????01---??0?11001100-?00-??00101000?011001101100???200?000?0???1100010011101??001002000001?0010?101100111???1???0--0---??????11?????????????1??000?0????????????????????????101111-???0110???000010???1?0?00-?11???010????00???-???????100???1??1?01?1??1????????-?????????????????????????????????1???????????????????0?0??00?0?????0????0?010????????????????????????00?????0110----00?-?--00?1???????????????????????????????-??0-?--1-001????0??????-?????????????????????????????????0?????????????????0000
	Osteolepis_macrolepidotus               0-001???012110-10?112?00?-011?001010111011-0?10010-??0-01?0-0?00---0-00000?-??00000000?00-000001-00110010001001-1-1--00010101101???00101?0??00-00-10-001010-?0?1-01????1?2?0-00???0-1??00-02?-0000100-??101---110010????01110?-11001010000011001101100??-?00??00?0???11???1??11111?10?1002000000?00?10101?001???0?1???0--0---??0000110??101???1?0?1??????01?1????0????????0???????101111-??00110111000010???1?0?00-?11??00100???000??-?1?????100?011111?010??01110?0?1?-?111?????01?????110111--????1???11?0??011000?--0?-??00-0010?000????000?0?001??2?????????????0010??1?000000000110----000-?--00110?1?0??-??--00-010?--0000-00011??1??0??????10-0????0?????110?0-0???101?1??11?1????????0?000-0-0???---?---??0000
	Gogonasus_andrewsae                     0-001100012110-100112000?-01?00?1010111011-0110010-2?0-0100-0?00---0-00000?-??00000000?00-00?001-00100010001001-1-1--0001010110110-00101101110-00-1?-001010-0001-011???1?2?0-00??20-1??00-02?-0000100-??101---110?10??0?010100-1101?01000001100110100000-200?0001000011?001001111101001002000000?00?1010??001??0001???0--0---??00001101?10110010011??0?0?01?1??000111?????0???????101111-1?001101110000100??1?0?00-111?100100??000???-?1????1000-001111001011?1110?0010-1?1?1?0??0110???110111?1????1???11???10110000--0?-??00-001000000?1?000000001002??????????0??0010011?000000000110----000-?--00?1001??0?-??--00-010?--??00?00011??1??0??????1??00000???????1????????????1??1??????0???????00?????0?????---??0000
	Eusthenopteron_foordi                   0-00110001210--1000----00-01100010100-1011-0?00010-??0-3100-0000---0-00000?-??00000000?00-000001-00100010001001-1-1--0001010110110-00101101110-00-10-001010-0001-01????1?2?0-00??20-1??00-0??-0000100-??101---110010??0?010100-1100101000001100110100000-00021001000011?001001111101011002000000?00?10101?001??0011???0--0---??00001101210110010011??0?0?0111??010111?????0???????101111-1?001101110000100??1?0?00-111?010100??000???-?1???-1100-00111100101101110?0010-11111?0??0110???110111--????110?11?0?10110001--0?-?100-00100111001?000000001012??????????0??0010011?000000000110----000-?--0011001?00?-??--00-010?--0100-00011-010-0----0010-000000??0-?11-00-0???10101??11?110?0????0?000-0-0???---?---??2101
	Ramirosuarezia_boliviana                ??????????????????????-??????????????????-????????????????????????????00??????????????????????????0????????????-???-??????10??-?0???-----?-----??--??--------?--??----???-?????????????-???????????????????-??????0----??----?-???????-????????11?1?01??????????011?000???-??--0??????0----?-???-1----0-00-?????-???--0--?--?-----011-0?????0???0?1001?0??????????????????????????0000????0???????10?0-?0??01???0???11??0?00????110?00-1?0?00000?????????0?-??11?0?????0??1?1???0????0??????????0?0010-0???0-0?01010--??????00?0000??????0?1?0?0?00??0200000????????00100?100??-----?????????--????????????????????????????????????????????????????????????????????????????????????????????????????????0??????????????
	Acanthodes_bronni                       0-000????1200---??000-??1?00---011110-010-10100010?01020--110??0???0?000??????????????????????????????????????-??-?-??-0-010-?--0--?---------------?---------?--------???--0-?1???0-?0--0?02??0?0?1111???---?-11-?0----00-----00----10-----00--0--0-00-??????????0000-------------?--?0----------?----0--?-??------0--?-----------011-10101101110-1000-1000?0??0000-1000??1100?1100011?1??0?-0????10???11???1?0?????110?0??0??0111100002100010?0???1?0100000??1101011-?-?11000?00?1?0000??01?11100-01100-?011?00111?00-??-??-0???0????0??1?00?00111???200000100?-10000110?0-01---------0--------?---------?????????????-?0??0?00?0000?00010-01101110-0210000010?110?0-00000-101--1?00000000-01011110-0-001000110101000
	Akmonistion_zangerli                    10100???01200--10?0?--???01----0210-0--01--1100010?1?13---1?1?????????00??????????????????????????????????????-??-?-??-0-010-?--0--?---------------?---------?--------???--?-??????-??--?????????????????-----0?-?-----??-----00----10-----00--11-0-00-?????????00000-------------?--?0----------?----0--?-??------1111010100-----011-11101?001?0-1100-??000????000-?0????11?0?10?0001?1?10?--210?1000-01??0110?0???111?00?????11111011210001001???110??10?0??1101011??-??1??0??0???0101????????00001101-?011010011010??????-0?0000??00??1?01000?001??2?00001???-10?000001?001---------0--------?---------?1????????????????001??0?00?00?11--0101110-0211011110?1?0110101000101010--0011001011100010-0-0-00000??011000
	Brachyacanthus_scutiger                 0-0?0????????---??????????1-?-?11?1?0-???-???????-?0?00??-100??0???0??00??????????????????????????????????????-??-?-??-?-01?-?--?--?---------------?---------?--------???--?-??????-??--??02?????????????---?-1?-?0----??----?11000000-----00--??-0??0-????????????00--???-?----?-?--???-??-??--??---?0--?-???-----?--?-----?----??1?-????????????????-????????????????????????????????1??????????1???????????0??????????????????????????????????????????????????????????????????????????????????????????????????????????????????????????????????????????????????????????????0------1-10----0---?---------?????????????1?0??0??10000??0??10-0110?010-0????0?0???1?0????0-010???001?0???00???0101110111?0?110000?00????
	Brochoadmones_milesi                    0-010???01000--???0?1-??0?00?-?011100-011-11100010-000100-110??0???0??00??????????????????????????????????????-??-?-??-0-01?-?--?--?---------------?---------?--------???--0-?1????-??--0?02??0?0?111??0?---?-0?-?0----?0----?00----10-----00--11-0??0-?-????????0?00--???-?----?-?--???-??-??--??---?0--?-???-----1--1000100----??1?-??????????????0?-????????????????????1???????????1????-?????1???????????0??????????????????????????????????????????????????????????????????????????????????????????????????????????????????????????????????????????????????????????????1---------0--------?---------?0???????????-?1??00001000???????-???-?-10-0????0?0???1?0?0-000010???001?0???00???01011?11110001100000001010
	Cassidiceps_vermiculatus                0-000?????????????0???????00?-?0111?0-010-1?000010-0?0?00?10???0???0??00??????????????????????????????????????-??-?-??-?-01?-?--?--?---------------?---------?--------???--?-??????-??--??02?????????1???---?-1?-??----??----??111?100-----00--0?-0??0-??????????0???--???-?----?-?--???-??-??--??---?0--?-???-----?--?-----?----??1?-????????????1?0?-????????????????????????????????1??????????1???????????0??????????????????????????????????????????????????????????????????????????????????????????????????????????????????????????????????????????????????????????????1---------0--------?---------?????????????-?0????00000??????1?-1?????10-0????0?0???1?0????0?01??????1?0????0???01011?01100001000110101000
	Cheiracanthus_spp                       0-000???012?0---??0?0-??1100?-?011110-010-1?100010-000?0--111??0???0??00??????????????????????????????????????-??-?-??-?-01?-?--?--?---------------?---------?--------???--?-??????-??--?????????????????---?-11-?-----??----?01111100-----00--0--0??0-?????-????0??0--???-?----?-?--?0--??--?---1----0--?-???-----?--?-----?-----011-10101001100?1000-1?0???????0?????????????????????1????--????1???????????0?????????????????111?????????????????????0????????????????????????????????????????????????????????????????????????????????????????????????????????????????????1---------0--------?---------?0???????????-?0??0000?000??0??10-1110?110-0????0?0???1?0?0-0000001??--110???00???01011110-0-001000110101100
	Chondrenchelys_problematica             1?110????120????????-?????1-?-?0-?0-0-0??-??100010?1?13---1?1?????????00??????????????????????????????????????-??-?-??-0-110-?--?--?---------------?---------?--------???--?-??????-??--?????????????????-----0?-?-----??----?00----00-----00--11-0??0-??????????0010--???-?----?1?--?0--??--?---?----0--?-???-----0001?001-?10---01?-?-101?001?1??-10-1?1???????0?????????00?????0010?1??1?-??01?11?0-10??01-0?00??111?0??????????0??2???0??000???1??????????11???????-?????????????1??????1???00--???1??00-?1???1??-??????-0?000???00????0???0??01??20000??????-??0?000??0?1---------0--------?---------?1????????????????000??0?0??00?11--0101010-01001000?-?1?011010100-0-1--0--?0?00010-0-00?-0-0-0------??--????
	Cladodoides_wildungensis                10110??????0?????????????????????????-???-???????-??????-?????????????00??????????????????????????????????????-??-?-??-?-?10-?--0--?-----------??--?---------?--------???--?-??????-??--?????????????????----???-??----??----??????????????????1?-0?00-????????????0?--???-?----???--?0--??--?---?----0--?-???-----?111?1?100--?--011-10101?001-0-1?0?-???????????????????????????0001?1??0??-2101?0?0-0000?1100?10?110000???0011110010210010000-001100110?0100101011?0-0110000000100001110111??00101111-001101?001000?0???0-0?0000???0??1?01000?001??2000001000-101100001000?------?????????-?-?-???--??-????????????????????????????????????????????????????????????????????????????????????????????????????????????
	Cladoselache_kepleri_                   10110????120????????0-????1-?-?02?100--??--?100010???1?---1?1?????????00??????????????????????????????????????-??-?-??-0-010-?--?--?---------------?---------?--------???--?-??????-??--?????????????????-----0?-?-----??----?00----10-----00--11-0??0-?????????00000--???-?----?-?--?0--??--?---?----0--?-???-----?111010100-----011-111010001-0?1100-??000????????1?????110?????0001?1??0?--????10?0-?????110?0???111?0??????11111?1?2?000??01-??1????1?????110101???-??????????????????????????0??1??-?01?0??0110?0??????-0?0?????00??1?0?000??01??21?00?????????00010???01---------0--------?---------?0????????????????000??0?0??00?11--0101010-02100010?0?11010-00?000??1000--001100??01100000-0-0-?000???00????
	Climatius_reticulatus                   0-000???01000--???0?1-??0?00---0111?0-011-00100010-000?3--100??0???0??00??????????????????????????????????????-??-?-??-0-01?-?--?--?---------------?---------?--------???--?-?????0-??--?????????????????---0-11-?0----??----?11000000-----00--11-0?00-?-???-????0?0?-------------?--?0----------1----0--?-???-----?--11001??-----011-??101?001-0?1000-100???????0??????????????????????????--????1?????????1????????????????????????????????????????????????????????????????????????????????????????????????????????????????????????????????????????????????????????????????0------1-10----0---?---?-----?????????????1?0??00100100??0??10-0010?010-0????0?0???1?0????00010?????1?0???00???01011101111001100000001001
	Cobelodus_aculeatus                     10110????1?0?????????-????1-?-?0????0--??--??00010-??1?---1?1?????????00??????????????????????????????????????-??-?-??-0-010-?--0--?---------------?---------?--------???--?-??????-??--?????????????????-----0?-?-----??----?00----10-----00--11-0??0-?????????0000?--???-?----???--?0--??--?---?----0--?-???-----11110101??-----011-11101?001?0?1?00-1?0?0?????0????????110????00001?1??0?--21?110?0-101??110??10?11100??0???11111?112?0001000-??1100110?01011??0?1?1-11100?1??0100??1110111???0?-1101-101?010011010?0???1-0??00???00??1?01010?00???2?000??????1??0000010?01---------0--------?---------???????????????????00??0?0??0??11--01011?0-02110111?0?1?0?101010010-1010--0011000--0-00?-0-0-0-----???--????
	Culmacanthus_stewarti_                  ??000??????????-??????????00---0111?0-010-10?00010-000-110100??0???0??00??????????????????????????????????????-?0-?-?0-0-01?-?--?--0---------------?---------?--------???--?-??????-??--?????????????????---?-??-?1----??0---?00----00-----00--?--???0-??????????0???--???-?----???--???-??-??--??----0--?-???-----?--??---??-----?1??????????????1???-?????????????????????????????????????0?????1??????????????????????????????????????????????????????????????????????????????????????????????????????????????????????????????????????????????????????????????????????????0------1-10----0?--?---------?0???????????1?0??0000?00???0??10-0?10?010-0????0?0???1???0-000010?????1?0???00???01011110-0?001000010001000
	Debeerius_ellefseni_                    1?110????120---1????--????1-?-?0-?0-0-???--??????-?1013---1?1?????????00??????????????????????????????????????-??-?-??-0-110-?--?--?---------------?---------?--------???--?-?????0-??--?????????????????-----0?-?-----??----?00----00-----00--11-0??0-?????????00001--???-?----?-?--?0--??--?---?----0--?-???-----000001?100-----01?-0-001?001-0??000-??1?01??0000-1?0101000011000000?1??1?-??01?11???11??01-0?0???11???????1??110?0?2??00-?0?0???1???11?????110?0?1??-?????????????1?1????1???00-010-1???0-?????1?1-??????-0?10?0??00?????00?0?00???20000??????-???0000????1---------0--------?---------?1????????????????000??0?0??00?11--0101010-0110101000?11??10101011101000100000000-011-0?10-0-0-1000?--00????
	Diplacanthus_crassisimus_               0-010???01??0---??0?0-??1?00---011110-010-10100010-0102??-100??0???0??00??????????????????????????????????????-??-?-??-0-01?-?--?--?---------------?---------?--------???--0-?1????-??--0?020?0?0?10?0???---?-01-?0----??----?00----0???????0--00-1?01-?-???-????????------------??--???-??--?--?1----0--?-???-----?--?--0--?-----?1?-???????????????1-??????????0??????????????????????????-?????1???????????????????????????????????????????????????????????????????????????????????0??????????????????????????????????????????????????????????????????????????????????????0------0110----0---?---?-----?0???????????0?0??00000000??1??10-10000010-0????0?0???1?0?0-00001010???1?0???00???01011111001011000010001000
	Doliodus_latispinosus                   101?0??????00--00????-??????---0??100-???-???00010?????---1???????????00??????????????????????????????????????-??-?-??-?-002-?--0--?---------------?---------?--------???--?-??????-??--?????????????????-----??-?0----??----??0----?0-----00--11-0?00-??????????0???-------------?--?0----------?----0--?-???-----?--1010100-----?11-1?101???1-0-100?-?????0??0000-??????11??????0001?1??0?--210?10?0-?0??0110?0???000?00???0011110?1?2?0000?00???1????10?0??010101???-????0???????00??????????0?0??11?-?0100??001100??????-0?0000??00??1?0?00??001??2000001???-??0000?0?0-0?------??-??????---?-?-?--??-????????????????????0??0?????????????????0-021?0000????1????????????1?????????????????1?????00011?0?????1?1?
	Euthacanthus_macnicoli_                 0-?00????10????-??0?0-??0?00?-?011110-011-10100010?00010--100??0???0??00??????????????????????????????????????-??-?-??-?-01?-?--?--?---------------?---------?--------???--0-?1????-??--0?020?0?0?1110???---?-1?-?0----?0----?01111100-----00--11-0???-?????-????0??????-?-?---??-?--?0--??--?--?1----0--?-???-----???1-00?????---01?-????????????1???-??????????0??????????????????????????-?????1??????????????????????????????????????????????????????????????????????????????????????????????????????????????????????????????????????????????????????????????????????????0-------110--------?---------?0???????????1?0??00000000??0??10-1110??10-0????0?????1?0?0-0???10?????1??????0????1?11101110??100?010??1100
	Uraniacanthus_probation                 0-?00???012?0---??0?0-??1?00?-?011110-010-10000010???023--100??0???0??00??????????????????????????????????????-??-?-??-?-01?-?--?1??---------------?---------?--------???--?-??????-??--?????????????????---?-0?-?0----??----?01000100-----00--0--0???-??????????0?0????-?-?---??-?--???-??--?--??----0--?-???-----????---?????---01?-???????????????1-??????????0??????????????????????????-?????1??????????????????????????????????????????????????????????????????????????????????????????????????????????????????????????????????????????????????????????????????????????1---------0--------?---------?0???????????-?0??00000000??1??10-00001010-0????0?????1?0?0-0???10?????1???????????1?11111?1???110?010??1100
	Gyracanthides_murrayi                   0-000????1{0 2}?0--?????1????0??-??0??100-0?1-01?00010-???????????????????????????????????????????????????????????-????-????????-?--?--?------------?--?---------?--------???--?-??????????-??????????????????--?-??-?0----??----??0--?-00-----01?0???0?????????????????????-?????-??-????????????????--???-??????-----????-?????????????-???????????????????????????????????????????????????????????????????????????????????????????????????????????????????????????????????????????????????????????????????????????????????????????????????????????????????????????????????????0------1--0?---0---??--???--????????????????????????????00??1?-001111?0-0??????????11???-0???10?????1?0???0????01?11110?01?01100001001001
	Hamiltonichthys_mapesi_                 1?110????120????????-?????1----0210-0-001-01100010?001?---110?????????00??????????????????????????????????????-??-?-??-0-010-?--0--?---------------?---------?--------???--?-??????-??--?????????????????-----0?-?0----??----?00----10-----00--11-0?00-?????????00?00-------------?--?0----------?----0--?-???-----1001010100-----011-??001?0?1-0?1?00-100??????000-??????11?????10000?1??0?--?1??10?0-?0???1?0?1???11??00??????11???1???10?0??0???1????1??????1???11????????????????0???????????????111??01001??????1???????0?0?????00????01??0?00???20?00??????-??100?0???01---------0--------?---?-----?1????????????????000??0?0??00?10--0101010-02?000001021?0?1?111010111101100010000-01000010-0-1-1011????01000
	Helodus_simplex_                        10110???012?0--0??0??-???0?0--?0??0-0-011-11100010-????---11??????????00??????????????????????????????????????-????-?????010-?--0--?---------------?---------?--------???--?-??????????-??????????????????----0?-?0----??----?00----?0-----00--11-0??0???????????0?00--???-??---?-????0----?-???-?--?-?--?-???-----?001010100-----01???-??1???1?1??11-??01???????0?????????0??????0000?1??1?-??1??11?0-????0?-0?0???11??00?????0???????????00?00???1???0??????1?????1??-???????????????????????????0?0-????0-0?-01?0?-???????0?0000??00??1?0?0?1??0???20000??????????0?10???01---------0--------??--???--?????????????????????0??0??1?00?10-??1???10-011000101?111?????0?011101000?-???010??01100010-0-0-000000-00????
	Homalacanthus_concinnus                 0-000??????????-??0?0?????00?-?011??0-010-10?????-?01020?-111??0???0??00??????????????????????????????????????-??-?-??-?-010-?--?--?---------------?---------?--------???--?-??????-??--0?0?????????1????---?-11-?-----?0----?00--1?00-----00--0--0??0-????????????00--???-?----?-?--?0--??--?---?----0--?-???-----?--?-----?-----011-101010011-0?1000-??0???????0????????????????0?1??1????--????1????1????1?0??????1??????????111????????????0???1????0?????11???1???-?????????????????????????????????????????????????????????????????????????1????????????????????1??????1---------0--------?---------?0???????????-????00????????0??10-1110?110-0????0?0???1?0?0-00-00-???--1?00??00???01011?10-0-00100011010????
	Ischnacanthus_gracilis_                 0-000????1?0??????0?0-????00?-?011110-010-10000010?00013--100??0???0??00??????????????????????????????????????-??-?-??-?-01?-?--?--?---------------?---------?--------???--0-?1????-??--0?020?0?0?1?11?0?---?-0?-?0----?0----?01101100-----00--1111??1-?????-????0?0?--???-?----?0?--?0--??--?---1----0--?-???-----?--11010-?-----011-??101100100?1000-1?0???????0?????????1????????????????--????1?????????1??????????????????????????????????????????????????10????????????????????????????????????????????????????????????????????????????????????????????????????????????1---------0--------?---------?0???????????-?0??0000?000??0??10-1111?110-0????0?0???11010-000010?????1?0???00???01011110-0-001000110101000
	Kathemacanthus_rosulentus_              0-110????10????-??0?1?????00---011100-001-01100010???0?3--110??0???0??00??????????????????????????????????????-??-?-??-?-01?-?--?--?---------------?---------?--------???--?-??????-??--?????????????????---?-0?-?0----??----?00----00-----00--0--0??0-??????????????--???-?----?-?--???-??-??--??----0--?-???-----0--?-----?-----011-????1???1-0?1000-0?0????????????????11???????????1????-?????10??????????0????????????????????????????0???0?????????????????????????????????????????????????????????????????????????????????????????????????????????????????????????????1---------0--------?---------?????????????-?0????00001????????-???-?010-0????0?0???110?????0?10?????1?0?0?00???010111111110010000{0 1}0101100
	Latviacanthus_ventspilsensis_           0-?0?????1?0???0??0???????00?-??????0-0?1-???????0-01?2?--?????0???0??00??????????????????????????????????????-????-??????1?-?--????-----------??--?---------?--------???--?-??????????-??????????????????--????-?0----?0----?01000100-----01?011-0??0??????-????????--??????---?????????????????1--?-0--?-???-----?--12001??----?01?-??101?????0?1??-?0?0???????????????????????????????????????????????????????????????????????????????????????????????????????????????????????????????????????????????????????????????????????????????????????????????????????????????????1---------?--------??--???--??????????????-?0????0??00???0??10-??1101?0-0????0?0???????????????????????????????????11?110???10???10??????
	Lupopsyrus_pygmaeus_                    0-000???01??0---??0?--????1-?-?0210-?-001-01000010-00103?-11???0???0??00??????????????????????????????????????-??-?-??-?-?1?-?--?--?-----------??--?---------?--------???--?-?????0-??--?????????????????---?-0?-??----??----??1010?00-----00--0??0??0-??????????????--???-?----???--???-??-??--??----0--?-???-----0--0-?0--?-----?1?-????????????????-??????????0??????????????????????????-????????????????????????????????????????????????????????????????????????????????????????????????????????????????????????????????????????????????????????????????????????????????1------???0--------?-?-------?0???????????-?0??00000001?????1?-0????110-0????0?0???1?-?0-000010???001?0???00???01011111110011100001101000
	Mesacanthus_mitchelli                   0-000???01??0---??0???????00?-?011110-010-10000010-001000-101??0???0??00??????????????????????????????????????-??-?-??-?-01?-?--?1??---------------?---------?--------???--?-??????-??--?????????????????---?-11-?-----??----?01110000-----00--0--0??0-?????-???????0--???-?----?-?--?0--??--?--?1----0--?-???-----?--?-----?-----011-??101??01?0?1?00-????????????????????????????????1??????????1?????????1?0?????????????????????????????????????????0????????????????????????????????????????????????????????????????????????????????????????????????????????????????????1---------0--------?-------?-?0???????????-?0??00000000??0??10-111?0?10-0????0?0???1?0?0-00000-???--1?0???00???01011101000001000110101000
	Obtusacanthus_corroconis_               0-?10???012?0---??0?--????1-?-?0210-0-101-??000010?0010---110??0???0??00??????????????????????????????????????-??-?-??-?-01?-?--????---------------?---------?--------???--?-??????-??--?????????????????---?-0?-?0----??----?0?0???0???????0-?00-0??0-?????-????0?0?--???-?----?-?--???-??-??--?1---?0--?-???-----?--?-----?----??1?-????????????????-??????????0????????????????????????????????1??????????????????????????????????????????????????????????????????????????????????????????????????????????????????????????????????????????????????????????????????????????1---------0--------?---------?????????????-?0????00?000???????-???-?-10-0????0?0???1?0????0?010?????1?0????0???01011??0-1-001100001001000
	Onychoselache_traquari                  1?110???01?010-10????-????1-?--0-10?0--01--?100010-001?3--1?1?????????00??????????????????????????????????????-??-?-??-0-010-?--?--?---------------?---------?--------???--?-??????-??--?????????????????-----0?-?-----??----?00----?0-----00-?11-0??0-?????????00000--???-?----?-?--?0--??-??---?----0--?-???-----?0010101??-----?1?-0?001?0?1-0??000-??0???????0?????????1??????00???1??0?--?1??10??????????0?????11??0???????110??????10??0?????1??????????????????????????????????????????????????????0??????????????????0?00?0??00????0?0?0??????20??01?????????????????1---------0--------?---------?1????????????????000??0?0??00?10--1101010-02100000100110110101010111101100?00000-01000?10-0-1-10110??001000
	Orthacanthus_spp                        11110????1200--0?????-???11-?-?0?????-???-?--????-???1?---1???????????00??????????????????????????????????????-??-?-??-0-?10-?--0--?---------------?---------?--------???--?-??????-??--?????????????????-----0?-?0----??----??0----10-----00-?11-0??0-??????????????--???-?---??-?--?0--??--?---?----0--?-???-----?111010100-----011-101011001-0?1000-1?0001???????11????11??1???0001?1?10?--?101?0?0-00100110010??11000????0011112010210010000???1100110?0?00101011?0-11100000000??001011111??10101111-001101?000010?0????00?0000??00??1?01000?00???2010001000-1011000010001---------0--------?---------?1??????????????????????????0??11--0101110-01?11000???1?0?101010--0-1--10100?0000-01-00??0-0-0-??0100?20????
	Parexus_recurvus                        0-000???01?00--0??0?1-????1-?-?011100-001-0?100010?000?3??100??0???0??00??????????????????????????????????????-??-?-??-?-01?-?--????---------------?---------?--------???--?-??????-??--?????????????????---?-1?-?0----??----?11000000-----00--11-0??0-??????????????--???-?----?-?--?0--??--?--??----0--?-???-----?--10001??-----?1?-????????????????-???????????????????????????????????????????1??????????????????????????????????????????????????????????????????????????????????????????????????????????????????????????????????????????????????????????????????????????0------1-10----0---?---------?0???????????1?0??0?100100??0??10-0110?010-0????0?0???1?0?0-0?0010?????1?0???00???01011111111001101001001100
	Zemlyacanthus_menneri                   0-?00???01000--0??0?0-??010??--011100-010-10100010????13?-10???0???0??00??????????????????????????????????????-??-?-??-?-?1?-?--????---------------?---------?--------???--?-??????-??--?????????????????---?-??-?0----??----????????0-----0???1111?01-?-???-???????0------------0?--??--??--?--?1----0--?-???-----?--11010-?-----011-??101??0100-1000-?????????????????????????????????????????????????????1????????????????????????????????????????????????????????????????????????????????????????????????????????????????????????????????????????????????????????????????1---------0--------?---?-----?????????????-?0????0?000???0??10-1111??10-0????0?0???1?0???????1??????1?0????0???010111?0-0-001000110101010
	Promesacanthus_eppleri                  0-000???01??0---??0?0-??1?00?-?011110-110-10100010?0?0?00-101??0???0??00??????????????????????????????????????-??-?-??-?-01?-?--?1??---------------?---------?--------???--?-??????-??--?????????????????---?-1?-?-----??----?01110000-----00--0--0??0-?-???-????0??0--???-?----?-?--???-??--?--?1----0--?-???-----0--?-----?-----011-10101???1?0?1000-1?0???????0?????????0???????????1????-?????1?????????1?0?????????????????111??????????????????????????????????????????????????????????????????????????????????????????????????????????????????????????????????????????1---------0--------?---------?????????????-?0??00000000??0??10-11000110-0????0?0???1?0????0?00-???--1?0???00???01011?01010001000110101000
	Ptomacanthus_anglicus                   ???00???01?00--???0?1-??0000---011100-011-01100010???003??100??0???0??00??????????????????????????????????????-??-?-??-0-01?-?--?1??---------------?---------?--------???--?-?????0-??--?????????????????---?-1?-?0----??----?01?0001??????????11-0?00-?-???-??????00-------------?--?0----------1---?0--?-???-----1--1?00110-----?11-?01010001?0-1??0-???????????????0001100??????0???1????-?????1????????01?0?0?????????????00????????????0??????0???00?????0????????-???????????????????????????????????????01??1????????????????????????????????????0?????????????010????0------11-0----0---?---?-----?0???????????-?0??00100100??0??10-00101010-0????0?0???1?0?0-000010?????1?0???000??01011101110001100000001100
	Pucapampella_rodrigae                   10110??????0?????????????????????????-???-???????-?????--?????????????00??????????????????????????????????????-??-?-??-?-?10-?--0--?---------------?---------?--------???--?-??????-??--?????????????????----???-??----??----???????????????????1?????-???????????????????-?---????--??--??--?---?----0--?-???-----?--?-??--?-----011-10?0?????-0?100?-???????????????????????????0011?1??0?-?2????0???00???100??10?110?00?????01110010210000000???11??10000?01101011??-?110000?00???0?0????????0000?101-?010?0?001000?0????00???0???00????00?00000???2000001??0-10000010?0?0?------?????---0-?-?---?--??-??????????????????????????????????????????-?????????????????????????????????????????????????????????????????
	Rhadinacanthus_longispinus              0-000????10?0--???000?????0?????11110-010-10?????-?00?????100?????????????????????????????????????????????????-??-?-??-?-???-?--????-----------??--?---------?--------???--?-?????????--0????????????????---????-?1----??----?-0100?0???????0??0??1?0????????????????--?????----???--?0?-??-??---?---?0?-?????-----?--???0--?--????1?????????????????0-????0???????????????????????????1??????????1??????????????????????????????????????????????????????????????????????????????????????????????????????????????????????????????????????????????????????????????????????????0------1110----???-?-?----??-????????????????????????????1??10?11000110-0??????????11-?0-0?001??????1?0???0000-01011111?11011100??0001100
	Tamiobatis_vetustus                     11110????1?0????????1-???????-???11?0--01-01100010-0???--?11??????????00??????????????????????????????????????-??-?-??-0-?10-?--0--?---------------?---------?--------???--?-??????-??--?????????????????-----??-?0----??----??????????????????11-0??0-?????????0?0??--???-?----?-?--?0--??--?---?----0--?-???-----?111?101??-----011-10101?001-0?1000-????????????????????1??????0001?1??0?--21???0?0-00?0?11000???11000??0?0011110010210010000???1100110?0??01?1011??-??1?00??0???0001????????1010?111-0011010000010??????00?0?00??00??1?01000?00???2010001000-101100001000?---------?????----?--?------????????????????????????????????1-??????1?????????????????????????????????0????0??01???11???-0-1100????0????
	Tetanopsyrus_lindoei                    0-?00???012?0---??0?0-??0100---011110-010-11100010-0000---110??0???0??00??????????????????????????????????????-??-?-??-0-01?-?--?--?---------------?---------?--------???--?-??????-??--?????????????????---?-0?-?0----??----?00----00-----00--1-?1?01-??????????0?00------------0?--???-??-??--??----0--?-???-----?--0--0--?-----011-??001000100?1?01-?0??????????????????0???????????1????-?????1?????????1?0??????????????????????????????????????????????????????????????????????????????????????????????????????????????????????????????????????????????????????????????1---------0--------?---?-----?0???????????-?0??0000?000??0??10-00100110-0????0?0???1?0?0-000010?????1?-???0000-01011100-0-001100010001000
	Tristychius_arcuatus                    10110????120??????0???????1-?-?0211?0--00--?100010???1?---1?1?????????00??????????????????????????????????????-??-?-??-0-010-?--0--?---------------?---------?--------???--?-?????????--?????????????????-----0?-?-----??----?00----00-----00--11-0??0-?????????00000--???-?----?-?--?0--??--?---?----0--?-???-----?101010110-----111-02001?0?1-0?0000-1?0?0????01???10???11?0100?0000?1??0?--?10?10?0-00?00120001??110?0????0011100110210100000???11?0?-0?0??11??1?1??-??1??1?001???001????????1011???1-?11101?101011??????00?0000??00??1???100?001??20000000000-0110000?1001---------0--------?---------?1??????????????????0??0?0??00?11--0101010-02?100001001101101010101111011-0000000-01000010?0-0-10110??001000
	Dobunnacanthus_waynensis                0-000??????0?????????????????-?0111?0-???-???-----?????3-?100??0???0??00??????????????????????????????????????-??-?-??-?-?1?-?--????-----------??--?---------?--------???--?-????-?-??--?????????????????---?-??-?0----??----??1000000-----00-?11-0??0-??????????????---??-?----?0?--??--??-??--??---?0--?-???-----???1??01???---??1?-??1?1?????0-????-??????????????????????????????????????????????????????????????????????????????????????????????????????????????????????????????????????????????????????????????????????????????????????????????????????????????????????0------1--0----0---?---------?0???????????1?0????100100??0??10-001??110-0????0?0???1?-?0-0???10?????1?0???00???0101110111?011100001001000
	Acronemus_tuberculatus                  1?110????11?????0?0???????0?0?--??0-0-?--??--????-?????--?1???????????????????????????????????????????????????-????-???0????-????--?-----?-----???-??--------?--------???-???????-?????-?????????????????-----????0----??----?00----10-----010???-???-???????????????---?????-?-?0????0???-??-??-???????-?????-----?001?1?100--????1???{0 2}0?1?00??0-?000???0????????????????????????0?00?????????????????0????????????????????????111??????01???????????????????????1?1?????????????????????????????????????1??01?10????????????????????????????????????2????11????1011??????00?------????????????????????????????????????????????-???????????????????????????????????????????????????????????010?0?1??0?0-0000???00????
	Chimaeroidei                            1?110????11?????0?0???????1-0?--??000??01??11????0-11??--?2-??????????????????????????????????????????????????-????-???0????-????--?-----?-----???-??--------?--------???-???????-?????-0????????????????-----0-??0----??----?00----00-----00-?0?-0??0???????????????---?????-?-?1????0???-??-??-???????-?????-----0--0?-?--?11????1???-0?1---??1-?010?1?1000????????00101?00011-00?00?1??1????0??0??0-01?10?-?0?0?-1?1?-????12-??-00?220-0?0000???11--1???????1-?0?1????111?0?0001?011?????????0?-001?1??01000?111???????????????????????????????????2000001011-10100?????101------??-0-???????????????????????????????????????-?????0??11--0?010?0?01??1?10?0?1?0????011?1???000?-???0101101100?10?0-0-0000???00????
	Damocles_serratus                       1?100????1??????0?0???????1-0?--??0?0????????????0-11??--?1-??????????????????????????????????????????????????-????-???0????-????--?-----?-----???-??--------?--------???-???????-?????-0????????????????-----11??0----??----?00----{0 1}0-----0{0 1}0???-0??0???????????????---?????-?-?0????0???-??-??-???????-?????-----11?1?1?100--????1????1?1?0???0-??00???0?0???????????????1??????0?0??1??0???????1??0-???1?11?????11?1?-???????111?0????0???0?0???1???????????1??0?1?????????????????????????????????????0??0????1?????????????????????????????????????000??????????0?????001------??-0-???????????????????????????????????????-?????0??11--0?01??0?02??0????0?1?0????010?0???010?-???2001001100?10?0-0-0000???01????
	Diplodoselache_woodi                    1?110????11?????0?0???????1-0?--?1100?001?1?100010-0???--?1???????????????????????????????????????????????????-????-???0????-????--?-----?-----???-??--------?--------???-???????-?????-?????????????????---?-0-??0----??----?00----?0-----0?????-0??0???????????????---?????-?-?0????0???-??-??-???????-?????-----?111?1?110--????1???01?1?00??0-?00????0?????????????????1??????????????????????????????????????????0????????????????????????????????????????1?????????????????????????????????????????????????????????????????????????????????????????????????????????????1------??---???????????????????????????????????????-?????0??11--0?01??0?02??0?1??0?1?0????010?-???--1?0???0000-01-00?10?0-0-00?1???201100
	Dwykaselachus_oosthuizeni               1?110?????????????0????????????????????????????????????--?1???????????????????????????????????????????????????-????-????????-????--?-----?---------?---------?--------???-???????-?????--????????????????-----????0----??----??????????????????????????????????????????-?????-???0????0???-?--??-???????-?????-----??????????--????1????????????0-????????????????????????????????0001?1??0?00?0??1??0-01?101100?1?11?1?-????10111110?12100?0000???11001???????1010???0-?111?0?1001?011?????????0?0001?10101001?011???????????????????????????????????2100001011-10100?????00?------??-???----?-----????????????????????????????-???????????????????-?????????????????????????????????????????-???????????????????????
	Egertonodus_basanus                     1?110????11?????0?0???????1-0?--????0-?0???11????0-????--?????????????????????????????????????????????????????-????-???0????-????--?-----?-----???-??--------?--------???-???????-?????-?????????????????-----0-??0----??----??0----10-----010?1?-0??0???????????????---?????-?-?0????0???-??-??-???????-?????-----1001?1?100--????1???20?1000??0-?000?1?0000????????100???11011010?00?1??0????1??1??0-10?0012?1?0?21?1?-????00111001?01010?0000???110?1???????10?1?1????011?1?0010?000?????????1?1111?1??01001?101???????????????????????????????????2000011000111110?????001------??-0-???????????????????????????????????????-?????0??10--0?010?0?02??0?00?0?1?0????110?0???101?0???0000-01000?10?0-1-10?1???00????
	Falcatus_falcatus                       1?100????1??????0?0???????1-0?--??0-?-????????????-11??--?1-??????????????????????????????????????????????????-????-???0????-????--?-----?-----???-??--------?--------???-???????-?????-0????????????????-----11??0----??----?00----{0 1}0-----0{0 1}0?0?-0??0???????????????---?????-?-?0????0???-??-??-???????-?????-----11?1?1?100--????1???11?1?00??0-?100???0001????????0?1???1??11?00?01?1??0????1??1??0-?1?1011?????11?1?-???????111?0???100??0?0???1???1???????10?0?1?????11???????????????????????????1??0100??011???????????????????????????????????2?0000?????????0?????001------??-0-???????????????????????????????????????-?????0??11--0?01??0?02??0?11?0?1?0????010?0???010?-???2001011100?10?0-0-0000???01????
	Gladbachus_adentatus                    0-110????100????0?0?0-????1--?--21100-010?00000010-000?--?11??????????????????????????????????????????????????-????-????????-????--?-----?---------?---------?--------???-???????-?????-?????????????????-----11??0----??----?00----10-----010??1-0??0???????????????---?????-?-?0????0???-?--??-????-??-?????-----1000?-?--?--??-011-?0101100??0-?000?1?0000???????10010??110011?00?1?1??0?0?????1??0-???0010?????0??0?????????1110?????00?0??0???0???????????1010????-??11?0??0????0??????????0?00?0????01001???1????????????????????????????????????000000??????000?????001------??-0-?----------????????????????????????????-????????1?--0?01??0-0??????????1??????????????00???????000--0-???-0?0-0---?-???--1001
	Halimacanthodes_ahlbergi                0-000????10?????0?0?????????????11110-010?10000010-0???--?1???????????????????????????????????????????????????-????-????????-????--?-----?-----???-??--------?--------???-???????-?????-?????????????????---?-????0----??----?011110?0-----0?????-0????????????????????-?????-???0????????-?????????????-?????-----0--0?-?--?--????1?????????????-?00??1?0?????????????????1?0??1?????????????????1??????????????????????????????????????????????????????????????????????????????????????????????????????????????????????????????????????????????????????????????????????????1------??-0-???????????????????????????????????????-?????0??10-11?010?0-0???????????????????????????1?0????0??????11??0?0-?010???????1000
	Homalodontus_aplopagus                  1?110????1??????0?0???????1-0?--?11?0-???????????0-????--?1???????????????????????????????????????????????????-????-???0????-????--?-----?-----???-??--------?--------???-???????-?????-?????????????????-----0-??0----??----?00----10-----010???-0??0???????????????---?????-?-?0????0???-??-??-???????-?????-----?001?1?1??--????1???{0 2}1?1?00??0-?00????0?0???????????????1??????0????1??0????1??1?????0?0?11?????11?0?????????1110?????0?????0???1???????????1??1??????????????????0??????????1?1??1?1??11??????????????????????????????????????????20??0?1????????0?????0?1------??-0-???????????????????????????????????????-?????0??10?-???10?0-0???0??0???1?0????010?0???101?0???0000-01000?10?0-0-1?00???00????
	Iniopera_richardsoni                    1?110????1??????0?0???????1--?--??0-0-???????????0-????--?2???????????????????????????????????????????????????-????-????????-????--?-----?-----???-??--------?--------???-???????-?????-?????????????????-----????0----??----?00----00-----00-???-0??0???????????????---?????-?-?1????0???-??-??-???????-?????-----0001?0?10000????1???-??1---??1-?010?1?1?????????????????0??????0?00?1??0????0??1??0-00?00?-?0?0?-1?1?-????02-??-10?02000?0001???110-1???????1-?0??????111?0?0101?010?????????0?0001?1??01000?011???????????????????????????????????200000110?-30?00?????101------??-0-???????????????????????????????????????-?????0??11--0?010?0-00??0?-0?-?1?0????010?-???--0?-???200??-0-00?-0?0-0---?-???--????
	Kawichthys_moodiei                      1?110?????????????????????????????0-0-????????????-????--?1???????????????????????????????????????????????????-????-????????-????--?-----?-----???-??--------?--------???-???????-?????--????????????????-----????0----??----?0????????????????????????????????????????-?????-????????0???-??-??-?????????????-----????????????????1????0???????0-????????????????????????????????0?01????0????????????01???11?????11?1?-??????111110?02?00?0001???1?00????????1??0??????111?0?01?1?011?????????0?-001?1???10???011???????????????????????????????????2000?011??-30??0?????1??------????????????????????????????????????????????-??????????????????????????????????????????????????????????????????????0??????????????
	Nerepisacanthus_denisoni                0-000????10?????0?0???????0?0?0011110-010?10100010-00??--?1???????????????????????????????????????????????????-????-???0????-????--?-----?-----???-??--------?--------???-???????-?????-?????????????????-----0???0----??----?00----?0-----0?????11??1???????????????---?????-?-?0????????-?????????????-?????-----1--1?0?0-?--????1?????????????-?????????????????????????0???????????1??????????1??????????????????????????????????????????????????????????????????????????????????????????????????????????????????????????????????????????????????????????????????????????1------??-0-???????????????????????????????????????-?????0??10??0?1???0-0??????0???1??????0?0?0?????1?0???0????01011?00?0-001000????01000
	Ozarcus_mapesae                         1?110???????????0?????????1-0?--???????????????????????--??-??????????????????????????????????????????????????-????-???0????-????--?-----?-----???-??--------?--------???-???????-?????-?????????????????---?-????0----??----?00----10-----010?0?-0??0???????????????---?????-?-?0????0???-??-??-???????-?????-----?111?1?100--????1???11?1000??0-?100?1?0001????????0-101?11101100?01?1??0????1??1??0-01?1011?0?1?11?1?-??????111110?12100?0000???11001???????10?0?1????111?0?10?1?011?????????0?-001?1??01001?011???????????????????????????????????210000101?-10100?????00?------??-?-???????????????????????????????????????-??????????????????????????????????????????????????????????????????????0??????????????
	Squalus_spp                             1?110????11?????0?0???????1-0?--?10-0-?01??11????0-11??--?11??????????????????????????????????????????????????-????-???0????-????--?-----?-----???-??--------?--------???-???????-?????-0????????????????-----0-??0----??----?00----10-----010?1?-0??0???????????????---?????-?-?0????0???-??-??-???????-?????-----1001?1?100--????1???00?1000??0-?000?1?0000????????10101?11011010?00?1??0????1??1??0-00?0112?0?1?21?0?-????011110?-?22000?0-00???11-01???????10?1?1????011?1?0011?000?????????1?0101?1??01001?001???????????????????????????????????2001111000020110?????001------??-0-???????????????????????????????????????-?????0??10--0?010?0-02??0?00?0?1?0????110?0???101?-???0010-01000?10?0-0-0000???00????
	Synechodus_dubrisiensis                 1?110???????????0?0???????1--?--???????????????????????--?1???????????????????????????????????????????????????-????-????????-????--?-----?-----???-??--------?--------???-???????-?????-?????????????????---?-????0----??----?00----?0-----0?????-0??0???????????????---?????-?-?0????0???-??-??-???????-?????-----?001?1?1??--????1???01?1?00??0-?000?1?0?0???????????????11?????0?00?1??0????1??1??0-00?0112?0?1?21?0?-????010110???22000?0-00???11-01???????10???1?????11????0???000?????????1?0101?1??01001?001???????????????????????????????????2001111??0?20110?????001------??-0-???????????????????????????????????????-??????????-????????????????????????????????????????????010-???????????0??????????1001
	Tribodus_limae                          1?110???????????0?0???????1-0?--???????????????????????--?????????????????????????????????????????????????????-????-???0????-????--?-----?-----???-??--------?--------???-???????-?????-?????????????????-----0-??0----??----?00----10-----010???-0??0???????????????---?????-?-?0????0???-??-??-???????-?????-----1001?1?100--????1???20?1000??0-?000?1?0000????????100???110110?0?00?1??0????1??1??0-10?0012?1?0?21?0?-????00111001?02010?0000???11001???????10?1?1????011?1?0010?000?????????1?0101?1??01001?001???????????????????????????????????2000011000111110?????001------??-0-???????????????????????????????????????-?????0??10--0?010?0-02??0?00?0?????????????????????????0???????0????0??-?????????????
	Triodus_moorei                          1?110????11?????0?0???????1-0?--?10-0-?--??--????-?????--?2???????????????????????????????????????????????????-????-???0????-????--?-----?-----???-??--------?--------???-???????-?????-?????????????????-----0-??0----??----?00----10-----010?1?-0??0???????????????---?????-?-?0????0???-??-??-???????-?????-----?111?1?110--????????01?1100??0-?000?1?0001????????10100?1?011?10?01?1??0????1??1??0-?0?0011?????11?0?????????11120??2?00????0???1???????????10?0?1?????11?????????0??????????1?1??1?1??0110??000????????????????????????????????????0?00?????????10?????001------??-0-???????????????????????????????????????-?????0??11--0?011?0-01??1?00?0?1?0????010?-???--1?1???0000-01-00?10?0-0-00?2???20????
	Uraniacanthus_curtus                    0-000????10???????0???????0?-?0011110-010?10100010-00??3-?10??????????????????????????????????????????????????-????-????????-????--?-----?-----???-??--------?--------???-???????-?????-?????????????????---?-0-??1----??----?01000100-----00-???-1??1???????????????---?????-?-?0????0??????-??-???????-?????-----?---?-?--?--????1?????????????-?001???0????????????????????????????????????????1??????????????????????????????????????????????????????????????????????????????????????????????????????????????????????????????????????????????????????????????????????????1------??-0-???????????????????????????????????????-?????1??10-01?0?0?0-0??????0???1?0?????00?0???0?1?0???0000-01011?11?1?001100???101100
	Paucicanthus_vanelsti                   ??????????????????????????1----?11??0-001????00010???1?-??11?-------------?---------------?--------??????????????????????01??--????-------------------?????????--?????????????????????--?-????????????????--??????0??--------0000-??00?----00--0??0??0?????????????????????????--?????????????????????????????????????0????????????11????????????????0????????????????????00??????00??????????????1??????????????????????????????????????????????????????????????????????????????????????????????????????????????????????????????????????????????????????????????????????????1---------0--????????????????-??????????????0??00000000??????????????10-0????0?????110?0--?00100-?001?0?????????1010010-0-0?1000010?0????
	Xiushanosteus_mirabilis                 ????0?????????????????-???1---?????????????????????????30?0-0000---0-00000?---00010-0????-?000?0000000010000--00000--????00?0--0?1??0101111100-101100001000111?0-?0????????1001?01000?00?-020-00000-?0??0-?-??1?00100----0---0-0----0100000?0--???????????????????????0--------0-????????????????1----0----?2------???0--0-------??1??????????????????????????????????????00??????????10-????????????????????????????1???????????????????????????????????????????????????????????????????????????????????????????????????????1?????????????????????1?????????????????????????0??????00010100100000?00-00101??0000--001-1?0100000-000??????????????10-0??????????1?0??--??010?????0???????????10?10?0-0-001100????01???
	Shenacanthus_vermiformis                ??????????????????????-???1---??11???????????????????1?---??00------------?---------------?-----------------------?--?---010---??---------------------?----------------??????????-????--?-????????????????--????0-0----------0?00---??-----00--0??0-000???-?????0000-00?---------??????????????????????----??------????????????--??11???10?????00-1???????????????????????????????00????-?????????1?????????????????11???????????????????????????????????????????????????????????????????????????????????????????????????????????????????????????????????????????????????????0??????0011?1?0???????0??????1?????00--01-??0--0?000000??????????????10-0????0??????????--??0???-???1???????????1?000?0-0-0-1000??0?0????

;

END;
BEGIN NOTES;

	SUT   TAXON = 1 NAME = color INTEGER = 17;
	SUT   TAXON = 2 NAME = color INTEGER = 17;
	SUT   TAXON = 3 NAME = color INTEGER = 8;
	SUT   TAXON = 4 NAME = color INTEGER = 8;
	SUT   TAXON = 7 NAME = color INTEGER = 8;
	SUT   TAXON = 8 NAME = color INTEGER = 8;
	SUT   TAXON = 9 NAME = color INTEGER = 8;
	SUT   TAXON = 10 NAME = color INTEGER = 8;
	SUT   TAXON = 12 NAME = color INTEGER = 8;
	SUT   TAXON = 13 NAME = color INTEGER = 8;
	SUT   TAXON = 14 NAME = color INTEGER = 8;
	SUT   TAXON = 15 NAME = color INTEGER = 8;
	SUT   TAXON = 16 NAME = color INTEGER = 8;
	SUT   TAXON = 17 NAME = color INTEGER = 8;
	SUT   TAXON = 18 NAME = color INTEGER = 8;
	SUT   TAXON = 19 NAME = color INTEGER = 8;
	SUT   TAXON = 21 NAME = color INTEGER = 8;
	SUT   TAXON = 22 NAME = color INTEGER = 8;
	SUT   TAXON = 23 NAME = color INTEGER = 8;
	SUT   TAXON = 24 NAME = color INTEGER = 8;
	SUT   TAXON = 25 NAME = color INTEGER = 8;
	SUT   TAXON = 26 NAME = color INTEGER = 8;
	SUT   TAXON = 27 NAME = color INTEGER = 8;
	SUT   TAXON = 28 NAME = color INTEGER = 8;
	SUT   TAXON = 29 NAME = color INTEGER = 8;
	SUT   TAXON = 30 NAME = color INTEGER = 8;
	SUT   TAXON = 32 NAME = color INTEGER = 8;
	SUT   TAXON = 40 NAME = color INTEGER = 8;
	SUT   TAXON = 41 NAME = color INTEGER = 3;
	SUT   TAXON = 42 NAME = color INTEGER = 8;
	SUT   TAXON = 43 NAME = color INTEGER = 8;
	SUT   TAXON = 44 NAME = color INTEGER = 8;
	SUT   TAXON = 45 NAME = color INTEGER = 8;
	SUT   TAXON = 46 NAME = color INTEGER = 8;
	SUT   TAXON = 55 NAME = color INTEGER = 8;
	SUT   TAXON = 56 NAME = color INTEGER = 8;
	SUT   TAXON = 57 NAME = color INTEGER = 8;
	SUT   TAXON = 58 NAME = color INTEGER = 11;
	SUT   TAXON = 59 NAME = color INTEGER = 8;
	SUT   TAXON = 60 NAME = color INTEGER = 16;
	SUT   TAXON = 61 NAME = color INTEGER = 10;
	SUT   TAXON = 62 NAME = color INTEGER = 8;
	SUT   TAXON = 63 NAME = color INTEGER = 16;
	SUT   TAXON = 64 NAME = color INTEGER = 16;
	SUT   TAXON = 65 NAME = color INTEGER = 16;
	SUT   TAXON = 66 NAME = color INTEGER = 16;
	SUT   TAXON = 67 NAME = color INTEGER = 16;
	SUT   TAXON = 68 NAME = color INTEGER = 16;
	SUT   TAXON = 69 NAME = color INTEGER = 16;
	SUT   TAXON = 70 NAME = color INTEGER = 16;
	SUT   TAXON = 72 NAME = color INTEGER = 11;
	SUT   TAXON = 73 NAME = color INTEGER = 16;
	SUT   TAXON = 74 NAME = color INTEGER = 16;
	SUT   TAXON = 75 NAME = color INTEGER = 16;
	SUT   TAXON = 76 NAME = color INTEGER = 16;
	SUT   TAXON = 77 NAME = color INTEGER = 16;
	SUT   TAXON = 78 NAME = color INTEGER = 3;
	SUT   TAXON = 79 NAME = color INTEGER = 3;
	SUT   TAXON = 80 NAME = color INTEGER = 3;
	SUT   TAXON = 81 NAME = color INTEGER = 16;
	SUT   TAXON = 82 NAME = color INTEGER = 3;
	SUT   TAXON = 83 NAME = color INTEGER = 16;
	SUT   TAXON = 84 NAME = color INTEGER = 3;
	SUT   TAXON = 85 NAME = color INTEGER = 3;
	SUT   TAXON = 86 NAME = color INTEGER = 16;
	SUT   TAXON = 87 NAME = color INTEGER = 16;
	SUT   TAXON = 88 NAME = color INTEGER = 16;
	SUT   TAXON = 89 NAME = color INTEGER = 16;
	SUT   TAXON = 90 NAME = color INTEGER = 3;
	SUT   TAXON = 91 NAME = color INTEGER = 3;
	SUT   TAXON = 92 NAME = color INTEGER = 16;
	SUT   TAXON = 93 NAME = color INTEGER = 16;
	SUT   TAXON = 94 NAME = color INTEGER = 16;
	SUT   TAXON = 95 NAME = color INTEGER = 16;
	SUT   TAXON = 96 NAME = color INTEGER = 16;
	SUT   TAXON = 97 NAME = color INTEGER = 16;
	SUT   TAXON = 98 NAME = color INTEGER = 10;
	SUT   TAXON = 99 NAME = color INTEGER = 10;
	SUT   TAXON = 100 NAME = color INTEGER = 10;
	SUT   TAXON = 101 NAME = color INTEGER = 10;
	SUT   TAXON = 102 NAME = color INTEGER = 4;
	SUT   TAXON = 103 NAME = color INTEGER = 10;
	SUT   TAXON = 104 NAME = color INTEGER = 10;
	SUT   TAXON = 105 NAME = color INTEGER = 10;
	SUT   TAXON = 106 NAME = color INTEGER = 10;
	SUT   TAXON = 107 NAME = color INTEGER = 10;
	SUT   TAXON = 108 NAME = color INTEGER = 10;
	SUT   TAXON = 109 NAME = color INTEGER = 10;
	SUT   TAXON = 110 NAME = color INTEGER = 10;
	SUT   TAXON = 111 NAME = color INTEGER = 10;
	SUT   TAXON = 112 NAME = color INTEGER = 10;
	SUT   TAXON = 113 NAME = color INTEGER = 10;
	SUT   TAXON = 114 NAME = color INTEGER = 10;
	SUT   TAXON = 115 NAME = color INTEGER = 10;
	SUT   TAXON = 116 NAME = color INTEGER = 10;
	SUT   TAXON = 117 NAME = color INTEGER = 10;
	SUT   TAXON = 118 NAME = color INTEGER = 10;
	SUT   TAXON = 119 NAME = color INTEGER = 10;
	SUT   TAXON = 120 NAME = color INTEGER = 10;
	SUT   TAXON = 121 NAME = color INTEGER = 10;
	SUT   TAXON = 122 NAME = color INTEGER = 10;
	SUT   TAXON = 123 NAME = color INTEGER = 10;
	SUT   TAXON = 124 NAME = color INTEGER = 10;
	SUT   TAXON = 125 NAME = color INTEGER = 10;
	SUT   TAXON = 126 NAME = color INTEGER = 10;
	SUT   TAXON = 127 NAME = color INTEGER = 10;
	SUT   TAXON = 128 NAME = color INTEGER = 10;
	SUT   TAXON = 129 NAME = color INTEGER = 10;
	SUT   TAXON = 130 NAME = color INTEGER = 10;
	SUT   TAXON = 131 NAME = color INTEGER = 10;
	SUT   TAXON = 132 NAME = color INTEGER = 10;
	SUT   TAXON = 133 NAME = color INTEGER = 10;
	SUT   TAXON = 134 NAME = color INTEGER = 10;
	SUT   TAXON = 135 NAME = color INTEGER = 10;
	SUT   TAXON = 136 NAME = color INTEGER = 10;
	SUT   TAXON = 137 NAME = color INTEGER = 10;
	SUT   TAXON = 138 NAME = color INTEGER = 11;
	SUT   TAXON = 139 NAME = color INTEGER = 11;
	SUT   TAXON = 140 NAME = color INTEGER = 11;
	SUT   TAXON = 141 NAME = color INTEGER = 11;
	SUT   TAXON = 142 NAME = color INTEGER = 11;
	SUT   TAXON = 143 NAME = color INTEGER = 11;
	SUT   TAXON = 144 NAME = color INTEGER = 11;
	SUT   TAXON = 145 NAME = color INTEGER = 11;
	SUT   TAXON = 146 NAME = color INTEGER = 11;
	SUT   TAXON = 147 NAME = color INTEGER = 11;
	SUT   TAXON = 148 NAME = color INTEGER = 11;
	SUT   TAXON = 149 NAME = color INTEGER = 11;
	SUT   TAXON = 150 NAME = color INTEGER = 11;
	TEXT  TAXON = 151 TEXT = Ozarcus_FM13242;
	SUT   TAXON = 151 NAME = color INTEGER = 11;
	SUT   TAXON = 152 NAME = color INTEGER = 11;
	SUT   TAXON = 153 NAME = color INTEGER = 11;
	SUT   TAXON = 154 NAME = color INTEGER = 11;
	SUT   TAXON = 155 NAME = color INTEGER = 11;
	SUT   TAXON = 156 NAME = color INTEGER = 11;
	SUT   TAXON = 158 NAME = color INTEGER = 7;
	SUT   TAXON = 159 NAME = color INTEGER = 7;

	SU  T = 15 C = 1 N = color I = 16;
	SU  T = 32 C = 1 N = color I = 16;
	SU  T = 41 C = 1 N = color I = 10;
	SU  T = 61 C = 1 N = color I = 10;
	SU  T = 66 C = 1 N = color I = 16;
	SU  T = 73 C = 1 N = color I = 16;
	SU  T = 102 C = 1 N = color I = 4;
	SU  T = 143 C = 1 N = color I = 16;
	SU  T = 144 C = 1 N = color I = 16;
	SU  T = 158 C = 1 N = color I = 7;
	SU  T = 159 C = 1 N = color I = 7;

	SU  T = 14 C = 2 N = color I = 16;
	SU  T = 15 C = 2 N = color I = 16;
	SU  T = 29 C = 2 N = color I = 16;
	SU  T = 41 C = 2 N = color I = 10;
	SU  T = 56 C = 2 N = color I = 16;
	SU  T = 58 C = 2 N = color I = 16;
	SU  T = 61 C = 2 N = color I = 10;
	SU  T = 66 C = 2 N = color I = 16;
	SU  T = 98 C = 2 N = color I = 16;
	SU  T = 102 C = 2 N = color I = 4;
	SU  T = 131 C = 2 N = color I = 16;
	SU  T = 142 C = 2 N = color I = 16;
	SU  T = 145 C = 2 N = color I = 16;
	SU  T = 158 C = 2 N = color I = 7;
	SU  T = 159 C = 2 N = color I = 7;

	SU  C = 3 N = color I = 4;
	SU  T = 1 C = 3 N = color I = 4;
	SU  T = 2 C = 3 N = color I = 4;
	SU  T = 3 C = 3 N = color I = 4;
	SU  T = 4 C = 3 N = color I = 4;
	SU  T = 7 C = 3 N = color I = 4;
	SU  T = 8 C = 3 N = color I = 4;
	SU  T = 9 C = 3 N = color I = 4;
	SU  T = 10 C = 3 N = color I = 4;
	SU  T = 12 C = 3 N = color I = 4;
	SU  T = 13 C = 3 N = color I = 4;
	SU  T = 14 C = 3 N = color I = 4;
	SU  T = 15 C = 3 N = color I = 4;
	SU  T = 16 C = 3 N = color I = 4;
	SU  T = 17 C = 3 N = color I = 4;
	SU  T = 18 C = 3 N = color I = 4;
	SU  T = 19 C = 3 N = color I = 4;
	SU  T = 21 C = 3 N = color I = 4;
	SU  T = 22 C = 3 N = color I = 4;
	SU  T = 23 C = 3 N = color I = 4;
	SU  T = 24 C = 3 N = color I = 4;
	SU  T = 25 C = 3 N = color I = 4;
	SU  T = 26 C = 3 N = color I = 4;
	SU  T = 27 C = 3 N = color I = 4;
	SU  T = 28 C = 3 N = color I = 4;
	SU  T = 29 C = 3 N = color I = 4;
	SU  T = 30 C = 3 N = color I = 4;
	SU  T = 32 C = 3 N = color I = 4;
	SU  T = 40 C = 3 N = color I = 4;
	SU  T = 41 C = 3 N = color I = 4;
	SU  T = 42 C = 3 N = color I = 4;
	SU  T = 43 C = 3 N = color I = 4;
	SU  T = 44 C = 3 N = color I = 4;
	SU  T = 45 C = 3 N = color I = 4;
	SU  T = 46 C = 3 N = color I = 4;
	SU  T = 55 C = 3 N = color I = 4;
	SU  T = 56 C = 3 N = color I = 4;
	SU  T = 57 C = 3 N = color I = 4;
	SU  T = 58 C = 3 N = color I = 4;
	SU  T = 59 C = 3 N = color I = 4;
	SU  T = 60 C = 3 N = color I = 4;
	SU  T = 61 C = 3 N = color I = 4;
	SU  T = 62 C = 3 N = color I = 4;
	SU  T = 63 C = 3 N = color I = 4;
	SU  T = 64 C = 3 N = color I = 4;
	SU  T = 65 C = 3 N = color I = 4;
	SU  T = 66 C = 3 N = color I = 4;
	SU  T = 67 C = 3 N = color I = 4;
	SU  T = 68 C = 3 N = color I = 4;
	SU  T = 69 C = 3 N = color I = 4;
	SU  T = 70 C = 3 N = color I = 4;
	SU  T = 72 C = 3 N = color I = 4;
	SU  T = 73 C = 3 N = color I = 4;
	SU  T = 74 C = 3 N = color I = 4;
	SU  T = 75 C = 3 N = color I = 4;
	SU  T = 76 C = 3 N = color I = 4;
	SU  T = 77 C = 3 N = color I = 4;
	SU  T = 78 C = 3 N = color I = 4;
	SU  T = 79 C = 3 N = color I = 4;
	SU  T = 80 C = 3 N = color I = 4;
	SU  T = 81 C = 3 N = color I = 4;
	SU  T = 82 C = 3 N = color I = 4;
	SU  T = 83 C = 3 N = color I = 4;
	SU  T = 84 C = 3 N = color I = 4;
	SU  T = 85 C = 3 N = color I = 4;
	SU  T = 86 C = 3 N = color I = 4;
	SU  T = 87 C = 3 N = color I = 4;
	SU  T = 88 C = 3 N = color I = 4;
	SU  T = 89 C = 3 N = color I = 4;
	SU  T = 90 C = 3 N = color I = 4;
	SU  T = 91 C = 3 N = color I = 4;
	SU  T = 92 C = 3 N = color I = 4;
	SU  T = 93 C = 3 N = color I = 4;
	SU  T = 94 C = 3 N = color I = 4;
	SU  T = 95 C = 3 N = color I = 4;
	SU  T = 96 C = 3 N = color I = 4;
	SU  T = 97 C = 3 N = color I = 4;
	SU  T = 98 C = 3 N = color I = 4;
	SU  T = 99 C = 3 N = color I = 4;
	SU  T = 100 C = 3 N = color I = 4;
	SU  T = 101 C = 3 N = color I = 4;
	SU  T = 102 C = 3 N = color I = 4;
	SU  T = 103 C = 3 N = color I = 4;
	SU  T = 104 C = 3 N = color I = 4;
	SU  T = 105 C = 3 N = color I = 4;
	SU  T = 106 C = 3 N = color I = 4;
	SU  T = 107 C = 3 N = color I = 4;
	SU  T = 108 C = 3 N = color I = 4;
	SU  T = 109 C = 3 N = color I = 4;
	SU  T = 110 C = 3 N = color I = 4;
	SU  T = 111 C = 3 N = color I = 4;
	SU  T = 112 C = 3 N = color I = 4;
	SU  T = 113 C = 3 N = color I = 4;
	SU  T = 114 C = 3 N = color I = 4;
	SU  T = 115 C = 3 N = color I = 4;
	SU  T = 116 C = 3 N = color I = 4;
	SU  T = 117 C = 3 N = color I = 4;
	SU  T = 118 C = 3 N = color I = 4;
	SU  T = 119 C = 3 N = color I = 4;
	SU  T = 120 C = 3 N = color I = 4;
	SU  T = 121 C = 3 N = color I = 4;
	SU  T = 122 C = 3 N = color I = 4;
	SU  T = 123 C = 3 N = color I = 4;
	SU  T = 124 C = 3 N = color I = 4;
	SU  T = 125 C = 3 N = color I = 4;
	SU  T = 126 C = 3 N = color I = 4;
	SU  T = 127 C = 3 N = color I = 4;
	SU  T = 128 C = 3 N = color I = 4;
	SU  T = 129 C = 3 N = color I = 4;
	SU  T = 130 C = 3 N = color I = 4;
	SU  T = 131 C = 3 N = color I = 4;
	SU  T = 132 C = 3 N = color I = 4;
	SU  T = 133 C = 3 N = color I = 4;
	SU  T = 134 C = 3 N = color I = 4;
	SU  T = 135 C = 3 N = color I = 4;
	SU  T = 136 C = 3 N = color I = 4;
	SU  T = 137 C = 3 N = color I = 4;
	SU  T = 138 C = 3 N = color I = 4;
	SU  T = 139 C = 3 N = color I = 4;
	SU  T = 140 C = 3 N = color I = 4;
	SU  T = 141 C = 3 N = color I = 4;
	SU  T = 142 C = 3 N = color I = 4;
	SU  T = 143 C = 3 N = color I = 4;
	SU  T = 144 C = 3 N = color I = 4;
	SU  T = 145 C = 3 N = color I = 4;
	SU  T = 146 C = 3 N = color I = 4;
	SU  T = 147 C = 3 N = color I = 4;
	SU  T = 148 C = 3 N = color I = 4;
	SU  T = 149 C = 3 N = color I = 4;
	SU  T = 150 C = 3 N = color I = 4;
	SU  T = 151 C = 3 N = color I = 4;
	SU  T = 152 C = 3 N = color I = 4;
	SU  T = 153 C = 3 N = color I = 4;
	SU  T = 154 C = 3 N = color I = 4;
	SU  T = 155 C = 3 N = color I = 4;
	SU  T = 156 C = 3 N = color I = 4;
	SU  T = 158 C = 3 N = color I = 7;
	SU  T = 159 C = 3 N = color I = 7;

	SU  T = 2 C = 4 N = color I = 16;
	SU  T = 4 C = 4 N = color I = 16;
	SU  T = 9 C = 4 N = color I = 16;
	SU  T = 10 C = 4 N = color I = 16;
	SU  T = 15 C = 4 N = color I = 16;
	SU  T = 41 C = 4 N = color I = 10;
	SU  T = 61 C = 4 N = color I = 10;
	SU  T = 66 C = 4 N = color I = 16;
	SU  T = 83 C = 4 N = color I = 16;
	SU  T = 101 C = 4 N = color I = 16;
	SU  T = 102 C = 4 N = color I = 4;
	SU  T = 143 C = 4 N = color I = 16;
	SU  T = 144 C = 4 N = color I = 16;
	SU  T = 158 C = 4 N = color I = 7;
	SU  T = 159 C = 4 N = color I = 7;

	SU  T = 4 C = 5 N = color I = 16;
	SU  T = 21 C = 5 N = color I = 16;
	SU  T = 29 C = 5 N = color I = 16;
	SU  T = 40 C = 5 N = color I = 16;
	SU  T = 41 C = 5 N = color I = 10;
	SU  T = 59 C = 5 N = color I = 16;
	SU  T = 61 C = 5 N = color I = 10;
	SU  T = 69 C = 5 N = color I = 16;
	TEXT   TAXON = 70 CHARACTER = 5 TEXT = '?->1';
	SU  T = 70 C = 5 N = color I = 15;
	SU  T = 83 C = 5 N = color I = 16;
	SU  T = 102 C = 5 N = color I = 4;
	SU  T = 143 C = 5 N = color I = 16;
	SU  T = 144 C = 5 N = color I = 16;
	SU  T = 158 C = 5 N = color I = 7;
	SU  T = 159 C = 5 N = color I = 7;

	SU  C = 6 N = color I = 13;
	SU  T = 102 C = 6 N = color I = 4;
	SU  T = 158 C = 6 N = color I = 7;
	SU  T = 159 C = 6 N = color I = 7;

	SU  C = 7 N = color I = 13;
	SU  T = 102 C = 7 N = color I = 4;
	SU  T = 158 C = 7 N = color I = 7;
	SU  T = 159 C = 7 N = color I = 7;

	SU  C = 8 N = color I = 13;
	SU  T = 102 C = 8 N = color I = 4;
	SU  T = 158 C = 8 N = color I = 7;
	SU  T = 159 C = 8 N = color I = 7;

	SU  C = 9 N = color I = 13;
	SU  T = 102 C = 9 N = color I = 4;
	SU  T = 158 C = 9 N = color I = 7;
	SU  T = 159 C = 9 N = color I = 7;

	SU  C = 10 N = color I = 4;
	SU  T = 1 C = 10 N = color I = 4;
	SU  T = 2 C = 10 N = color I = 4;
	SU  T = 3 C = 10 N = color I = 4;
	SU  T = 4 C = 10 N = color I = 4;
	SU  T = 7 C = 10 N = color I = 4;
	SU  T = 8 C = 10 N = color I = 4;
	SU  T = 9 C = 10 N = color I = 4;
	SU  T = 10 C = 10 N = color I = 4;
	SU  T = 12 C = 10 N = color I = 4;
	SU  T = 13 C = 10 N = color I = 4;
	SU  T = 14 C = 10 N = color I = 4;
	SU  T = 15 C = 10 N = color I = 4;
	SU  T = 16 C = 10 N = color I = 4;
	SU  T = 17 C = 10 N = color I = 4;
	SU  T = 18 C = 10 N = color I = 4;
	SU  T = 19 C = 10 N = color I = 4;
	SU  T = 21 C = 10 N = color I = 4;
	SU  T = 22 C = 10 N = color I = 4;
	SU  T = 23 C = 10 N = color I = 4;
	SU  T = 24 C = 10 N = color I = 4;
	SU  T = 25 C = 10 N = color I = 4;
	SU  T = 26 C = 10 N = color I = 4;
	SU  T = 27 C = 10 N = color I = 4;
	SU  T = 28 C = 10 N = color I = 4;
	SU  T = 29 C = 10 N = color I = 4;
	SU  T = 30 C = 10 N = color I = 4;
	SU  T = 32 C = 10 N = color I = 4;
	SU  T = 40 C = 10 N = color I = 4;
	SU  T = 41 C = 10 N = color I = 4;
	SU  T = 42 C = 10 N = color I = 4;
	SU  T = 43 C = 10 N = color I = 4;
	SU  T = 44 C = 10 N = color I = 4;
	SU  T = 45 C = 10 N = color I = 4;
	SU  T = 46 C = 10 N = color I = 4;
	SU  T = 55 C = 10 N = color I = 4;
	SU  T = 56 C = 10 N = color I = 4;
	SU  T = 57 C = 10 N = color I = 4;
	SU  T = 58 C = 10 N = color I = 4;
	SU  T = 59 C = 10 N = color I = 4;
	SU  T = 60 C = 10 N = color I = 4;
	SU  T = 61 C = 10 N = color I = 4;
	SU  T = 62 C = 10 N = color I = 4;
	SU  T = 63 C = 10 N = color I = 4;
	SU  T = 64 C = 10 N = color I = 4;
	SU  T = 65 C = 10 N = color I = 4;
	SU  T = 66 C = 10 N = color I = 4;
	SU  T = 67 C = 10 N = color I = 4;
	TEXT   TAXON = 68 CHARACTER = 10 TEXT = '?->1';
	SU  T = 68 C = 10 N = color I = 13;
	SU  T = 69 C = 10 N = color I = 4;
	SU  T = 70 C = 10 N = color I = 4;
	SU  T = 71 C = 10 N = color I = 15;
	SU  T = 72 C = 10 N = color I = 4;
	SU  T = 73 C = 10 N = color I = 4;
	SU  T = 74 C = 10 N = color I = 4;
	SU  T = 75 C = 10 N = color I = 4;
	SU  T = 76 C = 10 N = color I = 4;
	SU  T = 77 C = 10 N = color I = 4;
	SU  T = 78 C = 10 N = color I = 4;
	SU  T = 79 C = 10 N = color I = 4;
	SU  T = 80 C = 10 N = color I = 4;
	SU  T = 81 C = 10 N = color I = 4;
	SU  T = 82 C = 10 N = color I = 4;
	SU  T = 83 C = 10 N = color I = 4;
	SU  T = 84 C = 10 N = color I = 4;
	SU  T = 85 C = 10 N = color I = 4;
	SU  T = 86 C = 10 N = color I = 4;
	SU  T = 87 C = 10 N = color I = 4;
	SU  T = 88 C = 10 N = color I = 4;
	SU  T = 89 C = 10 N = color I = 4;
	SU  T = 90 C = 10 N = color I = 4;
	SU  T = 91 C = 10 N = color I = 4;
	SU  T = 92 C = 10 N = color I = 4;
	SU  T = 93 C = 10 N = color I = 4;
	SU  T = 94 C = 10 N = color I = 4;
	SU  T = 95 C = 10 N = color I = 4;
	SU  T = 96 C = 10 N = color I = 4;
	SU  T = 97 C = 10 N = color I = 4;
	SU  T = 98 C = 10 N = color I = 4;
	SU  T = 99 C = 10 N = color I = 4;
	SU  T = 100 C = 10 N = color I = 4;
	SU  T = 101 C = 10 N = color I = 4;
	SU  T = 102 C = 10 N = color I = 4;
	SU  T = 103 C = 10 N = color I = 4;
	SU  T = 104 C = 10 N = color I = 4;
	SU  T = 105 C = 10 N = color I = 4;
	SU  T = 106 C = 10 N = color I = 4;
	SU  T = 107 C = 10 N = color I = 4;
	SU  T = 108 C = 10 N = color I = 4;
	SU  T = 109 C = 10 N = color I = 4;
	SU  T = 110 C = 10 N = color I = 4;
	SU  T = 111 C = 10 N = color I = 4;
	SU  T = 112 C = 10 N = color I = 4;
	SU  T = 113 C = 10 N = color I = 4;
	SU  T = 114 C = 10 N = color I = 4;
	SU  T = 115 C = 10 N = color I = 4;
	SU  T = 116 C = 10 N = color I = 4;
	SU  T = 117 C = 10 N = color I = 4;
	SU  T = 118 C = 10 N = color I = 4;
	SU  T = 119 C = 10 N = color I = 4;
	SU  T = 120 C = 10 N = color I = 4;
	SU  T = 121 C = 10 N = color I = 4;
	SU  T = 122 C = 10 N = color I = 4;
	SU  T = 123 C = 10 N = color I = 4;
	SU  T = 124 C = 10 N = color I = 4;
	SU  T = 125 C = 10 N = color I = 4;
	SU  T = 126 C = 10 N = color I = 4;
	SU  T = 127 C = 10 N = color I = 4;
	SU  T = 128 C = 10 N = color I = 4;
	SU  T = 129 C = 10 N = color I = 4;
	SU  T = 130 C = 10 N = color I = 4;
	SU  T = 131 C = 10 N = color I = 4;
	SU  T = 132 C = 10 N = color I = 4;
	TEXT   TAXON = 133 CHARACTER = 10 TEXT = '?->1';
	SU  T = 133 C = 10 N = color I = 15;
	SU  T = 134 C = 10 N = color I = 4;
	SU  T = 135 C = 10 N = color I = 4;
	SU  T = 136 C = 10 N = color I = 4;
	SU  T = 137 C = 10 N = color I = 4;
	SU  T = 138 C = 10 N = color I = 4;
	SU  T = 139 C = 10 N = color I = 4;
	SU  T = 140 C = 10 N = color I = 4;
	SU  T = 141 C = 10 N = color I = 4;
	SU  T = 142 C = 10 N = color I = 4;
	SU  T = 143 C = 10 N = color I = 4;
	SU  T = 144 C = 10 N = color I = 4;
	SU  T = 145 C = 10 N = color I = 4;
	SU  T = 146 C = 10 N = color I = 4;
	SU  T = 147 C = 10 N = color I = 4;
	SU  T = 148 C = 10 N = color I = 4;
	SU  T = 149 C = 10 N = color I = 4;
	SU  T = 150 C = 10 N = color I = 4;
	SU  T = 151 C = 10 N = color I = 4;
	SU  T = 152 C = 10 N = color I = 4;
	SU  T = 153 C = 10 N = color I = 4;
	SU  T = 154 C = 10 N = color I = 4;
	SU  T = 155 C = 10 N = color I = 4;
	SU  T = 156 C = 10 N = color I = 4;
	SU  T = 158 C = 10 N = color I = 7;
	SU  T = 159 C = 10 N = color I = 7;

	SU  T = 12 C = 11 N = color I = 16;
	SU  T = 17 C = 11 N = color I = 16;
	SU  T = 32 C = 11 N = color I = 16;
	SU  T = 41 C = 11 N = color I = 10;
	SU  T = 46 C = 11 N = color I = 16;
	SU  T = 55 C = 11 N = color I = 16;
	SU  T = 61 C = 11 N = color I = 10;
	TEXT   TAXON = 63 CHARACTER = 11 TEXT = '?->2';
	SU  T = 63 C = 11 N = color I = 13;
	SU  T = 65 C = 11 N = color I = 16;
	SU  T = 66 C = 11 N = color I = 16;
	SU  T = 67 C = 11 N = color I = 16;
	TEXT   TAXON = 68 CHARACTER = 11 TEXT = '?->2 (Burrow et al 2023)';
	SU  T = 68 C = 11 N = color I = 13;
	SU  T = 72 C = 11 N = color I = 16;
	SU  T = 80 C = 11 N = color I = 16;
	SU  T = 82 C = 11 N = color I = 16;
	SU  T = 83 C = 11 N = color I = 16;
	SU  T = 86 C = 11 N = color I = 16;
	SU  T = 102 C = 11 N = color I = 4;
	SU  T = 105 C = 11 N = color I = 16;
	SU  T = 112 C = 11 N = color I = 16;
	SU  T = 113 C = 11 N = color I = 16;
	SU  T = 120 C = 11 N = color I = 16;
	SU  T = 121 C = 11 N = color I = 16;
	SU  T = 123 C = 11 N = color I = 16;
	SU  T = 124 C = 11 N = color I = 16;
	SU  T = 127 C = 11 N = color I = 4;
	SU  T = 128 C = 11 N = color I = 16;
	SU  T = 129 C = 11 N = color I = 16;
	TEXT   TAXON = 133 CHARACTER = 11 TEXT = '?->0';
	SU  T = 133 C = 11 N = color I = 13;
	SU  T = 136 C = 11 N = color I = 16;
	SU  T = 143 C = 11 N = color I = 16;
	SU  T = 158 C = 11 N = color I = 7;
	SU  T = 159 C = 11 N = color I = 7;

	SU  T = 9 C = 12 N = color I = 16;
	SU  T = 10 C = 12 N = color I = 16;
	SU  T = 16 C = 12 N = color I = 16;
	SU  T = 18 C = 12 N = color I = 16;
	SU  T = 21 C = 12 N = color I = 16;
	SU  T = 24 C = 12 N = color I = 16;
	SU  T = 25 C = 12 N = color I = 16;
	SU  T = 41 C = 12 N = color I = 16;
	SU  T = 43 C = 12 N = color I = 16;
	SU  T = 44 C = 12 N = color I = 16;
	SU  T = 45 C = 12 N = color I = 16;
	SU  T = 55 C = 12 N = color I = 16;
	SU  T = 61 C = 12 N = color I = 10;
	SU  T = 63 C = 12 N = color I = 16;
	SU  T = 67 C = 12 N = color I = 16;
	SU  T = 72 C = 12 N = color I = 16;
	SU  T = 78 C = 12 N = color I = 16;
	SU  T = 79 C = 12 N = color I = 16;
	SU  T = 82 C = 12 N = color I = 16;
	SU  T = 83 C = 12 N = color I = 16;
	SU  T = 90 C = 12 N = color I = 16;
	SU  T = 99 C = 12 N = color I = 16;
	SU  T = 100 C = 12 N = color I = 16;
	SU  T = 101 C = 12 N = color I = 16;
	SU  T = 102 C = 12 N = color I = 4;
	SU  T = 103 C = 12 N = color I = 16;
	SU  T = 104 C = 12 N = color I = 16;
	SU  T = 105 C = 12 N = color I = 16;
	SU  T = 106 C = 12 N = color I = 16;
	SU  T = 107 C = 12 N = color I = 16;
	SU  T = 108 C = 12 N = color I = 16;
	SU  T = 109 C = 12 N = color I = 16;
	SU  T = 110 C = 12 N = color I = 16;
	SU  T = 111 C = 12 N = color I = 16;
	SU  T = 112 C = 12 N = color I = 16;
	SU  T = 113 C = 12 N = color I = 16;
	SU  T = 114 C = 12 N = color I = 16;
	SU  T = 115 C = 12 N = color I = 16;
	SU  T = 117 C = 12 N = color I = 16;
	SU  T = 119 C = 12 N = color I = 16;
	SU  T = 120 C = 12 N = color I = 16;
	SU  T = 121 C = 12 N = color I = 16;
	SU  T = 122 C = 12 N = color I = 16;
	SU  T = 123 C = 12 N = color I = 16;
	SU  T = 124 C = 12 N = color I = 16;
	SU  T = 125 C = 12 N = color I = 16;
	SU  T = 126 C = 12 N = color I = 16;
	SU  T = 127 C = 12 N = color I = 16;
	SU  T = 128 C = 12 N = color I = 16;
	SU  T = 129 C = 12 N = color I = 16;
	SU  T = 130 C = 12 N = color I = 16;
	SU  T = 131 C = 12 N = color I = 16;
	SU  T = 132 C = 12 N = color I = 16;
	SU  T = 134 C = 12 N = color I = 16;
	SU  T = 135 C = 12 N = color I = 16;
	SU  T = 136 C = 12 N = color I = 16;
	SU  T = 145 C = 12 N = color I = 16;
	SU  T = 158 C = 12 N = color I = 7;
	SU  T = 159 C = 12 N = color I = 7;

	SU  T = 1 C = 13 N = color I = 4;
	SU  T = 29 C = 13 N = color I = 16;
	SU  T = 41 C = 13 N = color I = 10;
	SU  T = 61 C = 13 N = color I = 10;
	TEXT   TAXON = 65 CHARACTER = 13 TEXT = '1->0';
	SU  T = 65 C = 13 N = color I = 15;
	SU  T = 67 C = 13 N = color I = 16;
	TEXT   TAXON = 68 CHARACTER = 13 TEXT = '?->1';
	SU  T = 68 C = 13 N = color I = 13;
	SU  T = 71 C = 13 N = color I = 15;
	SU  T = 83 C = 13 N = color I = 16;
	SU  T = 102 C = 13 N = color I = 4;
	TEXT   TAXON = 113 CHARACTER = 13 TEXT = '?->0';
	SU  T = 113 C = 13 N = color I = 13;
	SU  T = 158 C = 13 N = color I = 7;
	SU  T = 159 C = 13 N = color I = 7;

	SU  T = 29 C = 14 N = color I = 16;
	SU  T = 41 C = 14 N = color I = 10;
	SU  T = 61 C = 14 N = color I = 10;
	TEXT   TAXON = 65 CHARACTER = 14 TEXT = '1->-';
	SU  T = 65 C = 14 N = color I = 15;
	TEXT   TAXON = 68 CHARACTER = 14 TEXT = '?->0';
	SU  T = 68 C = 14 N = color I = 13;
	SU  T = 96 C = 14 N = color I = 16;
	SU  T = 102 C = 14 N = color I = 4;
	SU  T = 126 C = 14 N = color I = 16;
	SU  T = 158 C = 14 N = color I = 7;
	SU  T = 159 C = 14 N = color I = 7;

	SU  T = 29 C = 15 N = color I = 16;
	SU  T = 41 C = 15 N = color I = 10;
	SU  T = 61 C = 15 N = color I = 10;
	TEXT   TAXON = 68 CHARACTER = 15 TEXT = '?->1 Burrow et al. 2023';
	SU  T = 68 C = 15 N = color I = 13;
	SU  T = 102 C = 15 N = color I = 4;
	SU  T = 158 C = 15 N = color I = 7;
	SU  T = 159 C = 15 N = color I = 7;

	SU  T = 41 C = 16 N = color I = 16;
	SU  T = 58 C = 16 N = color I = 16;
	SU  T = 61 C = 16 N = color I = 10;
	SU  T = 64 C = 16 N = color I = 16;
	SU  T = 67 C = 16 N = color I = 16;
	TEXT   TAXON = 68 CHARACTER = 16 TEXT = '?->1';
	SU  T = 68 C = 16 N = color I = 13;
	SU  T = 72 C = 16 N = color I = 16;
	SU  T = 102 C = 16 N = color I = 4;
	TEXT   TAXON = 113 CHARACTER = 16 TEXT = '1->0';
	SU  T = 113 C = 16 N = color I = 13;
	SU  T = 158 C = 16 N = color I = 7;
	SU  T = 159 C = 16 N = color I = 7;

	SU  C = 17 N = color I = 4;
	SU  T = 1 C = 17 N = color I = 4;
	SU  T = 2 C = 17 N = color I = 4;
	SU  T = 3 C = 17 N = color I = 4;
	SU  T = 4 C = 17 N = color I = 4;
	SU  T = 7 C = 17 N = color I = 4;
	SU  T = 8 C = 17 N = color I = 4;
	SU  T = 9 C = 17 N = color I = 4;
	SU  T = 10 C = 17 N = color I = 4;
	SU  T = 12 C = 17 N = color I = 4;
	SU  T = 13 C = 17 N = color I = 4;
	SU  T = 14 C = 17 N = color I = 4;
	SU  T = 15 C = 17 N = color I = 4;
	SU  T = 16 C = 17 N = color I = 4;
	SU  T = 17 C = 17 N = color I = 4;
	SU  T = 18 C = 17 N = color I = 4;
	SU  T = 19 C = 17 N = color I = 4;
	SU  T = 21 C = 17 N = color I = 4;
	SU  T = 22 C = 17 N = color I = 4;
	SU  T = 23 C = 17 N = color I = 4;
	SU  T = 24 C = 17 N = color I = 4;
	SU  T = 25 C = 17 N = color I = 4;
	SU  T = 26 C = 17 N = color I = 4;
	SU  T = 27 C = 17 N = color I = 4;
	SU  T = 28 C = 17 N = color I = 4;
	SU  T = 29 C = 17 N = color I = 4;
	SU  T = 30 C = 17 N = color I = 4;
	SU  T = 32 C = 17 N = color I = 4;
	SU  T = 40 C = 17 N = color I = 4;
	SU  T = 41 C = 17 N = color I = 4;
	SU  T = 42 C = 17 N = color I = 4;
	SU  T = 43 C = 17 N = color I = 4;
	SU  T = 44 C = 17 N = color I = 4;
	SU  T = 45 C = 17 N = color I = 4;
	SU  T = 46 C = 17 N = color I = 4;
	SU  T = 55 C = 17 N = color I = 4;
	SU  T = 56 C = 17 N = color I = 4;
	SU  T = 57 C = 17 N = color I = 4;
	SU  T = 58 C = 17 N = color I = 4;
	SU  T = 59 C = 17 N = color I = 4;
	SU  T = 60 C = 17 N = color I = 4;
	SU  T = 61 C = 17 N = color I = 4;
	SU  T = 62 C = 17 N = color I = 4;
	SU  T = 63 C = 17 N = color I = 4;
	SU  T = 64 C = 17 N = color I = 4;
	SU  T = 65 C = 17 N = color I = 4;
	SU  T = 66 C = 17 N = color I = 4;
	SU  T = 67 C = 17 N = color I = 4;
	SU  T = 68 C = 17 N = color I = 4;
	SU  T = 69 C = 17 N = color I = 4;
	SU  T = 70 C = 17 N = color I = 4;
	SU  T = 72 C = 17 N = color I = 4;
	SU  T = 73 C = 17 N = color I = 4;
	SU  T = 74 C = 17 N = color I = 4;
	SU  T = 75 C = 17 N = color I = 4;
	SU  T = 76 C = 17 N = color I = 4;
	SU  T = 77 C = 17 N = color I = 4;
	SU  T = 78 C = 17 N = color I = 4;
	SU  T = 79 C = 17 N = color I = 4;
	SU  T = 80 C = 17 N = color I = 4;
	SU  T = 81 C = 17 N = color I = 4;
	SU  T = 82 C = 17 N = color I = 4;
	SU  T = 83 C = 17 N = color I = 4;
	SU  T = 84 C = 17 N = color I = 4;
	SU  T = 85 C = 17 N = color I = 4;
	SU  T = 86 C = 17 N = color I = 4;
	SU  T = 87 C = 17 N = color I = 4;
	SU  T = 88 C = 17 N = color I = 4;
	SU  T = 89 C = 17 N = color I = 4;
	SU  T = 90 C = 17 N = color I = 4;
	SU  T = 91 C = 17 N = color I = 4;
	SU  T = 92 C = 17 N = color I = 4;
	SU  T = 93 C = 17 N = color I = 4;
	SU  T = 94 C = 17 N = color I = 4;
	SU  T = 95 C = 17 N = color I = 4;
	SU  T = 96 C = 17 N = color I = 4;
	SU  T = 97 C = 17 N = color I = 4;
	SU  T = 98 C = 17 N = color I = 4;
	SU  T = 99 C = 17 N = color I = 4;
	SU  T = 100 C = 17 N = color I = 4;
	SU  T = 101 C = 17 N = color I = 4;
	SU  T = 102 C = 17 N = color I = 4;
	SU  T = 103 C = 17 N = color I = 4;
	SU  T = 104 C = 17 N = color I = 4;
	SU  T = 105 C = 17 N = color I = 4;
	SU  T = 106 C = 17 N = color I = 4;
	SU  T = 107 C = 17 N = color I = 4;
	SU  T = 108 C = 17 N = color I = 4;
	SU  T = 109 C = 17 N = color I = 4;
	SU  T = 110 C = 17 N = color I = 4;
	SU  T = 111 C = 17 N = color I = 4;
	SU  T = 112 C = 17 N = color I = 4;
	SU  T = 113 C = 17 N = color I = 4;
	SU  T = 114 C = 17 N = color I = 4;
	SU  T = 115 C = 17 N = color I = 4;
	SU  T = 116 C = 17 N = color I = 4;
	SU  T = 117 C = 17 N = color I = 4;
	SU  T = 118 C = 17 N = color I = 4;
	SU  T = 119 C = 17 N = color I = 4;
	SU  T = 120 C = 17 N = color I = 4;
	SU  T = 121 C = 17 N = color I = 4;
	SU  T = 122 C = 17 N = color I = 4;
	SU  T = 123 C = 17 N = color I = 4;
	SU  T = 124 C = 17 N = color I = 4;
	SU  T = 125 C = 17 N = color I = 4;
	SU  T = 126 C = 17 N = color I = 4;
	SU  T = 127 C = 17 N = color I = 4;
	SU  T = 128 C = 17 N = color I = 4;
	SU  T = 129 C = 17 N = color I = 4;
	SU  T = 130 C = 17 N = color I = 4;
	SU  T = 131 C = 17 N = color I = 4;
	SU  T = 132 C = 17 N = color I = 4;
	SU  T = 133 C = 17 N = color I = 4;
	SU  T = 134 C = 17 N = color I = 4;
	SU  T = 135 C = 17 N = color I = 4;
	SU  T = 136 C = 17 N = color I = 4;
	SU  T = 137 C = 17 N = color I = 4;
	SU  T = 138 C = 17 N = color I = 4;
	SU  T = 139 C = 17 N = color I = 4;
	SU  T = 140 C = 17 N = color I = 4;
	SU  T = 141 C = 17 N = color I = 4;
	SU  T = 142 C = 17 N = color I = 4;
	SU  T = 143 C = 17 N = color I = 4;
	SU  T = 144 C = 17 N = color I = 4;
	SU  T = 145 C = 17 N = color I = 4;
	SU  T = 146 C = 17 N = color I = 4;
	SU  T = 147 C = 17 N = color I = 4;
	SU  T = 148 C = 17 N = color I = 4;
	SU  T = 149 C = 17 N = color I = 4;
	SU  T = 150 C = 17 N = color I = 4;
	SU  T = 151 C = 17 N = color I = 4;
	SU  T = 152 C = 17 N = color I = 4;
	SU  T = 153 C = 17 N = color I = 4;
	SU  T = 154 C = 17 N = color I = 4;
	SU  T = 155 C = 17 N = color I = 4;
	SU  T = 156 C = 17 N = color I = 4;
	SU  T = 158 C = 17 N = color I = 7;
	SU  T = 159 C = 17 N = color I = 7;

	SU  C = 18 N = color I = 13;
	SU  T = 102 C = 18 N = color I = 4;
	SU  T = 158 C = 18 N = color I = 7;
	SU  T = 159 C = 18 N = color I = 7;

	SU  T = 4 C = 19 N = color I = 16;
	SU  T = 16 C = 19 N = color I = 16;
	SU  T = 24 C = 19 N = color I = 16;
	SU  T = 41 C = 19 N = color I = 10;
	SU  T = 43 C = 19 N = color I = 16;
	SU  T = 44 C = 19 N = color I = 16;
	SU  T = 45 C = 19 N = color I = 16;
	SU  T = 57 C = 19 N = color I = 16;
	SU  T = 59 C = 19 N = color I = 16;
	SU  T = 61 C = 19 N = color I = 10;
	SU  T = 66 C = 19 N = color I = 16;
	SU  T = 67 C = 19 N = color I = 16;
	SU  T = 70 C = 19 N = color I = 16;
	SU  T = 71 C = 19 N = color I = 15;
	SU  T = 72 C = 19 N = color I = 16;
	SU  T = 83 C = 19 N = color I = 16;
	SU  T = 102 C = 19 N = color I = 4;
	SU  T = 122 C = 19 N = color I = 16;
	SU  T = 142 C = 19 N = color I = 16;
	SU  T = 143 C = 19 N = color I = 16;
	SU  T = 144 C = 19 N = color I = 16;
	SU  T = 158 C = 19 N = color I = 7;
	SU  T = 159 C = 19 N = color I = 7;

	SU  T = 1 C = 20 N = color I = 4;
	SU  T = 2 C = 20 N = color I = 4;
	SU  T = 41 C = 20 N = color I = 7;
	SU  T = 61 C = 20 N = color I = 10;
	SU  T = 63 C = 20 N = color I = 16;
	SU  T = 64 C = 20 N = color I = 16;
	SU  T = 65 C = 20 N = color I = 16;
	SU  T = 68 C = 20 N = color I = 16;
	SU  T = 69 C = 20 N = color I = 16;
	SU  T = 70 C = 20 N = color I = 16;
	SU  T = 71 C = 20 N = color I = 15;
	SU  T = 75 C = 20 N = color I = 4;
	SU  T = 76 C = 20 N = color I = 4;
	SU  T = 77 C = 20 N = color I = 4;
	SU  T = 78 C = 20 N = color I = 7;
	SU  T = 79 C = 20 N = color I = 7;
	SU  T = 80 C = 20 N = color I = 7;
	SU  T = 82 C = 20 N = color I = 7;
	SU  T = 84 C = 20 N = color I = 7;
	SU  T = 85 C = 20 N = color I = 7;
	SU  T = 86 C = 20 N = color I = 16;
	SU  T = 87 C = 20 N = color I = 16;
	SU  T = 88 C = 20 N = color I = 16;
	SU  T = 89 C = 20 N = color I = 16;
	SU  T = 90 C = 20 N = color I = 7;
	SU  T = 91 C = 20 N = color I = 7;
	SU  T = 102 C = 20 N = color I = 4;
	TEXT   TAXON = 133 CHARACTER = 20 TEXT = '?->0';
	SU  T = 133 C = 20 N = color I = 13;
	SU  T = 158 C = 20 N = color I = 7;
	SU  T = 159 C = 20 N = color I = 7;

	SU  T = 71 C = 21 N = color I = 15;
	SU  T = 102 C = 21 N = color I = 4;
	SU  T = 158 C = 21 N = color I = 7;
	SU  T = 159 C = 21 N = color I = 7;

	SU  T = 71 C = 22 N = color I = 15;
	SU  T = 102 C = 22 N = color I = 4;
	SU  T = 158 C = 22 N = color I = 7;
	SU  T = 159 C = 22 N = color I = 7;

	SU  C = 23 N = color I = 13;
	SU  T = 102 C = 23 N = color I = 4;
	SU  T = 158 C = 23 N = color I = 7;
	SU  T = 159 C = 23 N = color I = 7;

	SU  T = 14 C = 24 N = color I = 16;
	SU  T = 41 C = 24 N = color I = 10;
	SU  T = 56 C = 24 N = color I = 16;
	SU  T = 61 C = 24 N = color I = 10;
	SU  T = 64 C = 24 N = color I = 16;
	SU  T = 65 C = 24 N = color I = 16;
	SU  T = 67 C = 24 N = color I = 16;
	SU  T = 68 C = 24 N = color I = 16;
	SU  T = 76 C = 24 N = color I = 16;
	SU  T = 86 C = 24 N = color I = 16;
	SU  T = 88 C = 24 N = color I = 16;
	SU  T = 92 C = 24 N = color I = 16;
	SU  T = 93 C = 24 N = color I = 16;
	SU  T = 96 C = 24 N = color I = 16;
	SU  T = 102 C = 24 N = color I = 4;
	SU  T = 127 C = 24 N = color I = 16;
	SU  T = 158 C = 24 N = color I = 7;
	SU  T = 159 C = 24 N = color I = 7;

	SU  C = 25 N = color I = 4;
	SU  T = 1 C = 25 N = color I = 4;
	SU  T = 2 C = 25 N = color I = 4;
	SU  T = 3 C = 25 N = color I = 4;
	SU  T = 4 C = 25 N = color I = 4;
	SU  T = 7 C = 25 N = color I = 4;
	SU  T = 8 C = 25 N = color I = 4;
	SU  T = 9 C = 25 N = color I = 4;
	SU  T = 10 C = 25 N = color I = 4;
	SU  T = 12 C = 25 N = color I = 4;
	SU  T = 13 C = 25 N = color I = 4;
	SU  T = 14 C = 25 N = color I = 4;
	SU  T = 15 C = 25 N = color I = 4;
	SU  T = 16 C = 25 N = color I = 4;
	SU  T = 17 C = 25 N = color I = 4;
	SU  T = 18 C = 25 N = color I = 4;
	SU  T = 19 C = 25 N = color I = 4;
	SU  T = 21 C = 25 N = color I = 4;
	SU  T = 22 C = 25 N = color I = 4;
	SU  T = 23 C = 25 N = color I = 4;
	SU  T = 24 C = 25 N = color I = 4;
	SU  T = 25 C = 25 N = color I = 4;
	SU  T = 26 C = 25 N = color I = 16;
	SU  T = 27 C = 25 N = color I = 4;
	SU  T = 28 C = 25 N = color I = 4;
	SU  T = 29 C = 25 N = color I = 4;
	SU  T = 30 C = 25 N = color I = 4;
	SU  T = 32 C = 25 N = color I = 4;
	SU  T = 40 C = 25 N = color I = 4;
	SU  T = 41 C = 25 N = color I = 10;
	SU  T = 42 C = 25 N = color I = 4;
	SU  T = 43 C = 25 N = color I = 4;
	SU  T = 44 C = 25 N = color I = 4;
	SU  T = 45 C = 25 N = color I = 4;
	SU  T = 46 C = 25 N = color I = 4;
	SU  T = 55 C = 25 N = color I = 4;
	SU  T = 56 C = 25 N = color I = 4;
	SU  T = 57 C = 25 N = color I = 4;
	SU  T = 58 C = 25 N = color I = 4;
	SU  T = 59 C = 25 N = color I = 4;
	TEXT   TAXON = 60 CHARACTER = 25 TEXT = '1->0';
	SU  T = 60 C = 25 N = color I = 15;
	TEXT   TAXON = 61 CHARACTER = 25 TEXT = '1->0';
	SU  T = 61 C = 25 N = color I = 15;
	SU  T = 62 C = 25 N = color I = 4;
	SU  T = 63 C = 25 N = color I = 4;
	SU  T = 64 C = 25 N = color I = 4;
	SU  T = 65 C = 25 N = color I = 4;
	SU  T = 66 C = 25 N = color I = 4;
	SU  T = 67 C = 25 N = color I = 4;
	TEXT   TAXON = 68 CHARACTER = 25 TEXT = '?->0';
	SU  T = 68 C = 25 N = color I = 13;
	SU  T = 69 C = 25 N = color I = 4;
	SU  T = 70 C = 25 N = color I = 4;
	SU  T = 71 C = 25 N = color I = 15;
	SU  T = 72 C = 25 N = color I = 4;
	SU  T = 73 C = 25 N = color I = 4;
	SU  T = 74 C = 25 N = color I = 4;
	SU  T = 75 C = 25 N = color I = 4;
	SU  T = 76 C = 25 N = color I = 4;
	SU  T = 77 C = 25 N = color I = 4;
	SU  T = 81 C = 25 N = color I = 4;
	SU  T = 83 C = 25 N = color I = 4;
	SU  T = 86 C = 25 N = color I = 4;
	SU  T = 87 C = 25 N = color I = 4;
	SU  T = 88 C = 25 N = color I = 4;
	SU  T = 89 C = 25 N = color I = 4;
	SU  T = 92 C = 25 N = color I = 4;
	SU  T = 93 C = 25 N = color I = 4;
	SU  T = 94 C = 25 N = color I = 4;
	SU  T = 95 C = 25 N = color I = 4;
	SU  T = 96 C = 25 N = color I = 4;
	SU  T = 97 C = 25 N = color I = 4;
	SU  T = 98 C = 25 N = color I = 4;
	SU  T = 99 C = 25 N = color I = 4;
	SU  T = 100 C = 25 N = color I = 4;
	SU  T = 101 C = 25 N = color I = 4;
	SU  T = 102 C = 25 N = color I = 4;
	SU  T = 103 C = 25 N = color I = 4;
	SU  T = 104 C = 25 N = color I = 4;
	SU  T = 105 C = 25 N = color I = 4;
	SU  T = 106 C = 25 N = color I = 4;
	SU  T = 107 C = 25 N = color I = 4;
	SU  T = 108 C = 25 N = color I = 4;
	SU  T = 109 C = 25 N = color I = 4;
	SU  T = 110 C = 25 N = color I = 4;
	SU  T = 111 C = 25 N = color I = 4;
	SU  T = 112 C = 25 N = color I = 4;
	SU  T = 113 C = 25 N = color I = 4;
	SU  T = 114 C = 25 N = color I = 4;
	SU  T = 115 C = 25 N = color I = 4;
	SU  T = 116 C = 25 N = color I = 4;
	SU  T = 117 C = 25 N = color I = 4;
	SU  T = 118 C = 25 N = color I = 4;
	SU  T = 119 C = 25 N = color I = 4;
	SU  T = 120 C = 25 N = color I = 4;
	SU  T = 121 C = 25 N = color I = 4;
	SU  T = 122 C = 25 N = color I = 4;
	SU  T = 123 C = 25 N = color I = 4;
	SU  T = 124 C = 25 N = color I = 4;
	SU  T = 125 C = 25 N = color I = 4;
	SU  T = 126 C = 25 N = color I = 4;
	SU  T = 127 C = 25 N = color I = 4;
	SU  T = 128 C = 25 N = color I = 4;
	SU  T = 129 C = 25 N = color I = 4;
	SU  T = 130 C = 25 N = color I = 4;
	SU  T = 131 C = 25 N = color I = 4;
	SU  T = 132 C = 25 N = color I = 4;
	SU  T = 133 C = 25 N = color I = 16;
	SU  T = 134 C = 25 N = color I = 4;
	SU  T = 135 C = 25 N = color I = 4;
	SU  T = 136 C = 25 N = color I = 4;
	SU  T = 137 C = 25 N = color I = 4;
	SU  T = 138 C = 25 N = color I = 4;
	SU  T = 139 C = 25 N = color I = 4;
	SU  T = 140 C = 25 N = color I = 4;
	SU  T = 141 C = 25 N = color I = 4;
	SU  T = 142 C = 25 N = color I = 4;
	SU  T = 143 C = 25 N = color I = 4;
	SU  T = 144 C = 25 N = color I = 4;
	SU  T = 145 C = 25 N = color I = 4;
	SU  T = 146 C = 25 N = color I = 4;
	SU  T = 147 C = 25 N = color I = 4;
	SU  T = 148 C = 25 N = color I = 4;
	SU  T = 149 C = 25 N = color I = 4;
	SU  T = 150 C = 25 N = color I = 4;
	SU  T = 151 C = 25 N = color I = 4;
	SU  T = 152 C = 25 N = color I = 4;
	SU  T = 153 C = 25 N = color I = 4;
	SU  T = 154 C = 25 N = color I = 4;
	SU  T = 155 C = 25 N = color I = 4;
	SU  T = 156 C = 25 N = color I = 4;
	SU  T = 158 C = 25 N = color I = 7;
	SU  T = 159 C = 25 N = color I = 7;

	SU  T = 41 C = 26 N = color I = 10;
	SU  T = 61 C = 26 N = color I = 10;
	SU  T = 71 C = 26 N = color I = 15;
	SU  T = 83 C = 26 N = color I = 16;
	SU  T = 102 C = 26 N = color I = 4;
	SU  T = 158 C = 26 N = color I = 7;
	SU  T = 159 C = 26 N = color I = 7;

	SU  T = 1 C = 27 N = color I = 4;
	SU  T = 2 C = 27 N = color I = 4;
	SU  T = 4 C = 27 N = color I = 4;
	SU  T = 8 C = 27 N = color I = 4;
	SU  T = 9 C = 27 N = color I = 4;
	SU  T = 10 C = 27 N = color I = 4;
	SU  T = 12 C = 27 N = color I = 4;
	SU  T = 13 C = 27 N = color I = 4;
	SU  T = 19 C = 27 N = color I = 15;
	SU  T = 23 C = 27 N = color I = 4;
	SU  T = 24 C = 27 N = color I = 4;
	SU  T = 25 C = 27 N = color I = 4;
	SU  T = 26 C = 27 N = color I = 4;
	SU  T = 27 C = 27 N = color I = 4;
	SU  T = 32 C = 27 N = color I = 4;
	SU  T = 41 C = 27 N = color I = 7;
	TEXT   TAXON = 43 CHARACTER = 27 TEXT = '1->?';
	SU  T = 43 C = 27 N = color I = 15;
	SU  T = 56 C = 27 N = color I = 4;
	SU  T = 58 C = 27 N = color I = 4;
	SU  T = 59 C = 27 N = color I = 15;
	SU  T = 61 C = 27 N = color I = 10;
	SU  T = 63 C = 27 N = color I = 4;
	SU  T = 65 C = 27 N = color I = 4;
	SU  T = 66 C = 27 N = color I = 4;
	TEXT   TAXON = 68 CHARACTER = 27 TEXT = '?->0';
	SU  T = 68 C = 27 N = color I = 13;
	SU  T = 70 C = 27 N = color I = 4;
	SU  T = 71 C = 27 N = color I = 15;
	SU  T = 78 C = 27 N = color I = 7;
	SU  T = 79 C = 27 N = color I = 7;
	SU  T = 80 C = 27 N = color I = 7;
	SU  T = 82 C = 27 N = color I = 7;
	SU  T = 84 C = 27 N = color I = 7;
	SU  T = 85 C = 27 N = color I = 7;
	SU  T = 90 C = 27 N = color I = 7;
	SU  T = 91 C = 27 N = color I = 7;
	TEXT   TAXON = 101 CHARACTER = 27 TEXT = '0->1';
	SU  T = 101 C = 27 N = color I = 15;
	SU  T = 102 C = 27 N = color I = 4;
	TEXT   TAXON = 122 CHARACTER = 27 TEXT = '?->0';
	SU  T = 122 C = 27 N = color I = 15;
	TEXT   TAXON = 131 CHARACTER = 27 TEXT = '?->0';
	SU  T = 131 C = 27 N = color I = 15;
	TEXT   TAXON = 133 CHARACTER = 27 TEXT = '?->0';
	SU  T = 133 C = 27 N = color I = 13;
	SU  T = 158 C = 27 N = color I = 7;
	SU  T = 159 C = 27 N = color I = 7;

	SU  T = 1 C = 28 N = color I = 16;
	SU  T = 3 C = 28 N = color I = 16;
	SU  T = 7 C = 28 N = color I = 16;
	SU  T = 8 C = 28 N = color I = 16;
	SU  T = 10 C = 28 N = color I = 16;
	TEXT   TAXON = 11 CHARACTER = 28 TEXT = '?->-';
	SU  T = 11 C = 28 N = color I = 15;
	SU  T = 12 C = 28 N = color I = 16;
	SU  T = 17 C = 28 N = color I = 16;
	SU  T = 23 C = 28 N = color I = 16;
	SU  T = 25 C = 28 N = color I = 16;
	SU  T = 32 C = 28 N = color I = 16;
	SU  T = 41 C = 28 N = color I = 10;
	SU  T = 42 C = 28 N = color I = 16;
	TEXT   TAXON = 43 CHARACTER = 28 TEXT = '-->?';
	SU  T = 43 C = 28 N = color I = 15;
	SU  T = 58 C = 28 N = color I = 16;
	SU  T = 59 C = 28 N = color I = 15;
	SU  T = 61 C = 28 N = color I = 10;
	TEXT   TAXON = 68 CHARACTER = 28 TEXT = '?->1';
	SU  T = 68 C = 28 N = color I = 13;
	SU  T = 71 C = 28 N = color I = 15;
	SU  T = 78 C = 28 N = color I = 4;
	TEXT   TAXON = 101 CHARACTER = 28 TEXT = '0->-';
	SU  T = 101 C = 28 N = color I = 15;
	SU  T = 102 C = 28 N = color I = 4;
	TEXT   TAXON = 124 CHARACTER = 28 TEXT = '?->0';
	SU  T = 124 C = 28 N = color I = 15;
	TEXT   TAXON = 128 CHARACTER = 28 TEXT = '0->-';
	SU  T = 128 C = 28 N = color I = 15;
	TEXT   TAXON = 139 CHARACTER = 28 TEXT = '?->-';
	SU  T = 139 C = 28 N = color I = 15;
	TEXT   TAXON = 140 CHARACTER = 28 TEXT = '?->-';
	SU  T = 140 C = 28 N = color I = 15;
	TEXT   TAXON = 141 CHARACTER = 28 TEXT = '?->-';
	SU  T = 141 C = 28 N = color I = 15;
	TEXT   TAXON = 143 CHARACTER = 28 TEXT = '?->-';
	SU  T = 143 C = 28 N = color I = 15;
	TEXT   TAXON = 144 CHARACTER = 28 TEXT = '?->-';
	SU  T = 144 C = 28 N = color I = 15;
	TEXT   TAXON = 145 CHARACTER = 28 TEXT = '?->-';
	SU  T = 145 C = 28 N = color I = 15;
	TEXT   TAXON = 147 CHARACTER = 28 TEXT = '?->-';
	SU  T = 147 C = 28 N = color I = 15;
	TEXT   TAXON = 148 CHARACTER = 28 TEXT = '?->-';
	SU  T = 148 C = 28 N = color I = 15;
	TEXT   TAXON = 151 CHARACTER = 28 TEXT = '?->-';
	SU  T = 151 C = 28 N = color I = 15;
	TEXT   TAXON = 152 CHARACTER = 28 TEXT = '?->-';
	SU  T = 152 C = 28 N = color I = 15;
	TEXT   TAXON = 153 CHARACTER = 28 TEXT = '?->-';
	SU  T = 153 C = 28 N = color I = 15;
	TEXT   TAXON = 154 CHARACTER = 28 TEXT = '?->-';
	SU  T = 154 C = 28 N = color I = 15;
	TEXT   TAXON = 155 CHARACTER = 28 TEXT = '?->-';
	SU  T = 155 C = 28 N = color I = 15;
	SU  T = 158 C = 28 N = color I = 7;
	SU  T = 159 C = 28 N = color I = 7;

	SU  T = 2 C = 29 N = color I = 16;
	SU  T = 3 C = 29 N = color I = 16;
	SU  T = 8 C = 29 N = color I = 16;
	SU  T = 12 C = 29 N = color I = 16;
	SU  T = 13 C = 29 N = color I = 16;
	SU  T = 16 C = 29 N = color I = 16;
	SU  T = 19 C = 29 N = color I = 16;
	SU  T = 23 C = 29 N = color I = 16;
	SU  T = 26 C = 29 N = color I = 16;
	SU  T = 27 C = 29 N = color I = 16;
	SU  T = 41 C = 29 N = color I = 10;
	SU  T = 43 C = 29 N = color I = 4;
	SU  T = 44 C = 29 N = color I = 16;
	SU  T = 45 C = 29 N = color I = 16;
	SU  T = 58 C = 29 N = color I = 16;
	SU  T = 59 C = 29 N = color I = 15;
	SU  T = 61 C = 29 N = color I = 10;
	SU  T = 63 C = 29 N = color I = 16;
	SU  T = 65 C = 29 N = color I = 16;
	SU  T = 71 C = 29 N = color I = 15;
	SU  T = 92 C = 29 N = color I = 16;
	SU  T = 101 C = 29 N = color I = 16;
	SU  T = 102 C = 29 N = color I = 4;
	SU  T = 103 C = 29 N = color I = 16;
	SU  T = 104 C = 29 N = color I = 16;
	SU  T = 105 C = 29 N = color I = 16;
	SU  T = 107 C = 29 N = color I = 16;
	SU  T = 109 C = 29 N = color I = 16;
	SU  T = 111 C = 29 N = color I = 16;
	SU  T = 113 C = 29 N = color I = 16;
	SU  T = 114 C = 29 N = color I = 16;
	SU  T = 115 C = 29 N = color I = 16;
	SU  T = 119 C = 29 N = color I = 16;
	SU  T = 120 C = 29 N = color I = 16;
	SU  T = 123 C = 29 N = color I = 16;
	SU  T = 124 C = 29 N = color I = 16;
	SU  T = 125 C = 29 N = color I = 16;
	SU  T = 126 C = 29 N = color I = 16;
	SU  T = 127 C = 29 N = color I = 16;
	SU  T = 128 C = 29 N = color I = 16;
	SU  T = 129 C = 29 N = color I = 16;
	SU  T = 130 C = 29 N = color I = 16;
	SU  T = 136 C = 29 N = color I = 16;
	SU  T = 137 C = 29 N = color I = 16;
	SU  T = 143 C = 29 N = color I = 16;
	SU  T = 144 C = 29 N = color I = 16;
	SU  T = 145 C = 29 N = color I = 16;
	SU  T = 158 C = 29 N = color I = 7;
	SU  T = 159 C = 29 N = color I = 7;

	SU  T = 59 C = 30 N = color I = 15;
	SU  T = 71 C = 30 N = color I = 15;
	SU  T = 102 C = 30 N = color I = 4;
	SU  T = 158 C = 30 N = color I = 7;
	SU  T = 159 C = 30 N = color I = 7;

	SU  T = 1 C = 31 N = color I = 16;
	SU  T = 2 C = 31 N = color I = 16;
	SU  T = 4 C = 31 N = color I = 16;
	SU  T = 8 C = 31 N = color I = 16;
	SU  T = 9 C = 31 N = color I = 16;
	SU  T = 10 C = 31 N = color I = 16;
	SU  T = 12 C = 31 N = color I = 16;
	SU  T = 13 C = 31 N = color I = 16;
	SU  T = 19 C = 31 N = color I = 16;
	SU  T = 23 C = 31 N = color I = 16;
	SU  T = 24 C = 31 N = color I = 16;
	SU  T = 25 C = 31 N = color I = 16;
	SU  T = 26 C = 31 N = color I = 16;
	SU  T = 27 C = 31 N = color I = 16;
	SU  T = 32 C = 31 N = color I = 16;
	SU  T = 41 C = 31 N = color I = 7;
	SU  T = 43 C = 31 N = color I = 16;
	SU  T = 56 C = 31 N = color I = 16;
	SU  T = 58 C = 31 N = color I = 16;
	SU  T = 61 C = 31 N = color I = 10;
	SU  T = 63 C = 31 N = color I = 16;
	SU  T = 70 C = 31 N = color I = 16;
	SU  T = 71 C = 31 N = color I = 15;
	SU  T = 78 C = 31 N = color I = 7;
	SU  T = 79 C = 31 N = color I = 7;
	SU  T = 80 C = 31 N = color I = 7;
	SU  T = 82 C = 31 N = color I = 7;
	SU  T = 84 C = 31 N = color I = 7;
	SU  T = 85 C = 31 N = color I = 7;
	SU  T = 90 C = 31 N = color I = 7;
	SU  T = 91 C = 31 N = color I = 7;
	SU  T = 102 C = 31 N = color I = 4;
	SU  T = 129 C = 31 N = color I = 4;
	SU  T = 131 C = 31 N = color I = 4;
	SU  T = 135 C = 31 N = color I = 4;
	SU  T = 137 C = 31 N = color I = 4;
	SU  T = 143 C = 31 N = color I = 4;
	SU  T = 144 C = 31 N = color I = 4;
	SU  T = 145 C = 31 N = color I = 4;
	SU  T = 158 C = 31 N = color I = 7;
	SU  T = 159 C = 31 N = color I = 7;

	SU  T = 8 C = 32 N = color I = 16;
	SU  T = 9 C = 32 N = color I = 16;
	SU  T = 16 C = 32 N = color I = 16;
	SU  T = 24 C = 32 N = color I = 16;
	SU  T = 25 C = 32 N = color I = 16;
	SU  T = 26 C = 32 N = color I = 16;
	SU  T = 27 C = 32 N = color I = 16;
	SU  T = 41 C = 32 N = color I = 10;
	SU  T = 42 C = 32 N = color I = 16;
	SU  T = 59 C = 32 N = color I = 15;
	SU  T = 61 C = 32 N = color I = 10;
	SU  T = 66 C = 32 N = color I = 16;
	TEXT   TAXON = 68 CHARACTER = 32 TEXT = '?->1';
	SU  T = 68 C = 32 N = color I = 13;
	SU  T = 71 C = 32 N = color I = 15;
	SU  T = 83 C = 32 N = color I = 16;
	SU  T = 102 C = 32 N = color I = 4;
	SU  T = 143 C = 32 N = color I = 16;
	SU  T = 144 C = 32 N = color I = 16;
	SU  T = 145 C = 32 N = color I = 16;
	SU  T = 158 C = 32 N = color I = 7;
	SU  T = 159 C = 32 N = color I = 7;

	SU  T = 4 C = 33 N = color I = 16;
	SU  T = 7 C = 33 N = color I = 16;
	SU  T = 9 C = 33 N = color I = 16;
	SU  T = 16 C = 33 N = color I = 16;
	SU  T = 41 C = 33 N = color I = 10;
	SU  T = 55 C = 33 N = color I = 15;
	SU  T = 57 C = 33 N = color I = 15;
	SU  T = 59 C = 33 N = color I = 15;
	SU  T = 60 C = 33 N = color I = 15;
	SU  T = 61 C = 33 N = color I = 15;
	SU  T = 64 C = 33 N = color I = 15;
	SU  T = 68 C = 33 N = color I = 16;
	SU  T = 71 C = 33 N = color I = 15;
	SU  T = 72 C = 33 N = color I = 15;
	SU  T = 74 C = 33 N = color I = 15;
	SU  T = 86 C = 33 N = color I = 15;
	SU  T = 87 C = 33 N = color I = 15;
	SU  T = 88 C = 33 N = color I = 16;
	SU  T = 96 C = 33 N = color I = 15;
	SU  T = 102 C = 33 N = color I = 4;
	SU  T = 105 C = 33 N = color I = 16;
	SU  T = 126 C = 33 N = color I = 4;
	TEXT   TAXON = 133 CHARACTER = 33 TEXT = '?->1';
	SU  T = 133 C = 33 N = color I = 13;
	SU  T = 136 C = 33 N = color I = 15;
	SU  T = 145 C = 33 N = color I = 15;
	SU  T = 146 C = 33 N = color I = 15;
	SU  T = 150 C = 33 N = color I = 15;
	SU  T = 156 C = 33 N = color I = 15;
	SU  T = 158 C = 33 N = color I = 7;
	SU  T = 159 C = 33 N = color I = 7;

	SU  C = 34 N = color I = 13;
	SU  T = 1 C = 34 N = color I = 17;
	SU  T = 2 C = 34 N = color I = 17;
	SU  T = 3 C = 34 N = color I = 15;
	SU  T = 4 C = 34 N = color I = 15;
	SU  T = 10 C = 34 N = color I = 15;
	SU  T = 12 C = 34 N = color I = 15;
	SU  T = 14 C = 34 N = color I = 15;
	SU  T = 18 C = 34 N = color I = 15;
	SU  T = 19 C = 34 N = color I = 15;
	SU  T = 21 C = 34 N = color I = 15;
	SU  T = 22 C = 34 N = color I = 15;
	SU  T = 32 C = 34 N = color I = 15;
	SU  T = 43 C = 34 N = color I = 15;
	SU  T = 55 C = 34 N = color I = 15;
	SU  T = 56 C = 34 N = color I = 15;
	SU  T = 57 C = 34 N = color I = 15;
	SU  T = 59 C = 34 N = color I = 15;
	SU  T = 60 C = 34 N = color I = 15;
	SU  T = 61 C = 34 N = color I = 15;
	SU  T = 64 C = 34 N = color I = 15;
	SU  T = 66 C = 34 N = color I = 15;
	SU  T = 68 C = 34 N = color I = 15;
	SU  T = 72 C = 34 N = color I = 15;
	SU  T = 84 C = 34 N = color I = 15;
	SU  T = 90 C = 34 N = color I = 15;
	SU  T = 100 C = 34 N = color I = 15;
	SU  T = 102 C = 34 N = color I = 15;
	SU  T = 103 C = 34 N = color I = 15;
	SU  T = 104 C = 34 N = color I = 15;
	SU  T = 110 C = 34 N = color I = 15;
	SU  T = 112 C = 34 N = color I = 15;
	SU  T = 117 C = 34 N = color I = 15;
	SU  T = 126 C = 34 N = color I = 15;
	SU  T = 128 C = 34 N = color I = 15;
	SU  T = 129 C = 34 N = color I = 15;
	TEXT   TAXON = 133 CHARACTER = 34 TEXT = '?->1';
	SU  T = 133 C = 34 N = color I = 13;
	SU  T = 134 C = 34 N = color I = 15;
	SU  T = 136 C = 34 N = color I = 15;
	SU  T = 141 C = 34 N = color I = 15;
	SU  T = 145 C = 34 N = color I = 15;
	SU  T = 146 C = 34 N = color I = 15;
	SU  T = 147 C = 34 N = color I = 15;
	SU  T = 150 C = 34 N = color I = 15;
	SU  T = 155 C = 34 N = color I = 15;
	SU  T = 156 C = 34 N = color I = 15;
	SU  T = 158 C = 34 N = color I = 7;
	SU  T = 159 C = 34 N = color I = 7;

	SU  T = 2 C = 35 N = color I = 16;
	SU  T = 4 C = 35 N = color I = 16;
	SU  T = 8 C = 35 N = color I = 16;
	SU  T = 9 C = 35 N = color I = 16;
	SU  T = 12 C = 35 N = color I = 16;
	SU  T = 16 C = 35 N = color I = 16;
	SU  T = 18 C = 35 N = color I = 16;
	SU  T = 24 C = 35 N = color I = 16;
	SU  T = 25 C = 35 N = color I = 15;
	SU  T = 26 C = 35 N = color I = 15;
	SU  T = 27 C = 35 N = color I = 15;
	SU  T = 32 C = 35 N = color I = 16;
	SU  T = 41 C = 35 N = color I = 10;
	SU  T = 42 C = 35 N = color I = 15;
	SU  T = 55 C = 35 N = color I = 15;
	SU  T = 56 C = 35 N = color I = 16;
	SU  T = 57 C = 35 N = color I = 16;
	SU  T = 59 C = 35 N = color I = 16;
	SU  T = 61 C = 35 N = color I = 10;
	SU  T = 63 C = 35 N = color I = 16;
	SU  T = 68 C = 35 N = color I = 16;
	SU  T = 71 C = 35 N = color I = 15;
	SU  T = 73 C = 35 N = color I = 15;
	SU  T = 83 C = 35 N = color I = 15;
	SU  T = 84 C = 35 N = color I = 4;
	SU  T = 86 C = 35 N = color I = 16;
	SU  T = 87 C = 35 N = color I = 16;
	SU  T = 101 C = 35 N = color I = 16;
	SU  T = 102 C = 35 N = color I = 4;
	SU  T = 103 C = 35 N = color I = 15;
	SU  T = 110 C = 35 N = color I = 15;
	SU  T = 118 C = 35 N = color I = 16;
	SU  T = 120 C = 35 N = color I = 16;
	SU  T = 124 C = 35 N = color I = 16;
	SU  T = 126 C = 35 N = color I = 4;
	SU  T = 133 C = 35 N = color I = 16;
	SU  T = 136 C = 35 N = color I = 4;
	TEXT   TAXON = 137 CHARACTER = 35 TEXT = '?->1';
	SU  T = 137 C = 35 N = color I = 13;
	SU  T = 138 C = 35 N = color I = 15;
	TEXT   TAXON = 146 CHARACTER = 35 TEXT = '0->1 Burrow et al 2012';
	SU  T = 146 C = 35 N = color I = 15;
	SU  T = 155 C = 35 N = color I = 15;
	SU  T = 156 C = 35 N = color I = 4;
	SU  T = 158 C = 35 N = color I = 7;
	SU  T = 159 C = 35 N = color I = 7;

	SU  T = 4 C = 36 N = color I = 15;
	SU  T = 7 C = 36 N = color I = 16;
	SU  T = 8 C = 36 N = color I = 16;
	SU  T = 10 C = 36 N = color I = 15;
	SU  T = 14 C = 36 N = color I = 15;
	SU  T = 16 C = 36 N = color I = 16;
	SU  T = 18 C = 36 N = color I = 15;
	SU  T = 19 C = 36 N = color I = 15;
	SU  T = 24 C = 36 N = color I = 15;
	SU  T = 32 C = 36 N = color I = 16;
	SU  T = 41 C = 36 N = color I = 10;
	SU  T = 43 C = 36 N = color I = 4;
	SU  T = 55 C = 36 N = color I = 4;
	SU  T = 56 C = 36 N = color I = 4;
	SU  T = 57 C = 36 N = color I = 4;
	SU  T = 59 C = 36 N = color I = 4;
	SU  T = 61 C = 36 N = color I = 10;
	SU  T = 66 C = 36 N = color I = 16;
	SU  T = 68 C = 36 N = color I = 16;
	SU  T = 71 C = 36 N = color I = 4;
	SU  T = 72 C = 36 N = color I = 16;
	SU  T = 83 C = 36 N = color I = 4;
	SU  T = 84 C = 36 N = color I = 4;
	SU  T = 86 C = 36 N = color I = 16;
	SU  T = 87 C = 36 N = color I = 16;
	SU  T = 88 C = 36 N = color I = 16;
	SU  T = 93 C = 36 N = color I = 4;
	SU  T = 102 C = 36 N = color I = 4;
	SU  T = 105 C = 36 N = color I = 15;
	SU  T = 108 C = 36 N = color I = 4;
	SU  T = 110 C = 36 N = color I = 4;
	SU  T = 111 C = 36 N = color I = 15;
	TEXT   TAXON = 114 CHARACTER = 36 TEXT = '?->1(Watson 1937, Miles 1973, Newman, Burrow et al. 2014 )Fig 14';
	SU  T = 114 C = 36 N = color I = 15;
	SU  T = 117 C = 36 N = color I = 4;
	SU  T = 118 C = 36 N = color I = 15;
	TEXT   TAXON = 120 CHARACTER = 36 TEXT = '?->1(Watson 1937, Miles 1973, Burrow, Newman et al. 2018)';
	SU  T = 120 C = 36 N = color I = 15;
	TEXT   TAXON = 123 CHARACTER = 36 TEXT = '0->-';
	SU  T = 123 C = 36 N = color I = 15;
	SU  T = 124 C = 36 N = color I = 15;
	TEXT   TAXON = 125 CHARACTER = 36 TEXT = '0->-';
	SU  T = 125 C = 36 N = color I = 15;
	TEXT   TAXON = 131 CHARACTER = 36 TEXT = 'Brazeau 2012 Coates 2018 character 10 (present)';
	SU  T = 131 C = 36 N = color I = 15;
	TEXT   TAXON = 133 CHARACTER = 36 TEXT = '?->1';
	SU  T = 133 C = 36 N = color I = 15;
	TEXT   TAXON = 134 CHARACTER = 36 TEXT = 'Coates 2018 character10 (absent)';
	SU  T = 134 C = 36 N = color I = 4;
	SU  T = 137 C = 36 N = color I = 4;
	TEXT   TAXON = 152 CHARACTER = 36 TEXT = 'Coates 2018 character10 (absent)';
	SU  T = 152 C = 36 N = color I = 15;
	SU  T = 158 C = 36 N = color I = 7;
	SU  T = 159 C = 36 N = color I = 7;

	SU  T = 7 C = 37 N = color I = 16;
	SU  T = 16 C = 37 N = color I = 16;
	SU  T = 24 C = 37 N = color I = 16;
	SU  T = 26 C = 37 N = color I = 4;
	SU  T = 40 C = 37 N = color I = 15;
	SU  T = 41 C = 37 N = color I = 10;
	SU  T = 55 C = 37 N = color I = 15;
	SU  T = 57 C = 37 N = color I = 15;
	TEXT   TAXON = 59 CHARACTER = 37 TEXT = '0->1';
	SU  T = 59 C = 37 N = color I = 15;
	SU  T = 61 C = 37 N = color I = 10;
	SU  T = 68 C = 37 N = color I = 16;
	SU  T = 71 C = 37 N = color I = 15;
	SU  T = 77 C = 37 N = color I = 15;
	TEXT   TAXON = 96 CHARACTER = 37 TEXT = '0->1 ?Long,1997?';
	SU  T = 96 C = 37 N = color I = 15;
	SU  T = 101 C = 37 N = color I = 15;
	SU  T = 102 C = 37 N = color I = 4;
	SU  T = 123 C = 37 N = color I = 16;
	TEXT   TAXON = 124 CHARACTER = 37 TEXT = '?->0';
	SU  T = 124 C = 37 N = color I = 13;
	TEXT   TAXON = 133 CHARACTER = 37 TEXT = '?->0';
	SU  T = 133 C = 37 N = color I = 13;
	SU  T = 138 C = 37 N = color I = 15;
	SU  T = 142 C = 37 N = color I = 4;
	SU  T = 143 C = 37 N = color I = 16;
	TEXT   TAXON = 144 CHARACTER = 37 TEXT = '0->?';
	SU  T = 144 C = 37 N = color I = 15;
	SU  T = 155 C = 37 N = color I = 15;
	SU  T = 158 C = 37 N = color I = 7;
	SU  T = 159 C = 37 N = color I = 7;

	SU  T = 3 C = 38 N = color I = 4;
	SU  T = 7 C = 38 N = color I = 4;
	SU  T = 8 C = 38 N = color I = 4;
	SU  T = 12 C = 38 N = color I = 4;
	SU  T = 13 C = 38 N = color I = 4;
	SU  T = 16 C = 38 N = color I = 4;
	SU  T = 19 C = 38 N = color I = 4;
	SU  T = 23 C = 38 N = color I = 4;
	SU  T = 24 C = 38 N = color I = 4;
	SU  T = 26 C = 38 N = color I = 4;
	SU  T = 27 C = 38 N = color I = 4;
	SU  T = 41 C = 38 N = color I = 10;
	SU  T = 42 C = 38 N = color I = 4;
	SU  T = 45 C = 38 N = color I = 4;
	SU  T = 55 C = 38 N = color I = 15;
	SU  T = 57 C = 38 N = color I = 15;
	TEXT   TAXON = 59 CHARACTER = 38 TEXT = '-->0';
	SU  T = 59 C = 38 N = color I = 15;
	SU  T = 61 C = 38 N = color I = 10;
	SU  T = 63 C = 38 N = color I = 4;
	SU  T = 64 C = 38 N = color I = 4;
	SU  T = 66 C = 38 N = color I = 4;
	SU  T = 68 C = 38 N = color I = 4;
	SU  T = 70 C = 38 N = color I = 4;
	SU  T = 71 C = 38 N = color I = 15;
	SU  T = 72 C = 38 N = color I = 4;
	SU  T = 83 C = 38 N = color I = 4;
	SU  T = 84 C = 38 N = color I = 4;
	SU  T = 85 C = 38 N = color I = 4;
	SU  T = 86 C = 38 N = color I = 4;
	SU  T = 87 C = 38 N = color I = 4;
	SU  T = 88 C = 38 N = color I = 4;
	SU  T = 90 C = 38 N = color I = 4;
	SU  T = 92 C = 38 N = color I = 4;
	SU  T = 96 C = 38 N = color I = 4;
	SU  T = 102 C = 38 N = color I = 4;
	SU  T = 138 C = 38 N = color I = 15;
	SU  T = 143 C = 38 N = color I = 4;
	SU  T = 145 C = 38 N = color I = 15;
	SU  T = 150 C = 38 N = color I = 15;
	SU  T = 155 C = 38 N = color I = 15;
	SU  T = 158 C = 38 N = color I = 7;
	SU  T = 159 C = 38 N = color I = 7;

	SU  T = 7 C = 39 N = color I = 16;
	SU  T = 10 C = 39 N = color I = 16;
	SU  T = 16 C = 39 N = color I = 16;
	SU  T = 18 C = 39 N = color I = 16;
	SU  T = 21 C = 39 N = color I = 16;
	SU  T = 24 C = 39 N = color I = 16;
	SU  T = 26 C = 39 N = color I = 16;
	SU  T = 41 C = 39 N = color I = 10;
	SU  T = 46 C = 39 N = color I = 16;
	SU  T = 55 C = 39 N = color I = 15;
	SU  T = 57 C = 39 N = color I = 15;
	SU  T = 59 C = 39 N = color I = 15;
	SU  T = 61 C = 39 N = color I = 10;
	SU  T = 68 C = 39 N = color I = 16;
	SU  T = 71 C = 39 N = color I = 15;
	SU  T = 102 C = 39 N = color I = 15;
	SU  T = 111 C = 39 N = color I = 16;
	SU  T = 121 C = 39 N = color I = 15;
	SU  T = 125 C = 39 N = color I = 15;
	SU  T = 128 C = 39 N = color I = 15;
	SU  T = 130 C = 39 N = color I = 16;
	TEXT   TAXON = 133 CHARACTER = 39 TEXT = '?->0';
	SU  T = 133 C = 39 N = color I = 13;
	SU  T = 134 C = 39 N = color I = 15;
	SU  T = 136 C = 39 N = color I = 4;
	SU  T = 141 C = 39 N = color I = 15;
	SU  T = 145 C = 39 N = color I = 15;
	SU  T = 146 C = 39 N = color I = 15;
	SU  T = 150 C = 39 N = color I = 15;
	SU  T = 156 C = 39 N = color I = 15;
	SU  T = 158 C = 39 N = color I = 7;
	SU  T = 159 C = 39 N = color I = 7;

	SU  T = 4 C = 40 N = color I = 16;
	SU  T = 7 C = 40 N = color I = 16;
	SU  T = 8 C = 40 N = color I = 16;
	SU  T = 26 C = 40 N = color I = 16;
	SU  T = 32 C = 40 N = color I = 16;
	SU  T = 41 C = 40 N = color I = 10;
	SU  T = 57 C = 40 N = color I = 15;
	SU  T = 59 C = 40 N = color I = 15;
	SU  T = 61 C = 40 N = color I = 4;
	SU  T = 64 C = 40 N = color I = 4;
	SU  T = 68 C = 40 N = color I = 15;
	SU  T = 71 C = 40 N = color I = 4;
	SU  T = 100 C = 40 N = color I = 15;
	SU  T = 102 C = 40 N = color I = 4;
	TEXT   TAXON = 108 CHARACTER = 40 TEXT = '0->1 Burrow et al.,2015';
	SU  T = 108 C = 40 N = color I = 15;
	SU  T = 117 C = 40 N = color I = 15;
	SU  T = 123 C = 40 N = color I = 15;
	TEXT   TAXON = 124 CHARACTER = 40 TEXT = '?->1';
	SU  T = 124 C = 40 N = color I = 13;
	SU  T = 128 C = 40 N = color I = 15;
	TEXT   TAXON = 133 CHARACTER = 40 TEXT = '0->1';
	SU  T = 133 C = 40 N = color I = 13;
	SU  T = 136 C = 40 N = color I = 15;
	SU  T = 143 C = 40 N = color I = 16;
	SU  T = 158 C = 40 N = color I = 7;
	SU  T = 159 C = 40 N = color I = 7;

	TEXT   TAXON = 4 CHARACTER = 41 TEXT = '0->1';
	SU  T = 4 C = 41 N = color I = 15;
	SU  T = 7 C = 41 N = color I = 16;
	TEXT   TAXON = 21 CHARACTER = 41 TEXT = '0->1 Burrow and Turner 1998';
	SU  T = 21 C = 41 N = color I = 15;
	SU  T = 22 C = 41 N = color I = 15;
	SU  T = 25 C = 41 N = color I = 16;
	SU  T = 32 C = 41 N = color I = 16;
	SU  T = 41 C = 41 N = color I = 10;
	SU  T = 57 C = 41 N = color I = 15;
	SU  T = 61 C = 41 N = color I = 10;
	SU  T = 68 C = 41 N = color I = 15;
	SU  T = 71 C = 41 N = color I = 4;
	SU  T = 72 C = 41 N = color I = 16;
	SU  T = 81 C = 41 N = color I = 16;
	TEXT   TAXON = 84 CHARACTER = 41 TEXT = '0->1';
	SU  T = 84 C = 41 N = color I = 15;
	TEXT   TAXON = 90 CHARACTER = 41 TEXT = '0->1';
	SU  T = 90 C = 41 N = color I = 15;
	SU  T = 93 C = 41 N = color I = 16;
	SU  T = 100 C = 41 N = color I = 15;
	SU  T = 102 C = 41 N = color I = 4;
	SU  T = 123 C = 41 N = color I = 15;
	SU  T = 128 C = 41 N = color I = 15;
	TEXT   TAXON = 133 CHARACTER = 41 TEXT = '1->0';
	SU  T = 133 C = 41 N = color I = 13;
	SU  T = 136 C = 41 N = color I = 15;
	SU  T = 145 C = 41 N = color I = 16;
	SU  T = 158 C = 41 N = color I = 7;
	SU  T = 159 C = 41 N = color I = 7;

	SU  T = 1 C = 42 N = color I = 4;
	SU  T = 2 C = 42 N = color I = 4;
	SU  T = 4 C = 42 N = color I = 4;
	SU  T = 7 C = 42 N = color I = 4;
	SU  T = 8 C = 42 N = color I = 4;
	SU  T = 9 C = 42 N = color I = 4;
	SU  T = 10 C = 42 N = color I = 4;
	SU  T = 12 C = 42 N = color I = 4;
	SU  T = 13 C = 42 N = color I = 4;
	SU  T = 16 C = 42 N = color I = 4;
	SU  T = 18 C = 42 N = color I = 4;
	SU  T = 21 C = 42 N = color I = 4;
	SU  T = 24 C = 42 N = color I = 4;
	SU  T = 25 C = 42 N = color I = 4;
	SU  T = 26 C = 42 N = color I = 4;
	SU  T = 27 C = 42 N = color I = 4;
	SU  T = 32 C = 42 N = color I = 4;
	SU  T = 40 C = 42 N = color I = 4;
	SU  T = 41 C = 42 N = color I = 4;
	SU  T = 55 C = 42 N = color I = 4;
	SU  T = 56 C = 42 N = color I = 4;
	SU  T = 57 C = 42 N = color I = 4;
	SU  T = 59 C = 42 N = color I = 4;
	SU  T = 61 C = 42 N = color I = 10;
	SU  T = 62 C = 42 N = color I = 4;
	SU  T = 63 C = 42 N = color I = 4;
	SU  T = 64 C = 42 N = color I = 4;
	SU  T = 65 C = 42 N = color I = 4;
	SU  T = 66 C = 42 N = color I = 4;
	SU  T = 68 C = 42 N = color I = 4;
	SU  T = 70 C = 42 N = color I = 4;
	SU  T = 71 C = 42 N = color I = 15;
	SU  T = 72 C = 42 N = color I = 4;
	SU  T = 78 C = 42 N = color I = 7;
	SU  T = 79 C = 42 N = color I = 7;
	SU  T = 80 C = 42 N = color I = 7;
	SU  T = 82 C = 42 N = color I = 7;
	SU  T = 84 C = 42 N = color I = 7;
	SU  T = 85 C = 42 N = color I = 7;
	SU  T = 90 C = 42 N = color I = 7;
	SU  T = 91 C = 42 N = color I = 7;
	SU  T = 98 C = 42 N = color I = 4;
	SU  T = 102 C = 42 N = color I = 4;
	SU  T = 158 C = 42 N = color I = 7;
	SU  T = 159 C = 42 N = color I = 7;

	SU  T = 4 C = 43 N = color I = 15;
	SU  T = 21 C = 43 N = color I = 17;
	SU  T = 41 C = 43 N = color I = 10;
	SU  T = 55 C = 43 N = color I = 15;
	SU  T = 57 C = 43 N = color I = 15;
	SU  T = 59 C = 43 N = color I = 15;
	TEXT   TAXON = 61 CHARACTER = 43 TEXT = '1->0 Chen et al., 2012';
	SU  T = 61 C = 43 N = color I = 15;
	SU  T = 68 C = 43 N = color I = 16;
	SU  T = 71 C = 43 N = color I = 15;
	TEXT   TAXON = 72 CHARACTER = 43 TEXT = '1->-.Because the scales is devoid of neck';
	SU  T = 72 C = 43 N = color I = 15;
	SU  T = 74 C = 43 N = color I = 4;
	SU  T = 86 C = 43 N = color I = 15;
	SU  T = 87 C = 43 N = color I = 4;
	TEXT   TAXON = 102 CHARACTER = 43 TEXT = '0->1';
	SU  T = 102 C = 43 N = color I = 15;
	TEXT   TAXON = 133 CHARACTER = 43 TEXT = '?->1';
	SU  T = 133 C = 43 N = color I = 13;
	SU  T = 141 C = 43 N = color I = 15;
	SU  T = 145 C = 43 N = color I = 15;
	SU  T = 146 C = 43 N = color I = 15;
	SU  T = 150 C = 43 N = color I = 15;
	SU  T = 156 C = 43 N = color I = 15;
	SU  T = 158 C = 43 N = color I = 7;
	SU  T = 159 C = 43 N = color I = 7;

	SU  C = 44 N = color I = 4;
	SU  T = 1 C = 44 N = color I = 4;
	SU  T = 2 C = 44 N = color I = 4;
	SU  T = 3 C = 44 N = color I = 4;
	SU  T = 4 C = 44 N = color I = 4;
	SU  T = 7 C = 44 N = color I = 4;
	SU  T = 8 C = 44 N = color I = 4;
	SU  T = 9 C = 44 N = color I = 4;
	SU  T = 10 C = 44 N = color I = 4;
	SU  T = 12 C = 44 N = color I = 4;
	SU  T = 13 C = 44 N = color I = 4;
	SU  T = 14 C = 44 N = color I = 4;
	SU  T = 15 C = 44 N = color I = 4;
	SU  T = 16 C = 44 N = color I = 4;
	SU  T = 17 C = 44 N = color I = 4;
	SU  T = 18 C = 44 N = color I = 4;
	SU  T = 19 C = 44 N = color I = 4;
	SU  T = 21 C = 44 N = color I = 4;
	SU  T = 22 C = 44 N = color I = 4;
	SU  T = 23 C = 44 N = color I = 4;
	SU  T = 24 C = 44 N = color I = 4;
	SU  T = 25 C = 44 N = color I = 4;
	SU  T = 26 C = 44 N = color I = 4;
	SU  T = 27 C = 44 N = color I = 4;
	SU  T = 28 C = 44 N = color I = 4;
	SU  T = 29 C = 44 N = color I = 4;
	SU  T = 30 C = 44 N = color I = 4;
	SU  T = 32 C = 44 N = color I = 4;
	SU  T = 40 C = 44 N = color I = 4;
	SU  T = 41 C = 44 N = color I = 4;
	SU  T = 42 C = 44 N = color I = 4;
	SU  T = 43 C = 44 N = color I = 4;
	SU  T = 44 C = 44 N = color I = 4;
	SU  T = 45 C = 44 N = color I = 4;
	SU  T = 46 C = 44 N = color I = 4;
	SU  T = 55 C = 44 N = color I = 4;
	SU  T = 56 C = 44 N = color I = 4;
	SU  T = 57 C = 44 N = color I = 4;
	SU  T = 58 C = 44 N = color I = 4;
	SU  T = 59 C = 44 N = color I = 4;
	SU  T = 60 C = 44 N = color I = 4;
	SU  T = 61 C = 44 N = color I = 4;
	SU  T = 62 C = 44 N = color I = 4;
	SU  T = 63 C = 44 N = color I = 4;
	SU  T = 64 C = 44 N = color I = 4;
	SU  T = 65 C = 44 N = color I = 4;
	SU  T = 66 C = 44 N = color I = 4;
	SU  T = 67 C = 44 N = color I = 4;
	SU  T = 68 C = 44 N = color I = 4;
	SU  T = 69 C = 44 N = color I = 4;
	SU  T = 70 C = 44 N = color I = 4;
	SU  T = 71 C = 44 N = color I = 4;
	SU  T = 72 C = 44 N = color I = 4;
	SU  T = 73 C = 44 N = color I = 4;
	SU  T = 74 C = 44 N = color I = 4;
	SU  T = 75 C = 44 N = color I = 4;
	SU  T = 76 C = 44 N = color I = 4;
	SU  T = 77 C = 44 N = color I = 4;
	SU  T = 78 C = 44 N = color I = 4;
	SU  T = 79 C = 44 N = color I = 4;
	SU  T = 80 C = 44 N = color I = 4;
	SU  T = 81 C = 44 N = color I = 4;
	SU  T = 82 C = 44 N = color I = 4;
	SU  T = 83 C = 44 N = color I = 4;
	SU  T = 84 C = 44 N = color I = 4;
	SU  T = 85 C = 44 N = color I = 4;
	SU  T = 86 C = 44 N = color I = 4;
	SU  T = 87 C = 44 N = color I = 4;
	SU  T = 88 C = 44 N = color I = 4;
	SU  T = 89 C = 44 N = color I = 4;
	SU  T = 90 C = 44 N = color I = 4;
	SU  T = 91 C = 44 N = color I = 4;
	SU  T = 92 C = 44 N = color I = 4;
	SU  T = 93 C = 44 N = color I = 4;
	SU  T = 94 C = 44 N = color I = 4;
	SU  T = 95 C = 44 N = color I = 4;
	SU  T = 96 C = 44 N = color I = 4;
	SU  T = 97 C = 44 N = color I = 4;
	SU  T = 98 C = 44 N = color I = 4;
	SU  T = 99 C = 44 N = color I = 4;
	SU  T = 100 C = 44 N = color I = 4;
	SU  T = 101 C = 44 N = color I = 4;
	SU  T = 102 C = 44 N = color I = 4;
	SU  T = 103 C = 44 N = color I = 4;
	SU  T = 104 C = 44 N = color I = 4;
	SU  T = 105 C = 44 N = color I = 4;
	SU  T = 106 C = 44 N = color I = 4;
	SU  T = 107 C = 44 N = color I = 4;
	SU  T = 108 C = 44 N = color I = 4;
	SU  T = 109 C = 44 N = color I = 4;
	SU  T = 110 C = 44 N = color I = 4;
	SU  T = 111 C = 44 N = color I = 4;
	SU  T = 112 C = 44 N = color I = 4;
	SU  T = 113 C = 44 N = color I = 4;
	SU  T = 114 C = 44 N = color I = 4;
	SU  T = 115 C = 44 N = color I = 4;
	SU  T = 116 C = 44 N = color I = 4;
	SU  T = 117 C = 44 N = color I = 4;
	SU  T = 118 C = 44 N = color I = 4;
	SU  T = 119 C = 44 N = color I = 4;
	SU  T = 120 C = 44 N = color I = 4;
	SU  T = 121 C = 44 N = color I = 4;
	SU  T = 122 C = 44 N = color I = 4;
	SU  T = 123 C = 44 N = color I = 4;
	SU  T = 124 C = 44 N = color I = 4;
	SU  T = 125 C = 44 N = color I = 4;
	SU  T = 126 C = 44 N = color I = 4;
	SU  T = 127 C = 44 N = color I = 4;
	SU  T = 128 C = 44 N = color I = 4;
	SU  T = 129 C = 44 N = color I = 4;
	SU  T = 130 C = 44 N = color I = 4;
	SU  T = 131 C = 44 N = color I = 4;
	SU  T = 132 C = 44 N = color I = 4;
	SU  T = 133 C = 44 N = color I = 4;
	SU  T = 134 C = 44 N = color I = 4;
	SU  T = 135 C = 44 N = color I = 4;
	SU  T = 136 C = 44 N = color I = 4;
	SU  T = 137 C = 44 N = color I = 4;
	SU  T = 138 C = 44 N = color I = 4;
	SU  T = 139 C = 44 N = color I = 4;
	SU  T = 140 C = 44 N = color I = 4;
	SU  T = 141 C = 44 N = color I = 4;
	SU  T = 142 C = 44 N = color I = 4;
	SU  T = 143 C = 44 N = color I = 4;
	SU  T = 144 C = 44 N = color I = 4;
	SU  T = 145 C = 44 N = color I = 4;
	SU  T = 146 C = 44 N = color I = 4;
	SU  T = 147 C = 44 N = color I = 4;
	SU  T = 148 C = 44 N = color I = 4;
	SU  T = 149 C = 44 N = color I = 4;
	SU  T = 150 C = 44 N = color I = 4;
	SU  T = 151 C = 44 N = color I = 4;
	SU  T = 152 C = 44 N = color I = 4;
	SU  T = 153 C = 44 N = color I = 4;
	SU  T = 154 C = 44 N = color I = 4;
	SU  T = 155 C = 44 N = color I = 4;
	SU  T = 156 C = 44 N = color I = 4;
	SU  T = 158 C = 44 N = color I = 7;
	SU  T = 159 C = 44 N = color I = 7;

	SU  T = 2 C = 45 N = color I = 4;
	TEXT   TAXON = 21 CHARACTER = 45 TEXT = '0->1 Burrow and Turner 1998';
	SU  T = 21 C = 45 N = color I = 15;
	SU  T = 41 C = 45 N = color I = 7;
	SU  T = 55 C = 45 N = color I = 15;
	SU  T = 59 C = 45 N = color I = 15;
	SU  T = 60 C = 45 N = color I = 15;
	SU  T = 61 C = 45 N = color I = 10;
	SU  T = 63 C = 45 N = color I = 15;
	SU  T = 71 C = 45 N = color I = 15;
	SU  T = 74 C = 45 N = color I = 15;
	SU  T = 78 C = 45 N = color I = 7;
	SU  T = 79 C = 45 N = color I = 7;
	SU  T = 80 C = 45 N = color I = 7;
	SU  T = 82 C = 45 N = color I = 7;
	SU  T = 84 C = 45 N = color I = 7;
	SU  T = 85 C = 45 N = color I = 7;
	SU  T = 86 C = 45 N = color I = 15;
	SU  T = 87 C = 45 N = color I = 15;
	SU  T = 90 C = 45 N = color I = 15;
	SU  T = 91 C = 45 N = color I = 4;
	TEXT   TAXON = 93 CHARACTER = 45 TEXT = '-->0';
	SU  T = 96 C = 45 N = color I = 15;
	SU  T = 102 C = 45 N = color I = 15;
	SU  T = 103 C = 45 N = color I = 15;
	TEXT   TAXON = 104 CHARACTER = 45 TEXT = ????;
	SU  T = 104 C = 45 N = color I = 4;
	SU  T = 108 C = 45 N = color I = 15;
	SU  T = 114 C = 45 N = color I = 15;
	SU  T = 115 C = 45 N = color I = 15;
	SU  T = 120 C = 45 N = color I = 15;
	TEXT   TAXON = 124 CHARACTER = 45 TEXT = '?->0';
	SU  T = 124 C = 45 N = color I = 13;
	SU  T = 128 C = 45 N = color I = 15;
	SU  T = 130 C = 45 N = color I = 15;
	SU  T = 135 C = 45 N = color I = 15;
	SU  T = 146 C = 45 N = color I = 15;
	SU  T = 150 C = 45 N = color I = 15;
	SU  T = 156 C = 45 N = color I = 15;
	SU  T = 158 C = 45 N = color I = 7;
	SU  T = 159 C = 45 N = color I = 7;

	SU  T = 4 C = 46 N = color I = 4;
	SU  T = 10 C = 46 N = color I = 4;
	SU  T = 14 C = 46 N = color I = 4;
	SU  T = 21 C = 46 N = color I = 15;
	SU  T = 24 C = 46 N = color I = 4;
	SU  T = 41 C = 46 N = color I = 7;
	SU  T = 55 C = 46 N = color I = 15;
	SU  T = 57 C = 46 N = color I = 14;
	SU  T = 59 C = 46 N = color I = 15;
	SU  T = 61 C = 46 N = color I = 10;
	SU  T = 71 C = 46 N = color I = 15;
	SU  T = 72 C = 46 N = color I = 15;
	SU  T = 73 C = 46 N = color I = 15;
	SU  T = 78 C = 46 N = color I = 7;
	SU  T = 79 C = 46 N = color I = 7;
	SU  T = 80 C = 46 N = color I = 7;
	SU  T = 82 C = 46 N = color I = 7;
	SU  T = 84 C = 46 N = color I = 7;
	SU  T = 85 C = 46 N = color I = 7;
	SU  T = 86 C = 46 N = color I = 15;
	SU  T = 87 C = 46 N = color I = 15;
	SU  T = 90 C = 46 N = color I = 15;
	SU  T = 91 C = 46 N = color I = 15;
	SU  T = 93 C = 46 N = color I = 15;
	SU  T = 97 C = 46 N = color I = 15;
	SU  T = 99 C = 46 N = color I = 14;
	SU  T = 102 C = 46 N = color I = 14;
	SU  T = 103 C = 46 N = color I = 14;
	SU  T = 104 C = 46 N = color I = 14;
	SU  T = 105 C = 46 N = color I = 14;
	SU  T = 107 C = 46 N = color I = 14;
	SU  T = 108 C = 46 N = color I = 14;
	SU  T = 109 C = 46 N = color I = 14;
	SU  T = 110 C = 46 N = color I = 14;
	SU  T = 112 C = 46 N = color I = 14;
	SU  T = 113 C = 46 N = color I = 14;
	SU  T = 114 C = 46 N = color I = 14;
	SU  T = 115 C = 46 N = color I = 14;
	SU  T = 116 C = 46 N = color I = 14;
	SU  T = 117 C = 46 N = color I = 14;
	SU  T = 118 C = 46 N = color I = 14;
	SU  T = 120 C = 46 N = color I = 14;
	SU  T = 121 C = 46 N = color I = 14;
	SU  T = 123 C = 46 N = color I = 14;
	TEXT   TAXON = 124 CHARACTER = 46 TEXT = '?->0';
	SU  T = 124 C = 46 N = color I = 13;
	SU  T = 125 C = 46 N = color I = 14;
	SU  T = 126 C = 46 N = color I = 14;
	SU  T = 128 C = 46 N = color I = 14;
	SU  T = 129 C = 46 N = color I = 14;
	SU  T = 130 C = 46 N = color I = 14;
	SU  T = 131 C = 46 N = color I = 14;
	SU  T = 134 C = 46 N = color I = 14;
	SU  T = 135 C = 46 N = color I = 14;
	SU  T = 136 C = 46 N = color I = 14;
	SU  T = 141 C = 46 N = color I = 14;
	SU  T = 145 C = 46 N = color I = 14;
	SU  T = 146 C = 46 N = color I = 14;
	SU  T = 150 C = 46 N = color I = 15;
	SU  T = 156 C = 46 N = color I = 15;
	SU  T = 157 C = 46 N = color I = 14;
	SU  T = 158 C = 46 N = color I = 7;
	SU  T = 159 C = 46 N = color I = 7;

	SU  T = 4 C = 47 N = color I = 4;
	SU  T = 10 C = 47 N = color I = 4;
	SU  T = 14 C = 47 N = color I = 4;
	SU  T = 21 C = 47 N = color I = 15;
	SU  T = 24 C = 47 N = color I = 4;
	SU  T = 41 C = 47 N = color I = 7;
	SU  T = 55 C = 47 N = color I = 15;
	SU  T = 57 C = 47 N = color I = 14;
	SU  T = 59 C = 47 N = color I = 15;
	SU  T = 61 C = 47 N = color I = 10;
	SU  T = 71 C = 47 N = color I = 15;
	SU  T = 72 C = 47 N = color I = 15;
	SU  T = 73 C = 47 N = color I = 15;
	SU  T = 78 C = 47 N = color I = 7;
	SU  T = 79 C = 47 N = color I = 7;
	SU  T = 80 C = 47 N = color I = 7;
	SU  T = 82 C = 47 N = color I = 7;
	SU  T = 84 C = 47 N = color I = 7;
	SU  T = 85 C = 47 N = color I = 7;
	SU  T = 86 C = 47 N = color I = 15;
	SU  T = 87 C = 47 N = color I = 15;
	SU  T = 90 C = 47 N = color I = 15;
	SU  T = 91 C = 47 N = color I = 15;
	TEXT   TAXON = 93 CHARACTER = 47 TEXT = '-->0';
	SU  T = 93 C = 47 N = color I = 15;
	TEXT   TAXON = 97 CHARACTER = 47 TEXT = '-->0';
	SU  T = 97 C = 47 N = color I = 15;
	SU  T = 99 C = 47 N = color I = 14;
	SU  T = 102 C = 47 N = color I = 14;
	SU  T = 103 C = 47 N = color I = 14;
	SU  T = 104 C = 47 N = color I = 14;
	SU  T = 105 C = 47 N = color I = 14;
	SU  T = 107 C = 47 N = color I = 14;
	SU  T = 108 C = 47 N = color I = 14;
	SU  T = 109 C = 47 N = color I = 14;
	SU  T = 110 C = 47 N = color I = 14;
	SU  T = 112 C = 47 N = color I = 14;
	SU  T = 113 C = 47 N = color I = 14;
	SU  T = 114 C = 47 N = color I = 14;
	SU  T = 115 C = 47 N = color I = 14;
	SU  T = 116 C = 47 N = color I = 14;
	SU  T = 117 C = 47 N = color I = 14;
	SU  T = 118 C = 47 N = color I = 14;
	SU  T = 120 C = 47 N = color I = 14;
	SU  T = 121 C = 47 N = color I = 14;
	SU  T = 123 C = 47 N = color I = 14;
	TEXT   TAXON = 124 CHARACTER = 47 TEXT = '?->0';
	SU  T = 124 C = 47 N = color I = 13;
	SU  T = 125 C = 47 N = color I = 14;
	SU  T = 126 C = 47 N = color I = 14;
	SU  T = 128 C = 47 N = color I = 14;
	SU  T = 129 C = 47 N = color I = 14;
	SU  T = 130 C = 47 N = color I = 14;
	SU  T = 131 C = 47 N = color I = 14;
	SU  T = 134 C = 47 N = color I = 14;
	SU  T = 135 C = 47 N = color I = 14;
	SU  T = 136 C = 47 N = color I = 14;
	SU  T = 141 C = 47 N = color I = 14;
	SU  T = 145 C = 47 N = color I = 14;
	SU  T = 146 C = 47 N = color I = 14;
	SU  T = 150 C = 47 N = color I = 15;
	SU  T = 156 C = 47 N = color I = 15;
	SU  T = 157 C = 47 N = color I = 14;
	SU  T = 158 C = 47 N = color I = 7;
	SU  T = 159 C = 47 N = color I = 7;

	SU  T = 4 C = 48 N = color I = 4;
	SU  T = 10 C = 48 N = color I = 4;
	SU  T = 14 C = 48 N = color I = 4;
	SU  T = 21 C = 48 N = color I = 15;
	SU  T = 24 C = 48 N = color I = 4;
	SU  T = 41 C = 48 N = color I = 7;
	SU  T = 55 C = 48 N = color I = 15;
	SU  T = 57 C = 48 N = color I = 14;
	SU  T = 59 C = 48 N = color I = 15;
	SU  T = 61 C = 48 N = color I = 10;
	SU  T = 71 C = 48 N = color I = 15;
	SU  T = 72 C = 48 N = color I = 15;
	SU  T = 78 C = 48 N = color I = 7;
	SU  T = 79 C = 48 N = color I = 7;
	SU  T = 80 C = 48 N = color I = 7;
	SU  T = 82 C = 48 N = color I = 7;
	SU  T = 84 C = 48 N = color I = 7;
	SU  T = 85 C = 48 N = color I = 7;
	SU  T = 90 C = 48 N = color I = 15;
	SU  T = 91 C = 48 N = color I = 15;
	SU  T = 99 C = 48 N = color I = 14;
	SU  T = 102 C = 48 N = color I = 14;
	SU  T = 103 C = 48 N = color I = 14;
	SU  T = 104 C = 48 N = color I = 14;
	SU  T = 105 C = 48 N = color I = 14;
	SU  T = 107 C = 48 N = color I = 14;
	SU  T = 108 C = 48 N = color I = 14;
	SU  T = 109 C = 48 N = color I = 14;
	SU  T = 110 C = 48 N = color I = 14;
	SU  T = 112 C = 48 N = color I = 14;
	SU  T = 113 C = 48 N = color I = 14;
	SU  T = 114 C = 48 N = color I = 14;
	SU  T = 115 C = 48 N = color I = 14;
	SU  T = 116 C = 48 N = color I = 14;
	SU  T = 117 C = 48 N = color I = 14;
	SU  T = 118 C = 48 N = color I = 14;
	SU  T = 120 C = 48 N = color I = 14;
	SU  T = 121 C = 48 N = color I = 14;
	SU  T = 123 C = 48 N = color I = 14;
	TEXT   TAXON = 124 CHARACTER = 48 TEXT = '?->0';
	SU  T = 124 C = 48 N = color I = 13;
	SU  T = 125 C = 48 N = color I = 14;
	SU  T = 126 C = 48 N = color I = 14;
	SU  T = 128 C = 48 N = color I = 14;
	SU  T = 129 C = 48 N = color I = 14;
	SU  T = 130 C = 48 N = color I = 14;
	SU  T = 131 C = 48 N = color I = 14;
	SU  T = 134 C = 48 N = color I = 14;
	SU  T = 135 C = 48 N = color I = 14;
	SU  T = 136 C = 48 N = color I = 14;
	SU  T = 141 C = 48 N = color I = 14;
	SU  T = 145 C = 48 N = color I = 14;
	SU  T = 146 C = 48 N = color I = 14;
	SU  T = 150 C = 48 N = color I = 15;
	SU  T = 156 C = 48 N = color I = 15;
	SU  T = 157 C = 48 N = color I = 14;
	SU  T = 158 C = 48 N = color I = 7;
	SU  T = 159 C = 48 N = color I = 7;

	SU  T = 4 C = 49 N = color I = 4;
	SU  T = 10 C = 49 N = color I = 4;
	SU  T = 14 C = 49 N = color I = 4;
	SU  T = 21 C = 49 N = color I = 15;
	SU  T = 24 C = 49 N = color I = 4;
	SU  T = 41 C = 49 N = color I = 7;
	SU  T = 55 C = 49 N = color I = 15;
	SU  T = 57 C = 49 N = color I = 14;
	SU  T = 59 C = 49 N = color I = 15;
	SU  T = 61 C = 49 N = color I = 10;
	SU  T = 71 C = 49 N = color I = 15;
	SU  T = 72 C = 49 N = color I = 15;
	SU  T = 78 C = 49 N = color I = 7;
	SU  T = 79 C = 49 N = color I = 7;
	SU  T = 80 C = 49 N = color I = 7;
	SU  T = 82 C = 49 N = color I = 7;
	SU  T = 84 C = 49 N = color I = 7;
	SU  T = 85 C = 49 N = color I = 7;
	SU  T = 90 C = 49 N = color I = 15;
	SU  T = 91 C = 49 N = color I = 15;
	SU  T = 97 C = 49 N = color I = 4;
	SU  T = 99 C = 49 N = color I = 14;
	SU  T = 102 C = 49 N = color I = 14;
	SU  T = 103 C = 49 N = color I = 14;
	SU  T = 104 C = 49 N = color I = 14;
	SU  T = 105 C = 49 N = color I = 14;
	SU  T = 107 C = 49 N = color I = 14;
	SU  T = 108 C = 49 N = color I = 14;
	SU  T = 109 C = 49 N = color I = 14;
	SU  T = 110 C = 49 N = color I = 14;
	SU  T = 112 C = 49 N = color I = 14;
	SU  T = 113 C = 49 N = color I = 14;
	SU  T = 114 C = 49 N = color I = 14;
	SU  T = 115 C = 49 N = color I = 14;
	SU  T = 116 C = 49 N = color I = 14;
	SU  T = 117 C = 49 N = color I = 14;
	SU  T = 118 C = 49 N = color I = 14;
	SU  T = 120 C = 49 N = color I = 14;
	SU  T = 121 C = 49 N = color I = 14;
	SU  T = 123 C = 49 N = color I = 14;
	TEXT   TAXON = 124 CHARACTER = 49 TEXT = '?->1';
	SU  T = 124 C = 49 N = color I = 13;
	SU  T = 125 C = 49 N = color I = 14;
	SU  T = 126 C = 49 N = color I = 14;
	SU  T = 128 C = 49 N = color I = 14;
	SU  T = 129 C = 49 N = color I = 14;
	SU  T = 130 C = 49 N = color I = 14;
	SU  T = 131 C = 49 N = color I = 14;
	SU  T = 134 C = 49 N = color I = 14;
	SU  T = 135 C = 49 N = color I = 14;
	SU  T = 136 C = 49 N = color I = 14;
	SU  T = 141 C = 49 N = color I = 14;
	SU  T = 145 C = 49 N = color I = 14;
	SU  T = 146 C = 49 N = color I = 14;
	SU  T = 150 C = 49 N = color I = 15;
	SU  T = 156 C = 49 N = color I = 15;
	SU  T = 157 C = 49 N = color I = 14;
	SU  T = 158 C = 49 N = color I = 7;
	SU  T = 159 C = 49 N = color I = 7;

	SU  T = 1 C = 50 N = color I = 16;
	SU  T = 2 C = 50 N = color I = 16;
	SU  T = 3 C = 50 N = color I = 16;
	SU  T = 4 C = 50 N = color I = 16;
	SU  T = 10 C = 50 N = color I = 16;
	SU  T = 16 C = 50 N = color I = 16;
	SU  T = 18 C = 50 N = color I = 16;
	SU  T = 21 C = 50 N = color I = 16;
	SU  T = 24 C = 50 N = color I = 16;
	SU  T = 25 C = 50 N = color I = 16;
	SU  T = 32 C = 50 N = color I = 16;
	SU  T = 40 C = 50 N = color I = 16;
	SU  T = 41 C = 50 N = color I = 10;
	SU  T = 43 C = 50 N = color I = 16;
	SU  T = 44 C = 50 N = color I = 16;
	SU  T = 45 C = 50 N = color I = 16;
	SU  T = 46 C = 50 N = color I = 16;
	SU  T = 55 C = 50 N = color I = 15;
	TEXT   TAXON = 59 CHARACTER = 50 TEXT = '-->1';
	SU  T = 59 C = 50 N = color I = 15;
	SU  T = 61 C = 50 N = color I = 10;
	SU  T = 65 C = 50 N = color I = 16;
	SU  T = 68 C = 50 N = color I = 16;
	SU  T = 71 C = 50 N = color I = 15;
	SU  T = 72 C = 50 N = color I = 16;
	SU  T = 81 C = 50 N = color I = 16;
	SU  T = 83 C = 50 N = color I = 16;
	SU  T = 88 C = 50 N = color I = 16;
	SU  T = 97 C = 50 N = color I = 15;
	SU  T = 99 C = 50 N = color I = 14;
	SU  T = 100 C = 50 N = color I = 16;
	SU  T = 101 C = 50 N = color I = 16;
	SU  T = 102 C = 50 N = color I = 14;
	SU  T = 103 C = 50 N = color I = 14;
	SU  T = 104 C = 50 N = color I = 14;
	SU  T = 105 C = 50 N = color I = 14;
	SU  T = 106 C = 50 N = color I = 16;
	SU  T = 107 C = 50 N = color I = 14;
	SU  T = 108 C = 50 N = color I = 14;
	SU  T = 109 C = 50 N = color I = 14;
	SU  T = 110 C = 50 N = color I = 14;
	SU  T = 112 C = 50 N = color I = 14;
	SU  T = 113 C = 50 N = color I = 14;
	SU  T = 114 C = 50 N = color I = 14;
	SU  T = 115 C = 50 N = color I = 14;
	SU  T = 117 C = 50 N = color I = 14;
	SU  T = 119 C = 50 N = color I = 16;
	SU  T = 120 C = 50 N = color I = 14;
	SU  T = 121 C = 50 N = color I = 14;
	SU  T = 123 C = 50 N = color I = 14;
	TEXT   TAXON = 124 CHARACTER = 50 TEXT = '?->0';
	SU  T = 124 C = 50 N = color I = 13;
	SU  T = 125 C = 50 N = color I = 14;
	SU  T = 126 C = 50 N = color I = 14;
	SU  T = 128 C = 50 N = color I = 14;
	SU  T = 129 C = 50 N = color I = 14;
	SU  T = 130 C = 50 N = color I = 14;
	SU  T = 131 C = 50 N = color I = 14;
	SU  T = 132 C = 50 N = color I = 16;
	SU  T = 134 C = 50 N = color I = 14;
	SU  T = 135 C = 50 N = color I = 14;
	SU  T = 136 C = 50 N = color I = 14;
	SU  T = 137 C = 50 N = color I = 16;
	SU  T = 143 C = 50 N = color I = 16;
	TEXT   TAXON = 144 CHARACTER = 50 TEXT = '0->?';
	SU  T = 144 C = 50 N = color I = 15;
	SU  T = 145 C = 50 N = color I = 4;
	SU  T = 157 C = 50 N = color I = 14;
	SU  T = 158 C = 50 N = color I = 7;
	SU  T = 159 C = 50 N = color I = 7;

	SU  T = 21 C = 51 N = color I = 15;
	SU  T = 41 C = 51 N = color I = 7;
	SU  T = 43 C = 51 N = color I = 15;
	SU  T = 55 C = 51 N = color I = 15;
	SU  T = 59 C = 51 N = color I = 15;
	SU  T = 61 C = 51 N = color I = 10;
	SU  T = 78 C = 51 N = color I = 7;
	SU  T = 79 C = 51 N = color I = 7;
	SU  T = 80 C = 51 N = color I = 7;
	SU  T = 82 C = 51 N = color I = 7;
	SU  T = 84 C = 51 N = color I = 7;
	SU  T = 85 C = 51 N = color I = 7;
	SU  T = 90 C = 51 N = color I = 7;
	SU  T = 91 C = 51 N = color I = 7;
	SU  T = 97 C = 51 N = color I = 15;
	SU  T = 102 C = 51 N = color I = 15;
	SU  T = 103 C = 51 N = color I = 15;
	SU  T = 104 C = 51 N = color I = 15;
	SU  T = 108 C = 51 N = color I = 15;
	TEXT   TAXON = 112 CHARACTER = 51 TEXT = '?->-';
	SU  T = 112 C = 51 N = color I = 15;
	SU  T = 123 C = 51 N = color I = 15;
	SU  T = 126 C = 51 N = color I = 15;
	SU  T = 134 C = 51 N = color I = 15;
	SU  T = 135 C = 51 N = color I = 15;
	SU  T = 158 C = 51 N = color I = 7;
	SU  T = 159 C = 51 N = color I = 7;

	SU  C = 52 N = color I = 5;
	SU  T = 1 C = 52 N = color I = 16;
	SU  T = 2 C = 52 N = color I = 5;
	SU  T = 3 C = 52 N = color I = 5;
	SU  T = 4 C = 52 N = color I = 16;
	SU  T = 7 C = 52 N = color I = 5;
	SU  T = 8 C = 52 N = color I = 5;
	SU  T = 9 C = 52 N = color I = 16;
	SU  T = 10 C = 52 N = color I = 16;
	SU  T = 11 C = 52 N = color I = 15;
	SU  T = 12 C = 52 N = color I = 16;
	SU  T = 13 C = 52 N = color I = 15;
	SU  T = 14 C = 52 N = color I = 16;
	SU  T = 15 C = 52 N = color I = 5;
	SU  T = 16 C = 52 N = color I = 16;
	SU  T = 17 C = 52 N = color I = 5;
	SU  T = 18 C = 52 N = color I = 5;
	SU  T = 19 C = 52 N = color I = 16;
	SU  T = 21 C = 52 N = color I = 5;
	SU  T = 22 C = 52 N = color I = 5;
	SU  T = 23 C = 52 N = color I = 16;
	SU  T = 24 C = 52 N = color I = 16;
	SU  T = 25 C = 52 N = color I = 16;
	SU  T = 26 C = 52 N = color I = 5;
	SU  T = 27 C = 52 N = color I = 5;
	SU  T = 28 C = 52 N = color I = 5;
	SU  T = 29 C = 52 N = color I = 5;
	SU  T = 30 C = 52 N = color I = 5;
	SU  T = 32 C = 52 N = color I = 5;
	SU  T = 40 C = 52 N = color I = 5;
	SU  T = 41 C = 52 N = color I = 7;
	SU  T = 42 C = 52 N = color I = 5;
	SU  T = 43 C = 52 N = color I = 5;
	SU  T = 44 C = 52 N = color I = 5;
	SU  T = 45 C = 52 N = color I = 5;
	SU  T = 46 C = 52 N = color I = 5;
	SU  T = 55 C = 52 N = color I = 5;
	SU  T = 56 C = 52 N = color I = 16;
	SU  T = 57 C = 52 N = color I = 16;
	SU  T = 58 C = 52 N = color I = 5;
	SU  T = 59 C = 52 N = color I = 15;
	SU  T = 60 C = 52 N = color I = 15;
	SU  T = 61 C = 52 N = color I = 15;
	SU  T = 62 C = 52 N = color I = 4;
	SU  T = 63 C = 52 N = color I = 5;
	SU  T = 64 C = 52 N = color I = 16;
	SU  T = 65 C = 52 N = color I = 16;
	SU  T = 66 C = 52 N = color I = 15;
	SU  T = 67 C = 52 N = color I = 5;
	SU  T = 68 C = 52 N = color I = 15;
	SU  T = 69 C = 52 N = color I = 5;
	SU  T = 70 C = 52 N = color I = 16;
	SU  T = 71 C = 52 N = color I = 15;
	SU  T = 72 C = 52 N = color I = 16;
	SU  T = 73 C = 52 N = color I = 16;
	SU  T = 74 C = 52 N = color I = 15;
	SU  T = 75 C = 52 N = color I = 16;
	SU  T = 76 C = 52 N = color I = 16;
	SU  T = 77 C = 52 N = color I = 5;
	SU  T = 78 C = 52 N = color I = 7;
	SU  T = 79 C = 52 N = color I = 7;
	SU  T = 80 C = 52 N = color I = 7;
	SU  T = 81 C = 52 N = color I = 16;
	SU  T = 82 C = 52 N = color I = 7;
	SU  T = 83 C = 52 N = color I = 16;
	SU  T = 84 C = 52 N = color I = 16;
	SU  T = 85 C = 52 N = color I = 16;
	SU  T = 86 C = 52 N = color I = 15;
	SU  T = 87 C = 52 N = color I = 15;
	SU  T = 88 C = 52 N = color I = 5;
	SU  T = 89 C = 52 N = color I = 5;
	SU  T = 90 C = 52 N = color I = 15;
	SU  T = 91 C = 52 N = color I = 16;
	SU  T = 92 C = 52 N = color I = 16;
	SU  T = 93 C = 52 N = color I = 16;
	SU  T = 94 C = 52 N = color I = 5;
	SU  T = 95 C = 52 N = color I = 16;
	SU  T = 96 C = 52 N = color I = 15;
	SU  T = 97 C = 52 N = color I = 16;
	SU  T = 98 C = 52 N = color I = 5;
	SU  T = 99 C = 52 N = color I = 16;
	TEXT   TAXON = 100 CHARACTER = 52 TEXT = '1->0???';
	SU  T = 100 C = 52 N = color I = 4;
	SU  T = 101 C = 52 N = color I = 16;
	SU  T = 102 C = 52 N = color I = 4;
	SU  T = 103 C = 52 N = color I = 16;
	SU  T = 104 C = 52 N = color I = 16;
	SU  T = 105 C = 52 N = color I = 16;
	SU  T = 106 C = 52 N = color I = 5;
	SU  T = 107 C = 52 N = color I = 5;
	SU  T = 108 C = 52 N = color I = 16;
	SU  T = 109 C = 52 N = color I = 5;
	SU  T = 110 C = 52 N = color I = 16;
	SU  T = 111 C = 52 N = color I = 4;
	SU  T = 112 C = 52 N = color I = 16;
	SU  T = 113 C = 52 N = color I = 5;
	SU  T = 114 C = 52 N = color I = 16;
	SU  T = 115 C = 52 N = color I = 16;
	SU  T = 116 C = 52 N = color I = 16;
	SU  T = 117 C = 52 N = color I = 16;
	SU  T = 118 C = 52 N = color I = 5;
	SU  T = 119 C = 52 N = color I = 16;
	SU  T = 120 C = 52 N = color I = 16;
	SU  T = 121 C = 52 N = color I = 16;
	SU  T = 122 C = 52 N = color I = 16;
	SU  T = 123 C = 52 N = color I = 16;
	SU  T = 124 C = 52 N = color I = 16;
	SU  T = 125 C = 52 N = color I = 16;
	SU  T = 126 C = 52 N = color I = 16;
	SU  T = 127 C = 52 N = color I = 5;
	SU  T = 128 C = 52 N = color I = 16;
	SU  T = 129 C = 52 N = color I = 5;
	SU  T = 130 C = 52 N = color I = 15;
	SU  T = 131 C = 52 N = color I = 16;
	SU  T = 132 C = 52 N = color I = 5;
	SU  T = 133 C = 52 N = color I = 16;
	SU  T = 134 C = 52 N = color I = 15;
	SU  T = 135 C = 52 N = color I = 5;
	SU  T = 136 C = 52 N = color I = 16;
	SU  T = 137 C = 52 N = color I = 16;
	SU  T = 138 C = 52 N = color I = 5;
	SU  T = 139 C = 52 N = color I = 15;
	SU  T = 140 C = 52 N = color I = 15;
	SU  T = 141 C = 52 N = color I = 15;
	SU  T = 142 C = 52 N = color I = 5;
	SU  T = 143 C = 52 N = color I = 5;
	SU  T = 144 C = 52 N = color I = 15;
	SU  T = 145 C = 52 N = color I = 16;
	SU  T = 146 C = 52 N = color I = 15;
	SU  T = 147 C = 52 N = color I = 5;
	SU  T = 148 C = 52 N = color I = 5;
	SU  T = 149 C = 52 N = color I = 5;
	SU  T = 150 C = 52 N = color I = 5;
	SU  T = 151 C = 52 N = color I = 5;
	TEXT   TAXON = 152 CHARACTER = 52 TEXT = ?????????;
	SU  T = 152 C = 52 N = color I = 4;
	SU  T = 153 C = 52 N = color I = 5;
	SU  T = 154 C = 52 N = color I = 5;
	SU  T = 155 C = 52 N = color I = 5;
	SU  T = 156 C = 52 N = color I = 5;
	SU  T = 158 C = 52 N = color I = 7;
	SU  T = 159 C = 52 N = color I = 7;

	SU  C = 53 N = color I = 11;
	SU  T = 1 C = 53 N = color I = 11;
	SU  T = 2 C = 53 N = color I = 11;
	SU  T = 3 C = 53 N = color I = 11;
	SU  T = 4 C = 53 N = color I = 11;
	SU  T = 7 C = 53 N = color I = 11;
	SU  T = 8 C = 53 N = color I = 11;
	SU  T = 9 C = 53 N = color I = 11;
	SU  T = 10 C = 53 N = color I = 11;
	SU  T = 12 C = 53 N = color I = 11;
	SU  T = 13 C = 53 N = color I = 11;
	SU  T = 14 C = 53 N = color I = 11;
	SU  T = 15 C = 53 N = color I = 11;
	SU  T = 16 C = 53 N = color I = 11;
	SU  T = 17 C = 53 N = color I = 11;
	SU  T = 18 C = 53 N = color I = 11;
	SU  T = 19 C = 53 N = color I = 11;
	SU  T = 21 C = 53 N = color I = 11;
	SU  T = 22 C = 53 N = color I = 11;
	SU  T = 23 C = 53 N = color I = 11;
	SU  T = 24 C = 53 N = color I = 11;
	SU  T = 25 C = 53 N = color I = 11;
	SU  T = 26 C = 53 N = color I = 11;
	SU  T = 27 C = 53 N = color I = 11;
	SU  T = 28 C = 53 N = color I = 11;
	SU  T = 29 C = 53 N = color I = 11;
	SU  T = 30 C = 53 N = color I = 11;
	SU  T = 32 C = 53 N = color I = 11;
	SU  T = 40 C = 53 N = color I = 11;
	SU  T = 41 C = 53 N = color I = 7;
	SU  T = 42 C = 53 N = color I = 11;
	SU  T = 43 C = 53 N = color I = 11;
	SU  T = 44 C = 53 N = color I = 11;
	SU  T = 45 C = 53 N = color I = 11;
	SU  T = 46 C = 53 N = color I = 11;
	SU  T = 55 C = 53 N = color I = 11;
	SU  T = 56 C = 53 N = color I = 11;
	SU  T = 57 C = 53 N = color I = 11;
	SU  T = 58 C = 53 N = color I = 11;
	SU  T = 59 C = 53 N = color I = 15;
	SU  T = 60 C = 53 N = color I = 11;
	SU  T = 61 C = 53 N = color I = 10;
	SU  T = 62 C = 53 N = color I = 11;
	SU  T = 63 C = 53 N = color I = 11;
	SU  T = 64 C = 53 N = color I = 11;
	SU  T = 65 C = 53 N = color I = 11;
	SU  T = 66 C = 53 N = color I = 11;
	SU  T = 67 C = 53 N = color I = 11;
	SU  T = 68 C = 53 N = color I = 11;
	SU  T = 69 C = 53 N = color I = 11;
	SU  T = 70 C = 53 N = color I = 11;
	SU  T = 72 C = 53 N = color I = 11;
	SU  T = 73 C = 53 N = color I = 11;
	SU  T = 74 C = 53 N = color I = 11;
	SU  T = 75 C = 53 N = color I = 11;
	SU  T = 76 C = 53 N = color I = 11;
	SU  T = 77 C = 53 N = color I = 11;
	SU  T = 78 C = 53 N = color I = 7;
	SU  T = 79 C = 53 N = color I = 7;
	SU  T = 80 C = 53 N = color I = 7;
	SU  T = 81 C = 53 N = color I = 11;
	SU  T = 82 C = 53 N = color I = 7;
	SU  T = 83 C = 53 N = color I = 11;
	SU  T = 84 C = 53 N = color I = 7;
	SU  T = 85 C = 53 N = color I = 7;
	SU  T = 86 C = 53 N = color I = 11;
	SU  T = 87 C = 53 N = color I = 11;
	SU  T = 88 C = 53 N = color I = 11;
	SU  T = 89 C = 53 N = color I = 11;
	SU  T = 90 C = 53 N = color I = 7;
	SU  T = 91 C = 53 N = color I = 7;
	SU  T = 92 C = 53 N = color I = 11;
	SU  T = 93 C = 53 N = color I = 11;
	SU  T = 94 C = 53 N = color I = 11;
	SU  T = 95 C = 53 N = color I = 11;
	SU  T = 96 C = 53 N = color I = 11;
	SU  T = 97 C = 53 N = color I = 11;
	SU  T = 98 C = 53 N = color I = 11;
	SU  T = 99 C = 53 N = color I = 11;
	SU  T = 100 C = 53 N = color I = 11;
	SU  T = 101 C = 53 N = color I = 11;
	SU  T = 102 C = 53 N = color I = 4;
	SU  T = 103 C = 53 N = color I = 11;
	SU  T = 104 C = 53 N = color I = 11;
	SU  T = 105 C = 53 N = color I = 11;
	SU  T = 106 C = 53 N = color I = 11;
	SU  T = 107 C = 53 N = color I = 11;
	SU  T = 108 C = 53 N = color I = 11;
	SU  T = 109 C = 53 N = color I = 11;
	SU  T = 110 C = 53 N = color I = 11;
	SU  T = 111 C = 53 N = color I = 11;
	SU  T = 112 C = 53 N = color I = 11;
	SU  T = 113 C = 53 N = color I = 11;
	SU  T = 114 C = 53 N = color I = 11;
	SU  T = 115 C = 53 N = color I = 11;
	SU  T = 116 C = 53 N = color I = 11;
	SU  T = 117 C = 53 N = color I = 11;
	SU  T = 118 C = 53 N = color I = 11;
	SU  T = 119 C = 53 N = color I = 11;
	SU  T = 120 C = 53 N = color I = 11;
	SU  T = 121 C = 53 N = color I = 11;
	SU  T = 122 C = 53 N = color I = 11;
	SU  T = 123 C = 53 N = color I = 11;
	SU  T = 124 C = 53 N = color I = 11;
	SU  T = 125 C = 53 N = color I = 11;
	SU  T = 126 C = 53 N = color I = 11;
	SU  T = 127 C = 53 N = color I = 11;
	SU  T = 128 C = 53 N = color I = 11;
	SU  T = 129 C = 53 N = color I = 11;
	SU  T = 130 C = 53 N = color I = 11;
	SU  T = 131 C = 53 N = color I = 11;
	SU  T = 132 C = 53 N = color I = 11;
	SU  T = 133 C = 53 N = color I = 11;
	SU  T = 134 C = 53 N = color I = 11;
	SU  T = 135 C = 53 N = color I = 11;
	SU  T = 136 C = 53 N = color I = 11;
	SU  T = 137 C = 53 N = color I = 11;
	SU  T = 138 C = 53 N = color I = 11;
	SU  T = 139 C = 53 N = color I = 11;
	SU  T = 140 C = 53 N = color I = 11;
	SU  T = 141 C = 53 N = color I = 11;
	SU  T = 142 C = 53 N = color I = 11;
	SU  T = 143 C = 53 N = color I = 11;
	SU  T = 144 C = 53 N = color I = 11;
	SU  T = 145 C = 53 N = color I = 11;
	SU  T = 146 C = 53 N = color I = 11;
	SU  T = 147 C = 53 N = color I = 11;
	SU  T = 148 C = 53 N = color I = 11;
	SU  T = 149 C = 53 N = color I = 11;
	SU  T = 150 C = 53 N = color I = 11;
	SU  T = 151 C = 53 N = color I = 11;
	SU  T = 152 C = 53 N = color I = 11;
	SU  T = 153 C = 53 N = color I = 11;
	SU  T = 154 C = 53 N = color I = 11;
	SU  T = 155 C = 53 N = color I = 11;
	SU  T = 156 C = 53 N = color I = 11;
	SU  T = 158 C = 53 N = color I = 7;
	SU  T = 159 C = 53 N = color I = 7;

	SU  T = 102 C = 54 N = color I = 4;
	TEXT   TAXON = 124 CHARACTER = 54 TEXT = '?->1';
	SU  T = 124 C = 54 N = color I = 13;
	SU  T = 158 C = 54 N = color I = 7;
	SU  T = 159 C = 54 N = color I = 7;

	SU  T = 102 C = 55 N = color I = 4;
	SU  T = 158 C = 55 N = color I = 7;
	SU  T = 159 C = 55 N = color I = 7;

	SU  T = 18 C = 56 N = color I = 16;
	SU  T = 41 C = 56 N = color I = 10;
	SU  T = 43 C = 56 N = color I = 16;
	SU  T = 44 C = 56 N = color I = 16;
	SU  T = 45 C = 56 N = color I = 16;
	SU  T = 61 C = 56 N = color I = 4;
	SU  T = 66 C = 56 N = color I = 16;
	SU  T = 83 C = 56 N = color I = 16;
	SU  T = 93 C = 56 N = color I = 16;
	SU  T = 102 C = 56 N = color I = 4;
	SU  T = 126 C = 56 N = color I = 16;
	SU  T = 141 C = 56 N = color I = 4;
	SU  T = 142 C = 56 N = color I = 16;
	SU  T = 143 C = 56 N = color I = 16;
	SU  T = 144 C = 56 N = color I = 16;
	SU  T = 158 C = 56 N = color I = 7;
	SU  T = 159 C = 56 N = color I = 7;

	SU  T = 2 C = 57 N = color I = 16;
	SU  T = 4 C = 57 N = color I = 16;
	TEXT   TAXON = 11 CHARACTER = 57 TEXT = '?->0';
	SU  T = 11 C = 57 N = color I = 15;
	TEXT   TAXON = 20 CHARACTER = 57 TEXT = '?->0';
	SU  T = 20 C = 57 N = color I = 15;
	TEXT   TAXON = 31 CHARACTER = 57 TEXT = '?->1';
	SU  T = 31 C = 57 N = color I = 15;
	TEXT   TAXON = 33 CHARACTER = 57 TEXT = '?->1';
	SU  T = 33 C = 57 N = color I = 15;
	TEXT   TAXON = 34 CHARACTER = 57 TEXT = '?->1';
	SU  T = 34 C = 57 N = color I = 15;
	TEXT   TAXON = 35 CHARACTER = 57 TEXT = '?->1';
	SU  T = 35 C = 57 N = color I = 15;
	TEXT   TAXON = 36 CHARACTER = 57 TEXT = '?->1';
	SU  T = 36 C = 57 N = color I = 15;
	TEXT   TAXON = 37 CHARACTER = 57 TEXT = '?->1';
	SU  T = 37 C = 57 N = color I = 15;
	TEXT   TAXON = 38 CHARACTER = 57 TEXT = '?->1';
	SU  T = 38 C = 57 N = color I = 15;
	TEXT   TAXON = 39 CHARACTER = 57 TEXT = '?->1';
	SU  T = 39 C = 57 N = color I = 15;
	SU  T = 41 C = 57 N = color I = 10;
	SU  T = 45 C = 57 N = color I = 16;
	SU  T = 46 C = 57 N = color I = 16;
	SU  T = 61 C = 57 N = color I = 10;
	SU  T = 63 C = 57 N = color I = 16;
	SU  T = 65 C = 57 N = color I = 16;
	SU  T = 66 C = 57 N = color I = 16;
	TEXT   TAXON = 71 CHARACTER = 57 TEXT = '?->1';
	SU  T = 71 C = 57 N = color I = 15;
	TEXT   TAXON = 78 CHARACTER = 57 TEXT = '?->1';
	SU  T = 78 C = 57 N = color I = 15;
	SU  T = 87 C = 57 N = color I = 16;
	SU  T = 94 C = 57 N = color I = 16;
	SU  T = 102 C = 57 N = color I = 4;
	SU  T = 106 C = 57 N = color I = 16;
	SU  T = 110 C = 57 N = color I = 16;
	SU  T = 112 C = 57 N = color I = 16;
	SU  T = 119 C = 57 N = color I = 16;
	SU  T = 129 C = 57 N = color I = 16;
	SU  T = 131 C = 57 N = color I = 16;
	SU  T = 132 C = 57 N = color I = 16;
	SU  T = 134 C = 57 N = color I = 16;
	SU  T = 137 C = 57 N = color I = 16;
	SU  T = 143 C = 57 N = color I = 16;
	SU  T = 144 C = 57 N = color I = 16;
	SU  T = 158 C = 57 N = color I = 7;
	SU  T = 159 C = 57 N = color I = 7;

	SU  T = 4 C = 58 N = color I = 16;
	SU  T = 21 C = 58 N = color I = 16;
	SU  T = 22 C = 58 N = color I = 16;
	SU  T = 23 C = 58 N = color I = 16;
	SU  T = 28 C = 58 N = color I = 16;
	SU  T = 30 C = 58 N = color I = 16;
	SU  T = 41 C = 58 N = color I = 10;
	SU  T = 61 C = 58 N = color I = 10;
	SU  T = 67 C = 58 N = color I = 16;
	SU  T = 68 C = 58 N = color I = 16;
	SU  T = 69 C = 58 N = color I = 16;
	SU  T = 72 C = 58 N = color I = 16;
	SU  T = 88 C = 58 N = color I = 16;
	SU  T = 89 C = 58 N = color I = 16;
	SU  T = 102 C = 58 N = color I = 4;
	SU  T = 145 C = 58 N = color I = 16;
	SU  T = 158 C = 58 N = color I = 7;
	SU  T = 159 C = 58 N = color I = 7;

	SU  C = 59 N = color I = 6;
	SU  T = 1 C = 59 N = color I = 6;
	SU  T = 2 C = 59 N = color I = 6;
	SU  T = 3 C = 59 N = color I = 6;
	SU  T = 4 C = 59 N = color I = 6;
	SU  T = 5 C = 59 N = color I = 6;
	SU  T = 6 C = 59 N = color I = 6;
	SU  T = 7 C = 59 N = color I = 6;
	SU  T = 8 C = 59 N = color I = 6;
	SU  T = 9 C = 59 N = color I = 6;
	SU  T = 10 C = 59 N = color I = 6;
	SU  T = 11 C = 59 N = color I = 6;
	SU  T = 12 C = 59 N = color I = 6;
	SU  T = 13 C = 59 N = color I = 6;
	SU  T = 14 C = 59 N = color I = 6;
	SU  T = 15 C = 59 N = color I = 6;
	SU  T = 16 C = 59 N = color I = 6;
	SU  T = 17 C = 59 N = color I = 6;
	SU  T = 18 C = 59 N = color I = 6;
	SU  T = 19 C = 59 N = color I = 6;
	SU  T = 20 C = 59 N = color I = 6;
	SU  T = 21 C = 59 N = color I = 6;
	SU  T = 22 C = 59 N = color I = 6;
	SU  T = 23 C = 59 N = color I = 6;
	SU  T = 24 C = 59 N = color I = 6;
	SU  T = 25 C = 59 N = color I = 6;
	SU  T = 26 C = 59 N = color I = 6;
	SU  T = 27 C = 59 N = color I = 6;
	SU  T = 28 C = 59 N = color I = 6;
	SU  T = 29 C = 59 N = color I = 6;
	SU  T = 30 C = 59 N = color I = 6;
	SU  T = 31 C = 59 N = color I = 6;
	SU  T = 32 C = 59 N = color I = 6;
	SU  T = 33 C = 59 N = color I = 6;
	SU  T = 34 C = 59 N = color I = 6;
	SU  T = 35 C = 59 N = color I = 6;
	SU  T = 36 C = 59 N = color I = 6;
	SU  T = 37 C = 59 N = color I = 6;
	SU  T = 38 C = 59 N = color I = 6;
	SU  T = 39 C = 59 N = color I = 6;
	SU  T = 40 C = 59 N = color I = 6;
	SU  T = 41 C = 59 N = color I = 6;
	SU  T = 42 C = 59 N = color I = 6;
	SU  T = 43 C = 59 N = color I = 6;
	SU  T = 44 C = 59 N = color I = 6;
	SU  T = 45 C = 59 N = color I = 6;
	SU  T = 46 C = 59 N = color I = 6;
	SU  T = 47 C = 59 N = color I = 6;
	SU  T = 48 C = 59 N = color I = 6;
	SU  T = 49 C = 59 N = color I = 6;
	SU  T = 50 C = 59 N = color I = 6;
	SU  T = 51 C = 59 N = color I = 6;
	SU  T = 52 C = 59 N = color I = 6;
	SU  T = 53 C = 59 N = color I = 6;
	SU  T = 54 C = 59 N = color I = 6;
	SU  T = 55 C = 59 N = color I = 6;
	SU  T = 56 C = 59 N = color I = 6;
	SU  T = 57 C = 59 N = color I = 6;
	SU  T = 58 C = 59 N = color I = 6;
	SU  T = 59 C = 59 N = color I = 6;
	SU  T = 60 C = 59 N = color I = 6;
	SU  T = 61 C = 59 N = color I = 6;
	SU  T = 62 C = 59 N = color I = 6;
	SU  T = 63 C = 59 N = color I = 6;
	SU  T = 64 C = 59 N = color I = 6;
	SU  T = 65 C = 59 N = color I = 6;
	SU  T = 66 C = 59 N = color I = 6;
	SU  T = 67 C = 59 N = color I = 6;
	SU  T = 68 C = 59 N = color I = 6;
	SU  T = 69 C = 59 N = color I = 6;
	SU  T = 70 C = 59 N = color I = 6;
	SU  T = 71 C = 59 N = color I = 6;
	SU  T = 72 C = 59 N = color I = 6;
	SU  T = 73 C = 59 N = color I = 6;
	SU  T = 74 C = 59 N = color I = 6;
	SU  T = 75 C = 59 N = color I = 6;
	SU  T = 76 C = 59 N = color I = 6;
	SU  T = 77 C = 59 N = color I = 6;
	SU  T = 78 C = 59 N = color I = 6;
	SU  T = 79 C = 59 N = color I = 6;
	SU  T = 80 C = 59 N = color I = 6;
	SU  T = 81 C = 59 N = color I = 6;
	SU  T = 82 C = 59 N = color I = 6;
	SU  T = 83 C = 59 N = color I = 6;
	SU  T = 84 C = 59 N = color I = 6;
	SU  T = 85 C = 59 N = color I = 6;
	SU  T = 86 C = 59 N = color I = 6;
	SU  T = 87 C = 59 N = color I = 6;
	SU  T = 88 C = 59 N = color I = 6;
	SU  T = 89 C = 59 N = color I = 6;
	SU  T = 90 C = 59 N = color I = 6;
	SU  T = 91 C = 59 N = color I = 6;
	SU  T = 92 C = 59 N = color I = 6;
	SU  T = 93 C = 59 N = color I = 6;
	SU  T = 94 C = 59 N = color I = 6;
	SU  T = 95 C = 59 N = color I = 6;
	SU  T = 96 C = 59 N = color I = 6;
	SU  T = 97 C = 59 N = color I = 6;
	SU  T = 98 C = 59 N = color I = 6;
	SU  T = 99 C = 59 N = color I = 6;
	SU  T = 100 C = 59 N = color I = 6;
	SU  T = 101 C = 59 N = color I = 6;
	SU  T = 102 C = 59 N = color I = 4;
	SU  T = 103 C = 59 N = color I = 6;
	SU  T = 104 C = 59 N = color I = 6;
	SU  T = 105 C = 59 N = color I = 6;
	SU  T = 106 C = 59 N = color I = 6;
	SU  T = 107 C = 59 N = color I = 6;
	SU  T = 108 C = 59 N = color I = 6;
	SU  T = 109 C = 59 N = color I = 6;
	SU  T = 110 C = 59 N = color I = 6;
	SU  T = 111 C = 59 N = color I = 6;
	SU  T = 112 C = 59 N = color I = 6;
	SU  T = 113 C = 59 N = color I = 6;
	SU  T = 114 C = 59 N = color I = 6;
	SU  T = 115 C = 59 N = color I = 6;
	SU  T = 116 C = 59 N = color I = 6;
	SU  T = 117 C = 59 N = color I = 6;
	SU  T = 118 C = 59 N = color I = 6;
	SU  T = 119 C = 59 N = color I = 6;
	SU  T = 120 C = 59 N = color I = 6;
	SU  T = 121 C = 59 N = color I = 6;
	SU  T = 122 C = 59 N = color I = 6;
	SU  T = 123 C = 59 N = color I = 6;
	SU  T = 124 C = 59 N = color I = 6;
	SU  T = 125 C = 59 N = color I = 6;
	SU  T = 126 C = 59 N = color I = 6;
	SU  T = 127 C = 59 N = color I = 6;
	SU  T = 128 C = 59 N = color I = 6;
	SU  T = 129 C = 59 N = color I = 6;
	SU  T = 130 C = 59 N = color I = 6;
	SU  T = 131 C = 59 N = color I = 6;
	SU  T = 132 C = 59 N = color I = 6;
	TEXT   TAXON = 133 CHARACTER = 59 TEXT = '?->1';
	SU  T = 133 C = 59 N = color I = 13;
	SU  T = 134 C = 59 N = color I = 6;
	SU  T = 135 C = 59 N = color I = 6;
	SU  T = 136 C = 59 N = color I = 6;
	SU  T = 137 C = 59 N = color I = 6;
	SU  T = 138 C = 59 N = color I = 6;
	SU  T = 139 C = 59 N = color I = 6;
	SU  T = 140 C = 59 N = color I = 6;
	SU  T = 141 C = 59 N = color I = 6;
	SU  T = 142 C = 59 N = color I = 6;
	SU  T = 143 C = 59 N = color I = 6;
	SU  T = 144 C = 59 N = color I = 6;
	SU  T = 145 C = 59 N = color I = 6;
	SU  T = 146 C = 59 N = color I = 6;
	SU  T = 147 C = 59 N = color I = 6;
	SU  T = 148 C = 59 N = color I = 6;
	SU  T = 149 C = 59 N = color I = 6;
	SU  T = 150 C = 59 N = color I = 6;
	SU  T = 151 C = 59 N = color I = 6;
	SU  T = 152 C = 59 N = color I = 6;
	SU  T = 153 C = 59 N = color I = 6;
	SU  T = 154 C = 59 N = color I = 6;
	SU  T = 155 C = 59 N = color I = 6;
	SU  T = 156 C = 59 N = color I = 6;
	SU  T = 158 C = 59 N = color I = 7;
	SU  T = 159 C = 59 N = color I = 7;

	SU  T = 8 C = 60 N = color I = 16;
	SU  T = 12 C = 60 N = color I = 16;
	SU  T = 23 C = 60 N = color I = 16;
	SU  T = 28 C = 60 N = color I = 16;
	SU  T = 32 C = 60 N = color I = 16;
	SU  T = 41 C = 60 N = color I = 10;
	SU  T = 42 C = 60 N = color I = 16;
	SU  T = 61 C = 60 N = color I = 10;
	SU  T = 66 C = 60 N = color I = 16;
	SU  T = 102 C = 60 N = color I = 4;
	SU  T = 110 C = 60 N = color I = 16;
	SU  T = 114 C = 60 N = color I = 16;
	SU  T = 120 C = 60 N = color I = 16;
	SU  T = 129 C = 60 N = color I = 16;
	TEXT   TAXON = 133 CHARACTER = 60 TEXT = '?->0';
	SU  T = 133 C = 60 N = color I = 13;
	SU  T = 144 C = 60 N = color I = 16;
	SU  T = 158 C = 60 N = color I = 7;
	SU  T = 159 C = 60 N = color I = 7;

	SU  T = 40 C = 61 N = color I = 16;
	SU  T = 41 C = 61 N = color I = 16;
	SU  T = 43 C = 61 N = color I = 16;
	SU  T = 44 C = 61 N = color I = 16;
	SU  T = 45 C = 61 N = color I = 16;
	SU  T = 46 C = 61 N = color I = 16;
	SU  T = 61 C = 61 N = color I = 10;
	SU  T = 62 C = 61 N = color I = 16;
	SU  T = 69 C = 61 N = color I = 16;
	SU  T = 72 C = 61 N = color I = 16;
	SU  T = 89 C = 61 N = color I = 16;
	SU  T = 99 C = 61 N = color I = 16;
	SU  T = 102 C = 61 N = color I = 4;
	SU  T = 121 C = 61 N = color I = 16;
	TEXT   TAXON = 133 CHARACTER = 61 TEXT = '?->0';
	SU  T = 133 C = 61 N = color I = 13;
	SU  T = 145 C = 61 N = color I = 16;
	SU  T = 158 C = 61 N = color I = 7;
	SU  T = 159 C = 61 N = color I = 7;

	SU  C = 62 N = color I = 13;
	SU  T = 102 C = 62 N = color I = 4;
	SU  T = 158 C = 62 N = color I = 7;
	SU  T = 159 C = 62 N = color I = 7;

	SU  C = 63 N = color I = 1;
	SU  T = 1 C = 63 N = color I = 1;
	SU  T = 2 C = 63 N = color I = 1;
	SU  T = 3 C = 63 N = color I = 1;
	SU  T = 4 C = 63 N = color I = 1;
	SU  T = 5 C = 63 N = color I = 1;
	SU  T = 6 C = 63 N = color I = 1;
	SU  T = 7 C = 63 N = color I = 1;
	SU  T = 8 C = 63 N = color I = 1;
	SU  T = 9 C = 63 N = color I = 1;
	SU  T = 10 C = 63 N = color I = 1;
	SU  T = 11 C = 63 N = color I = 1;
	SU  T = 12 C = 63 N = color I = 1;
	SU  T = 13 C = 63 N = color I = 1;
	SU  T = 14 C = 63 N = color I = 1;
	SU  T = 15 C = 63 N = color I = 1;
	SU  T = 16 C = 63 N = color I = 1;
	SU  T = 17 C = 63 N = color I = 1;
	SU  T = 18 C = 63 N = color I = 1;
	SU  T = 19 C = 63 N = color I = 1;
	SU  T = 20 C = 63 N = color I = 1;
	SU  T = 21 C = 63 N = color I = 1;
	SU  T = 22 C = 63 N = color I = 1;
	SU  T = 23 C = 63 N = color I = 1;
	SU  T = 24 C = 63 N = color I = 1;
	SU  T = 25 C = 63 N = color I = 1;
	SU  T = 26 C = 63 N = color I = 1;
	SU  T = 27 C = 63 N = color I = 1;
	SU  T = 28 C = 63 N = color I = 1;
	SU  T = 29 C = 63 N = color I = 1;
	SU  T = 30 C = 63 N = color I = 1;
	SU  T = 31 C = 63 N = color I = 1;
	SU  T = 32 C = 63 N = color I = 1;
	SU  T = 33 C = 63 N = color I = 1;
	SU  T = 34 C = 63 N = color I = 1;
	SU  T = 35 C = 63 N = color I = 1;
	SU  T = 36 C = 63 N = color I = 1;
	SU  T = 37 C = 63 N = color I = 1;
	SU  T = 38 C = 63 N = color I = 1;
	SU  T = 39 C = 63 N = color I = 1;
	SU  T = 40 C = 63 N = color I = 1;
	SU  T = 41 C = 63 N = color I = 1;
	SU  T = 42 C = 63 N = color I = 1;
	SU  T = 43 C = 63 N = color I = 1;
	SU  T = 44 C = 63 N = color I = 1;
	SU  T = 45 C = 63 N = color I = 1;
	SU  T = 46 C = 63 N = color I = 1;
	SU  T = 47 C = 63 N = color I = 1;
	SU  T = 48 C = 63 N = color I = 1;
	SU  T = 49 C = 63 N = color I = 1;
	SU  T = 50 C = 63 N = color I = 1;
	SU  T = 51 C = 63 N = color I = 1;
	SU  T = 52 C = 63 N = color I = 1;
	SU  T = 53 C = 63 N = color I = 1;
	SU  T = 54 C = 63 N = color I = 1;
	SU  T = 55 C = 63 N = color I = 1;
	SU  T = 56 C = 63 N = color I = 1;
	SU  T = 57 C = 63 N = color I = 1;
	SU  T = 58 C = 63 N = color I = 1;
	SU  T = 59 C = 63 N = color I = 1;
	SU  T = 60 C = 63 N = color I = 1;
	SU  T = 61 C = 63 N = color I = 1;
	SU  T = 62 C = 63 N = color I = 1;
	SU  T = 63 C = 63 N = color I = 1;
	SU  T = 64 C = 63 N = color I = 1;
	SU  T = 65 C = 63 N = color I = 1;
	SU  T = 66 C = 63 N = color I = 1;
	SU  T = 67 C = 63 N = color I = 1;
	SU  T = 68 C = 63 N = color I = 1;
	SU  T = 69 C = 63 N = color I = 1;
	SU  T = 70 C = 63 N = color I = 1;
	SU  T = 71 C = 63 N = color I = 1;
	SU  T = 72 C = 63 N = color I = 1;
	SU  T = 73 C = 63 N = color I = 1;
	SU  T = 74 C = 63 N = color I = 1;
	SU  T = 75 C = 63 N = color I = 1;
	SU  T = 76 C = 63 N = color I = 1;
	SU  T = 77 C = 63 N = color I = 1;
	SU  T = 78 C = 63 N = color I = 1;
	SU  T = 79 C = 63 N = color I = 1;
	SU  T = 80 C = 63 N = color I = 1;
	SU  T = 81 C = 63 N = color I = 1;
	SU  T = 82 C = 63 N = color I = 1;
	SU  T = 83 C = 63 N = color I = 1;
	SU  T = 84 C = 63 N = color I = 1;
	SU  T = 85 C = 63 N = color I = 1;
	SU  T = 86 C = 63 N = color I = 1;
	SU  T = 87 C = 63 N = color I = 1;
	SU  T = 88 C = 63 N = color I = 1;
	SU  T = 89 C = 63 N = color I = 1;
	SU  T = 90 C = 63 N = color I = 1;
	SU  T = 91 C = 63 N = color I = 1;
	SU  T = 92 C = 63 N = color I = 1;
	SU  T = 93 C = 63 N = color I = 1;
	SU  T = 94 C = 63 N = color I = 1;
	SU  T = 95 C = 63 N = color I = 1;
	SU  T = 96 C = 63 N = color I = 1;
	SU  T = 97 C = 63 N = color I = 1;
	SU  T = 98 C = 63 N = color I = 1;
	SU  T = 99 C = 63 N = color I = 1;
	SU  T = 100 C = 63 N = color I = 1;
	SU  T = 101 C = 63 N = color I = 1;
	SU  T = 102 C = 63 N = color I = 4;
	SU  T = 103 C = 63 N = color I = 1;
	SU  T = 104 C = 63 N = color I = 1;
	SU  T = 105 C = 63 N = color I = 1;
	SU  T = 106 C = 63 N = color I = 1;
	SU  T = 107 C = 63 N = color I = 1;
	SU  T = 108 C = 63 N = color I = 1;
	SU  T = 109 C = 63 N = color I = 1;
	SU  T = 110 C = 63 N = color I = 1;
	SU  T = 111 C = 63 N = color I = 1;
	SU  T = 112 C = 63 N = color I = 1;
	SU  T = 113 C = 63 N = color I = 1;
	SU  T = 114 C = 63 N = color I = 1;
	SU  T = 115 C = 63 N = color I = 1;
	SU  T = 116 C = 63 N = color I = 1;
	SU  T = 117 C = 63 N = color I = 1;
	SU  T = 118 C = 63 N = color I = 1;
	SU  T = 119 C = 63 N = color I = 1;
	SU  T = 120 C = 63 N = color I = 1;
	SU  T = 121 C = 63 N = color I = 1;
	SU  T = 122 C = 63 N = color I = 1;
	SU  T = 123 C = 63 N = color I = 1;
	SU  T = 124 C = 63 N = color I = 1;
	SU  T = 125 C = 63 N = color I = 1;
	SU  T = 126 C = 63 N = color I = 1;
	SU  T = 127 C = 63 N = color I = 1;
	SU  T = 128 C = 63 N = color I = 1;
	SU  T = 129 C = 63 N = color I = 1;
	SU  T = 130 C = 63 N = color I = 1;
	SU  T = 131 C = 63 N = color I = 1;
	SU  T = 132 C = 63 N = color I = 1;
	SU  T = 133 C = 63 N = color I = 1;
	SU  T = 134 C = 63 N = color I = 1;
	SU  T = 135 C = 63 N = color I = 1;
	SU  T = 136 C = 63 N = color I = 1;
	SU  T = 137 C = 63 N = color I = 1;
	SU  T = 138 C = 63 N = color I = 1;
	SU  T = 139 C = 63 N = color I = 1;
	SU  T = 140 C = 63 N = color I = 1;
	SU  T = 141 C = 63 N = color I = 1;
	SU  T = 142 C = 63 N = color I = 1;
	SU  T = 143 C = 63 N = color I = 1;
	SU  T = 144 C = 63 N = color I = 1;
	SU  T = 145 C = 63 N = color I = 1;
	SU  T = 146 C = 63 N = color I = 1;
	SU  T = 147 C = 63 N = color I = 1;
	SU  T = 148 C = 63 N = color I = 1;
	SU  T = 149 C = 63 N = color I = 1;
	SU  T = 150 C = 63 N = color I = 1;
	SU  T = 151 C = 63 N = color I = 1;
	SU  T = 152 C = 63 N = color I = 1;
	SU  T = 153 C = 63 N = color I = 1;
	SU  T = 154 C = 63 N = color I = 1;
	SU  T = 155 C = 63 N = color I = 1;
	SU  T = 156 C = 63 N = color I = 1;
	SU  T = 158 C = 63 N = color I = 7;
	SU  T = 159 C = 63 N = color I = 7;

	SU  C = 64 N = color I = 1;
	SU  T = 1 C = 64 N = color I = 1;
	SU  T = 2 C = 64 N = color I = 1;
	SU  T = 3 C = 64 N = color I = 1;
	SU  T = 4 C = 64 N = color I = 1;
	SU  T = 5 C = 64 N = color I = 1;
	SU  T = 6 C = 64 N = color I = 1;
	SU  T = 7 C = 64 N = color I = 1;
	SU  T = 8 C = 64 N = color I = 1;
	SU  T = 9 C = 64 N = color I = 1;
	SU  T = 10 C = 64 N = color I = 1;
	SU  T = 11 C = 64 N = color I = 1;
	SU  T = 12 C = 64 N = color I = 1;
	SU  T = 13 C = 64 N = color I = 1;
	SU  T = 14 C = 64 N = color I = 1;
	SU  T = 15 C = 64 N = color I = 1;
	SU  T = 16 C = 64 N = color I = 1;
	SU  T = 17 C = 64 N = color I = 1;
	SU  T = 18 C = 64 N = color I = 1;
	SU  T = 19 C = 64 N = color I = 1;
	SU  T = 20 C = 64 N = color I = 1;
	SU  T = 21 C = 64 N = color I = 1;
	SU  T = 22 C = 64 N = color I = 1;
	SU  T = 23 C = 64 N = color I = 1;
	SU  T = 24 C = 64 N = color I = 1;
	SU  T = 25 C = 64 N = color I = 1;
	SU  T = 26 C = 64 N = color I = 1;
	SU  T = 27 C = 64 N = color I = 1;
	SU  T = 28 C = 64 N = color I = 1;
	SU  T = 29 C = 64 N = color I = 1;
	SU  T = 30 C = 64 N = color I = 1;
	SU  T = 31 C = 64 N = color I = 1;
	SU  T = 32 C = 64 N = color I = 1;
	SU  T = 33 C = 64 N = color I = 1;
	SU  T = 34 C = 64 N = color I = 1;
	SU  T = 35 C = 64 N = color I = 1;
	SU  T = 36 C = 64 N = color I = 1;
	SU  T = 37 C = 64 N = color I = 1;
	SU  T = 38 C = 64 N = color I = 1;
	SU  T = 39 C = 64 N = color I = 1;
	SU  T = 40 C = 64 N = color I = 1;
	SU  T = 41 C = 64 N = color I = 1;
	SU  T = 42 C = 64 N = color I = 1;
	SU  T = 43 C = 64 N = color I = 1;
	SU  T = 44 C = 64 N = color I = 1;
	SU  T = 45 C = 64 N = color I = 1;
	SU  T = 46 C = 64 N = color I = 1;
	SU  T = 47 C = 64 N = color I = 1;
	SU  T = 48 C = 64 N = color I = 1;
	SU  T = 49 C = 64 N = color I = 1;
	SU  T = 50 C = 64 N = color I = 1;
	SU  T = 51 C = 64 N = color I = 1;
	SU  T = 52 C = 64 N = color I = 1;
	SU  T = 53 C = 64 N = color I = 1;
	SU  T = 54 C = 64 N = color I = 1;
	SU  T = 55 C = 64 N = color I = 1;
	SU  T = 56 C = 64 N = color I = 1;
	SU  T = 57 C = 64 N = color I = 1;
	SU  T = 58 C = 64 N = color I = 1;
	SU  T = 59 C = 64 N = color I = 1;
	SU  T = 60 C = 64 N = color I = 1;
	SU  T = 61 C = 64 N = color I = 1;
	SU  T = 62 C = 64 N = color I = 1;
	SU  T = 63 C = 64 N = color I = 1;
	SU  T = 64 C = 64 N = color I = 1;
	SU  T = 65 C = 64 N = color I = 1;
	SU  T = 66 C = 64 N = color I = 1;
	SU  T = 67 C = 64 N = color I = 1;
	SU  T = 68 C = 64 N = color I = 1;
	SU  T = 69 C = 64 N = color I = 1;
	SU  T = 70 C = 64 N = color I = 1;
	SU  T = 71 C = 64 N = color I = 1;
	SU  T = 72 C = 64 N = color I = 1;
	SU  T = 73 C = 64 N = color I = 1;
	SU  T = 74 C = 64 N = color I = 1;
	SU  T = 75 C = 64 N = color I = 1;
	SU  T = 76 C = 64 N = color I = 1;
	SU  T = 77 C = 64 N = color I = 1;
	SU  T = 78 C = 64 N = color I = 1;
	SU  T = 79 C = 64 N = color I = 1;
	SU  T = 80 C = 64 N = color I = 1;
	SU  T = 81 C = 64 N = color I = 1;
	SU  T = 82 C = 64 N = color I = 1;
	SU  T = 83 C = 64 N = color I = 1;
	SU  T = 84 C = 64 N = color I = 1;
	SU  T = 85 C = 64 N = color I = 1;
	SU  T = 86 C = 64 N = color I = 1;
	SU  T = 87 C = 64 N = color I = 1;
	SU  T = 88 C = 64 N = color I = 1;
	SU  T = 89 C = 64 N = color I = 1;
	SU  T = 90 C = 64 N = color I = 1;
	SU  T = 91 C = 64 N = color I = 1;
	SU  T = 92 C = 64 N = color I = 1;
	SU  T = 93 C = 64 N = color I = 1;
	SU  T = 94 C = 64 N = color I = 1;
	SU  T = 95 C = 64 N = color I = 1;
	SU  T = 96 C = 64 N = color I = 1;
	SU  T = 97 C = 64 N = color I = 1;
	SU  T = 98 C = 64 N = color I = 1;
	SU  T = 99 C = 64 N = color I = 1;
	SU  T = 100 C = 64 N = color I = 1;
	SU  T = 101 C = 64 N = color I = 1;
	SU  T = 102 C = 64 N = color I = 4;
	SU  T = 103 C = 64 N = color I = 1;
	SU  T = 104 C = 64 N = color I = 1;
	SU  T = 105 C = 64 N = color I = 1;
	SU  T = 106 C = 64 N = color I = 1;
	SU  T = 107 C = 64 N = color I = 1;
	SU  T = 108 C = 64 N = color I = 1;
	SU  T = 109 C = 64 N = color I = 1;
	SU  T = 110 C = 64 N = color I = 1;
	SU  T = 111 C = 64 N = color I = 1;
	SU  T = 112 C = 64 N = color I = 1;
	SU  T = 113 C = 64 N = color I = 1;
	SU  T = 114 C = 64 N = color I = 1;
	SU  T = 115 C = 64 N = color I = 1;
	SU  T = 116 C = 64 N = color I = 1;
	SU  T = 117 C = 64 N = color I = 1;
	SU  T = 118 C = 64 N = color I = 1;
	SU  T = 119 C = 64 N = color I = 1;
	SU  T = 120 C = 64 N = color I = 1;
	SU  T = 121 C = 64 N = color I = 1;
	SU  T = 122 C = 64 N = color I = 1;
	SU  T = 123 C = 64 N = color I = 1;
	SU  T = 124 C = 64 N = color I = 1;
	SU  T = 125 C = 64 N = color I = 1;
	SU  T = 126 C = 64 N = color I = 1;
	SU  T = 127 C = 64 N = color I = 1;
	SU  T = 128 C = 64 N = color I = 1;
	SU  T = 129 C = 64 N = color I = 1;
	SU  T = 130 C = 64 N = color I = 1;
	SU  T = 131 C = 64 N = color I = 1;
	SU  T = 132 C = 64 N = color I = 1;
	SU  T = 133 C = 64 N = color I = 1;
	SU  T = 134 C = 64 N = color I = 1;
	SU  T = 135 C = 64 N = color I = 1;
	SU  T = 136 C = 64 N = color I = 1;
	SU  T = 137 C = 64 N = color I = 1;
	SU  T = 138 C = 64 N = color I = 1;
	SU  T = 139 C = 64 N = color I = 1;
	SU  T = 140 C = 64 N = color I = 1;
	SU  T = 141 C = 64 N = color I = 1;
	SU  T = 142 C = 64 N = color I = 1;
	SU  T = 143 C = 64 N = color I = 1;
	SU  T = 144 C = 64 N = color I = 1;
	SU  T = 145 C = 64 N = color I = 1;
	SU  T = 146 C = 64 N = color I = 1;
	SU  T = 147 C = 64 N = color I = 1;
	SU  T = 148 C = 64 N = color I = 1;
	SU  T = 149 C = 64 N = color I = 1;
	SU  T = 150 C = 64 N = color I = 1;
	SU  T = 151 C = 64 N = color I = 1;
	SU  T = 152 C = 64 N = color I = 1;
	SU  T = 153 C = 64 N = color I = 1;
	SU  T = 154 C = 64 N = color I = 1;
	SU  T = 155 C = 64 N = color I = 1;
	SU  T = 156 C = 64 N = color I = 1;
	SU  T = 158 C = 64 N = color I = 7;
	SU  T = 159 C = 64 N = color I = 7;

	SU  C = 65 N = color I = 1;
	SU  T = 1 C = 65 N = color I = 1;
	SU  T = 2 C = 65 N = color I = 1;
	SU  T = 3 C = 65 N = color I = 1;
	SU  T = 4 C = 65 N = color I = 1;
	SU  T = 5 C = 65 N = color I = 1;
	SU  T = 6 C = 65 N = color I = 1;
	SU  T = 7 C = 65 N = color I = 1;
	SU  T = 8 C = 65 N = color I = 1;
	SU  T = 9 C = 65 N = color I = 1;
	SU  T = 10 C = 65 N = color I = 1;
	SU  T = 11 C = 65 N = color I = 1;
	SU  T = 12 C = 65 N = color I = 1;
	SU  T = 13 C = 65 N = color I = 1;
	SU  T = 14 C = 65 N = color I = 1;
	SU  T = 15 C = 65 N = color I = 1;
	SU  T = 16 C = 65 N = color I = 1;
	SU  T = 17 C = 65 N = color I = 1;
	SU  T = 18 C = 65 N = color I = 1;
	SU  T = 19 C = 65 N = color I = 1;
	SU  T = 20 C = 65 N = color I = 1;
	SU  T = 21 C = 65 N = color I = 1;
	SU  T = 22 C = 65 N = color I = 1;
	SU  T = 23 C = 65 N = color I = 1;
	SU  T = 24 C = 65 N = color I = 1;
	SU  T = 25 C = 65 N = color I = 1;
	SU  T = 26 C = 65 N = color I = 1;
	SU  T = 27 C = 65 N = color I = 1;
	SU  T = 28 C = 65 N = color I = 1;
	SU  T = 29 C = 65 N = color I = 1;
	SU  T = 30 C = 65 N = color I = 1;
	SU  T = 31 C = 65 N = color I = 1;
	SU  T = 32 C = 65 N = color I = 1;
	SU  T = 33 C = 65 N = color I = 1;
	SU  T = 34 C = 65 N = color I = 1;
	SU  T = 35 C = 65 N = color I = 1;
	SU  T = 36 C = 65 N = color I = 1;
	SU  T = 37 C = 65 N = color I = 1;
	SU  T = 38 C = 65 N = color I = 1;
	SU  T = 39 C = 65 N = color I = 1;
	SU  T = 40 C = 65 N = color I = 1;
	SU  T = 41 C = 65 N = color I = 1;
	SU  T = 42 C = 65 N = color I = 1;
	SU  T = 43 C = 65 N = color I = 1;
	SU  T = 44 C = 65 N = color I = 1;
	SU  T = 45 C = 65 N = color I = 1;
	SU  T = 46 C = 65 N = color I = 1;
	SU  T = 47 C = 65 N = color I = 1;
	SU  T = 48 C = 65 N = color I = 1;
	SU  T = 49 C = 65 N = color I = 1;
	SU  T = 50 C = 65 N = color I = 1;
	SU  T = 51 C = 65 N = color I = 1;
	SU  T = 52 C = 65 N = color I = 1;
	SU  T = 53 C = 65 N = color I = 1;
	SU  T = 54 C = 65 N = color I = 1;
	SU  T = 55 C = 65 N = color I = 1;
	SU  T = 56 C = 65 N = color I = 1;
	SU  T = 57 C = 65 N = color I = 1;
	SU  T = 58 C = 65 N = color I = 1;
	SU  T = 59 C = 65 N = color I = 1;
	SU  T = 60 C = 65 N = color I = 1;
	SU  T = 61 C = 65 N = color I = 1;
	SU  T = 62 C = 65 N = color I = 1;
	SU  T = 63 C = 65 N = color I = 1;
	SU  T = 64 C = 65 N = color I = 1;
	SU  T = 65 C = 65 N = color I = 1;
	SU  T = 66 C = 65 N = color I = 1;
	SU  T = 67 C = 65 N = color I = 1;
	SU  T = 68 C = 65 N = color I = 1;
	SU  T = 69 C = 65 N = color I = 1;
	SU  T = 70 C = 65 N = color I = 1;
	SU  T = 71 C = 65 N = color I = 1;
	SU  T = 72 C = 65 N = color I = 1;
	SU  T = 73 C = 65 N = color I = 1;
	SU  T = 74 C = 65 N = color I = 1;
	SU  T = 75 C = 65 N = color I = 1;
	SU  T = 76 C = 65 N = color I = 1;
	SU  T = 77 C = 65 N = color I = 1;
	SU  T = 78 C = 65 N = color I = 1;
	SU  T = 79 C = 65 N = color I = 1;
	SU  T = 80 C = 65 N = color I = 1;
	SU  T = 81 C = 65 N = color I = 1;
	SU  T = 82 C = 65 N = color I = 1;
	SU  T = 83 C = 65 N = color I = 1;
	SU  T = 84 C = 65 N = color I = 1;
	SU  T = 85 C = 65 N = color I = 1;
	SU  T = 86 C = 65 N = color I = 1;
	SU  T = 87 C = 65 N = color I = 1;
	SU  T = 88 C = 65 N = color I = 1;
	SU  T = 89 C = 65 N = color I = 1;
	SU  T = 90 C = 65 N = color I = 1;
	SU  T = 91 C = 65 N = color I = 1;
	SU  T = 92 C = 65 N = color I = 1;
	SU  T = 93 C = 65 N = color I = 1;
	SU  T = 94 C = 65 N = color I = 1;
	SU  T = 95 C = 65 N = color I = 1;
	SU  T = 96 C = 65 N = color I = 1;
	SU  T = 97 C = 65 N = color I = 1;
	SU  T = 98 C = 65 N = color I = 1;
	SU  T = 99 C = 65 N = color I = 1;
	SU  T = 100 C = 65 N = color I = 1;
	SU  T = 101 C = 65 N = color I = 1;
	SU  T = 102 C = 65 N = color I = 4;
	SU  T = 103 C = 65 N = color I = 1;
	SU  T = 104 C = 65 N = color I = 1;
	SU  T = 105 C = 65 N = color I = 1;
	SU  T = 106 C = 65 N = color I = 1;
	SU  T = 107 C = 65 N = color I = 1;
	SU  T = 108 C = 65 N = color I = 1;
	SU  T = 109 C = 65 N = color I = 1;
	SU  T = 110 C = 65 N = color I = 1;
	SU  T = 111 C = 65 N = color I = 1;
	SU  T = 112 C = 65 N = color I = 1;
	SU  T = 113 C = 65 N = color I = 1;
	SU  T = 114 C = 65 N = color I = 1;
	SU  T = 115 C = 65 N = color I = 1;
	SU  T = 116 C = 65 N = color I = 1;
	SU  T = 117 C = 65 N = color I = 1;
	SU  T = 118 C = 65 N = color I = 1;
	SU  T = 119 C = 65 N = color I = 1;
	SU  T = 120 C = 65 N = color I = 1;
	SU  T = 121 C = 65 N = color I = 1;
	SU  T = 122 C = 65 N = color I = 1;
	SU  T = 123 C = 65 N = color I = 1;
	SU  T = 124 C = 65 N = color I = 1;
	SU  T = 125 C = 65 N = color I = 1;
	SU  T = 126 C = 65 N = color I = 1;
	SU  T = 127 C = 65 N = color I = 1;
	SU  T = 128 C = 65 N = color I = 1;
	SU  T = 129 C = 65 N = color I = 1;
	SU  T = 130 C = 65 N = color I = 1;
	SU  T = 131 C = 65 N = color I = 1;
	SU  T = 132 C = 65 N = color I = 1;
	SU  T = 133 C = 65 N = color I = 1;
	SU  T = 134 C = 65 N = color I = 1;
	SU  T = 135 C = 65 N = color I = 1;
	SU  T = 136 C = 65 N = color I = 1;
	SU  T = 137 C = 65 N = color I = 1;
	SU  T = 138 C = 65 N = color I = 1;
	SU  T = 139 C = 65 N = color I = 1;
	SU  T = 140 C = 65 N = color I = 1;
	SU  T = 141 C = 65 N = color I = 1;
	SU  T = 142 C = 65 N = color I = 1;
	SU  T = 143 C = 65 N = color I = 1;
	SU  T = 144 C = 65 N = color I = 1;
	SU  T = 145 C = 65 N = color I = 1;
	SU  T = 146 C = 65 N = color I = 1;
	SU  T = 147 C = 65 N = color I = 1;
	SU  T = 148 C = 65 N = color I = 1;
	SU  T = 149 C = 65 N = color I = 1;
	SU  T = 150 C = 65 N = color I = 1;
	SU  T = 151 C = 65 N = color I = 1;
	SU  T = 152 C = 65 N = color I = 1;
	SU  T = 153 C = 65 N = color I = 1;
	SU  T = 154 C = 65 N = color I = 1;
	SU  T = 155 C = 65 N = color I = 1;
	SU  T = 156 C = 65 N = color I = 1;
	SU  T = 158 C = 65 N = color I = 7;
	SU  T = 159 C = 65 N = color I = 7;

	SU  C = 66 N = color I = 1;
	SU  T = 1 C = 66 N = color I = 1;
	SU  T = 2 C = 66 N = color I = 1;
	SU  T = 3 C = 66 N = color I = 1;
	SU  T = 4 C = 66 N = color I = 1;
	SU  T = 5 C = 66 N = color I = 1;
	SU  T = 6 C = 66 N = color I = 1;
	SU  T = 7 C = 66 N = color I = 1;
	SU  T = 8 C = 66 N = color I = 1;
	SU  T = 9 C = 66 N = color I = 1;
	SU  T = 10 C = 66 N = color I = 1;
	SU  T = 11 C = 66 N = color I = 1;
	SU  T = 12 C = 66 N = color I = 1;
	SU  T = 13 C = 66 N = color I = 1;
	SU  T = 14 C = 66 N = color I = 1;
	SU  T = 15 C = 66 N = color I = 1;
	SU  T = 16 C = 66 N = color I = 1;
	SU  T = 17 C = 66 N = color I = 1;
	SU  T = 18 C = 66 N = color I = 1;
	SU  T = 19 C = 66 N = color I = 1;
	SU  T = 20 C = 66 N = color I = 1;
	SU  T = 21 C = 66 N = color I = 1;
	SU  T = 22 C = 66 N = color I = 1;
	SU  T = 23 C = 66 N = color I = 1;
	SU  T = 24 C = 66 N = color I = 1;
	SU  T = 25 C = 66 N = color I = 1;
	SU  T = 26 C = 66 N = color I = 1;
	SU  T = 27 C = 66 N = color I = 1;
	SU  T = 28 C = 66 N = color I = 1;
	SU  T = 29 C = 66 N = color I = 1;
	SU  T = 30 C = 66 N = color I = 1;
	SU  T = 31 C = 66 N = color I = 1;
	SU  T = 32 C = 66 N = color I = 1;
	SU  T = 33 C = 66 N = color I = 1;
	SU  T = 34 C = 66 N = color I = 1;
	SU  T = 35 C = 66 N = color I = 1;
	SU  T = 36 C = 66 N = color I = 1;
	SU  T = 37 C = 66 N = color I = 1;
	SU  T = 38 C = 66 N = color I = 1;
	SU  T = 39 C = 66 N = color I = 1;
	SU  T = 40 C = 66 N = color I = 1;
	SU  T = 41 C = 66 N = color I = 1;
	SU  T = 42 C = 66 N = color I = 1;
	SU  T = 43 C = 66 N = color I = 1;
	SU  T = 44 C = 66 N = color I = 1;
	SU  T = 45 C = 66 N = color I = 1;
	SU  T = 46 C = 66 N = color I = 1;
	SU  T = 47 C = 66 N = color I = 1;
	SU  T = 48 C = 66 N = color I = 1;
	SU  T = 49 C = 66 N = color I = 1;
	SU  T = 50 C = 66 N = color I = 1;
	SU  T = 51 C = 66 N = color I = 1;
	SU  T = 52 C = 66 N = color I = 1;
	SU  T = 53 C = 66 N = color I = 1;
	SU  T = 54 C = 66 N = color I = 1;
	SU  T = 55 C = 66 N = color I = 1;
	SU  T = 56 C = 66 N = color I = 1;
	SU  T = 57 C = 66 N = color I = 1;
	SU  T = 58 C = 66 N = color I = 1;
	SU  T = 59 C = 66 N = color I = 1;
	SU  T = 60 C = 66 N = color I = 1;
	SU  T = 61 C = 66 N = color I = 1;
	SU  T = 62 C = 66 N = color I = 1;
	SU  T = 63 C = 66 N = color I = 1;
	SU  T = 64 C = 66 N = color I = 1;
	SU  T = 65 C = 66 N = color I = 1;
	SU  T = 66 C = 66 N = color I = 1;
	SU  T = 67 C = 66 N = color I = 1;
	SU  T = 68 C = 66 N = color I = 1;
	SU  T = 69 C = 66 N = color I = 1;
	SU  T = 70 C = 66 N = color I = 1;
	SU  T = 71 C = 66 N = color I = 1;
	SU  T = 72 C = 66 N = color I = 1;
	SU  T = 73 C = 66 N = color I = 1;
	SU  T = 74 C = 66 N = color I = 1;
	SU  T = 75 C = 66 N = color I = 1;
	SU  T = 76 C = 66 N = color I = 1;
	SU  T = 77 C = 66 N = color I = 1;
	SU  T = 78 C = 66 N = color I = 1;
	SU  T = 79 C = 66 N = color I = 1;
	SU  T = 80 C = 66 N = color I = 1;
	SU  T = 81 C = 66 N = color I = 1;
	SU  T = 82 C = 66 N = color I = 1;
	SU  T = 83 C = 66 N = color I = 1;
	SU  T = 84 C = 66 N = color I = 1;
	SU  T = 85 C = 66 N = color I = 1;
	SU  T = 86 C = 66 N = color I = 1;
	SU  T = 87 C = 66 N = color I = 1;
	SU  T = 88 C = 66 N = color I = 1;
	SU  T = 89 C = 66 N = color I = 1;
	SU  T = 90 C = 66 N = color I = 1;
	SU  T = 91 C = 66 N = color I = 1;
	SU  T = 92 C = 66 N = color I = 1;
	SU  T = 93 C = 66 N = color I = 1;
	SU  T = 94 C = 66 N = color I = 1;
	SU  T = 95 C = 66 N = color I = 1;
	SU  T = 96 C = 66 N = color I = 1;
	SU  T = 97 C = 66 N = color I = 1;
	SU  T = 98 C = 66 N = color I = 1;
	SU  T = 99 C = 66 N = color I = 1;
	SU  T = 100 C = 66 N = color I = 1;
	SU  T = 101 C = 66 N = color I = 1;
	SU  T = 102 C = 66 N = color I = 4;
	SU  T = 103 C = 66 N = color I = 1;
	SU  T = 104 C = 66 N = color I = 1;
	SU  T = 105 C = 66 N = color I = 1;
	SU  T = 106 C = 66 N = color I = 1;
	SU  T = 107 C = 66 N = color I = 1;
	SU  T = 108 C = 66 N = color I = 1;
	SU  T = 109 C = 66 N = color I = 1;
	SU  T = 110 C = 66 N = color I = 1;
	SU  T = 111 C = 66 N = color I = 1;
	SU  T = 112 C = 66 N = color I = 1;
	SU  T = 113 C = 66 N = color I = 1;
	SU  T = 114 C = 66 N = color I = 1;
	SU  T = 115 C = 66 N = color I = 1;
	SU  T = 116 C = 66 N = color I = 1;
	SU  T = 117 C = 66 N = color I = 1;
	SU  T = 118 C = 66 N = color I = 1;
	SU  T = 119 C = 66 N = color I = 1;
	SU  T = 120 C = 66 N = color I = 1;
	SU  T = 121 C = 66 N = color I = 1;
	SU  T = 122 C = 66 N = color I = 1;
	SU  T = 123 C = 66 N = color I = 1;
	SU  T = 124 C = 66 N = color I = 1;
	SU  T = 125 C = 66 N = color I = 1;
	SU  T = 126 C = 66 N = color I = 1;
	SU  T = 127 C = 66 N = color I = 1;
	SU  T = 128 C = 66 N = color I = 1;
	SU  T = 129 C = 66 N = color I = 1;
	SU  T = 130 C = 66 N = color I = 1;
	SU  T = 131 C = 66 N = color I = 1;
	SU  T = 132 C = 66 N = color I = 1;
	SU  T = 133 C = 66 N = color I = 1;
	SU  T = 134 C = 66 N = color I = 1;
	SU  T = 135 C = 66 N = color I = 1;
	SU  T = 136 C = 66 N = color I = 1;
	SU  T = 137 C = 66 N = color I = 1;
	SU  T = 138 C = 66 N = color I = 1;
	SU  T = 139 C = 66 N = color I = 1;
	SU  T = 140 C = 66 N = color I = 1;
	SU  T = 141 C = 66 N = color I = 1;
	SU  T = 142 C = 66 N = color I = 1;
	SU  T = 143 C = 66 N = color I = 1;
	SU  T = 144 C = 66 N = color I = 1;
	SU  T = 145 C = 66 N = color I = 1;
	SU  T = 146 C = 66 N = color I = 1;
	SU  T = 147 C = 66 N = color I = 1;
	SU  T = 148 C = 66 N = color I = 1;
	SU  T = 149 C = 66 N = color I = 1;
	SU  T = 150 C = 66 N = color I = 1;
	SU  T = 151 C = 66 N = color I = 1;
	SU  T = 152 C = 66 N = color I = 1;
	SU  T = 153 C = 66 N = color I = 1;
	SU  T = 154 C = 66 N = color I = 1;
	SU  T = 155 C = 66 N = color I = 1;
	SU  T = 156 C = 66 N = color I = 1;
	SU  T = 158 C = 66 N = color I = 7;
	SU  T = 159 C = 66 N = color I = 7;

	SU  C = 67 N = color I = 1;
	SU  T = 1 C = 67 N = color I = 1;
	SU  T = 2 C = 67 N = color I = 1;
	SU  T = 3 C = 67 N = color I = 1;
	SU  T = 4 C = 67 N = color I = 1;
	SU  T = 5 C = 67 N = color I = 1;
	SU  T = 6 C = 67 N = color I = 1;
	SU  T = 7 C = 67 N = color I = 1;
	SU  T = 8 C = 67 N = color I = 1;
	SU  T = 9 C = 67 N = color I = 1;
	SU  T = 10 C = 67 N = color I = 1;
	SU  T = 11 C = 67 N = color I = 1;
	SU  T = 12 C = 67 N = color I = 1;
	SU  T = 13 C = 67 N = color I = 1;
	SU  T = 14 C = 67 N = color I = 1;
	SU  T = 15 C = 67 N = color I = 1;
	SU  T = 16 C = 67 N = color I = 1;
	SU  T = 17 C = 67 N = color I = 1;
	SU  T = 18 C = 67 N = color I = 1;
	SU  T = 19 C = 67 N = color I = 1;
	SU  T = 20 C = 67 N = color I = 1;
	SU  T = 21 C = 67 N = color I = 1;
	SU  T = 22 C = 67 N = color I = 1;
	SU  T = 23 C = 67 N = color I = 1;
	SU  T = 24 C = 67 N = color I = 1;
	SU  T = 25 C = 67 N = color I = 1;
	SU  T = 26 C = 67 N = color I = 1;
	SU  T = 27 C = 67 N = color I = 1;
	SU  T = 28 C = 67 N = color I = 1;
	SU  T = 29 C = 67 N = color I = 1;
	SU  T = 30 C = 67 N = color I = 1;
	SU  T = 31 C = 67 N = color I = 1;
	SU  T = 32 C = 67 N = color I = 1;
	SU  T = 33 C = 67 N = color I = 1;
	SU  T = 34 C = 67 N = color I = 1;
	SU  T = 35 C = 67 N = color I = 1;
	SU  T = 36 C = 67 N = color I = 1;
	SU  T = 37 C = 67 N = color I = 1;
	SU  T = 38 C = 67 N = color I = 1;
	SU  T = 39 C = 67 N = color I = 1;
	SU  T = 40 C = 67 N = color I = 1;
	SU  T = 41 C = 67 N = color I = 1;
	SU  T = 42 C = 67 N = color I = 1;
	SU  T = 43 C = 67 N = color I = 1;
	SU  T = 44 C = 67 N = color I = 1;
	SU  T = 45 C = 67 N = color I = 1;
	SU  T = 46 C = 67 N = color I = 1;
	SU  T = 47 C = 67 N = color I = 1;
	SU  T = 48 C = 67 N = color I = 1;
	SU  T = 49 C = 67 N = color I = 1;
	SU  T = 50 C = 67 N = color I = 1;
	SU  T = 51 C = 67 N = color I = 1;
	SU  T = 52 C = 67 N = color I = 1;
	SU  T = 53 C = 67 N = color I = 1;
	SU  T = 54 C = 67 N = color I = 1;
	SU  T = 55 C = 67 N = color I = 1;
	SU  T = 56 C = 67 N = color I = 1;
	SU  T = 57 C = 67 N = color I = 1;
	SU  T = 58 C = 67 N = color I = 1;
	SU  T = 59 C = 67 N = color I = 1;
	SU  T = 60 C = 67 N = color I = 1;
	SU  T = 61 C = 67 N = color I = 1;
	SU  T = 62 C = 67 N = color I = 1;
	SU  T = 63 C = 67 N = color I = 1;
	SU  T = 64 C = 67 N = color I = 1;
	SU  T = 65 C = 67 N = color I = 1;
	SU  T = 66 C = 67 N = color I = 1;
	SU  T = 67 C = 67 N = color I = 1;
	SU  T = 68 C = 67 N = color I = 1;
	SU  T = 69 C = 67 N = color I = 1;
	SU  T = 70 C = 67 N = color I = 1;
	SU  T = 71 C = 67 N = color I = 1;
	SU  T = 72 C = 67 N = color I = 1;
	SU  T = 73 C = 67 N = color I = 1;
	SU  T = 74 C = 67 N = color I = 1;
	SU  T = 75 C = 67 N = color I = 1;
	SU  T = 76 C = 67 N = color I = 1;
	SU  T = 77 C = 67 N = color I = 1;
	SU  T = 78 C = 67 N = color I = 1;
	SU  T = 79 C = 67 N = color I = 1;
	SU  T = 80 C = 67 N = color I = 1;
	SU  T = 81 C = 67 N = color I = 1;
	SU  T = 82 C = 67 N = color I = 1;
	SU  T = 83 C = 67 N = color I = 1;
	SU  T = 84 C = 67 N = color I = 1;
	SU  T = 85 C = 67 N = color I = 1;
	SU  T = 86 C = 67 N = color I = 1;
	SU  T = 87 C = 67 N = color I = 1;
	SU  T = 88 C = 67 N = color I = 1;
	SU  T = 89 C = 67 N = color I = 1;
	SU  T = 90 C = 67 N = color I = 1;
	SU  T = 91 C = 67 N = color I = 1;
	SU  T = 92 C = 67 N = color I = 1;
	SU  T = 93 C = 67 N = color I = 1;
	SU  T = 94 C = 67 N = color I = 1;
	SU  T = 95 C = 67 N = color I = 1;
	SU  T = 96 C = 67 N = color I = 1;
	SU  T = 97 C = 67 N = color I = 1;
	SU  T = 98 C = 67 N = color I = 1;
	SU  T = 99 C = 67 N = color I = 1;
	SU  T = 100 C = 67 N = color I = 1;
	SU  T = 101 C = 67 N = color I = 1;
	SU  T = 102 C = 67 N = color I = 4;
	SU  T = 103 C = 67 N = color I = 1;
	SU  T = 104 C = 67 N = color I = 1;
	SU  T = 105 C = 67 N = color I = 1;
	SU  T = 106 C = 67 N = color I = 1;
	SU  T = 107 C = 67 N = color I = 1;
	SU  T = 108 C = 67 N = color I = 1;
	SU  T = 109 C = 67 N = color I = 1;
	SU  T = 110 C = 67 N = color I = 1;
	SU  T = 111 C = 67 N = color I = 1;
	SU  T = 112 C = 67 N = color I = 1;
	SU  T = 113 C = 67 N = color I = 1;
	SU  T = 114 C = 67 N = color I = 1;
	SU  T = 115 C = 67 N = color I = 1;
	SU  T = 116 C = 67 N = color I = 1;
	SU  T = 117 C = 67 N = color I = 1;
	SU  T = 118 C = 67 N = color I = 1;
	SU  T = 119 C = 67 N = color I = 1;
	SU  T = 120 C = 67 N = color I = 1;
	SU  T = 121 C = 67 N = color I = 1;
	SU  T = 122 C = 67 N = color I = 1;
	SU  T = 123 C = 67 N = color I = 1;
	SU  T = 124 C = 67 N = color I = 1;
	SU  T = 125 C = 67 N = color I = 1;
	SU  T = 126 C = 67 N = color I = 1;
	SU  T = 127 C = 67 N = color I = 1;
	SU  T = 128 C = 67 N = color I = 1;
	SU  T = 129 C = 67 N = color I = 1;
	SU  T = 130 C = 67 N = color I = 1;
	SU  T = 131 C = 67 N = color I = 1;
	SU  T = 132 C = 67 N = color I = 1;
	SU  T = 133 C = 67 N = color I = 1;
	SU  T = 134 C = 67 N = color I = 1;
	SU  T = 135 C = 67 N = color I = 1;
	SU  T = 136 C = 67 N = color I = 1;
	SU  T = 137 C = 67 N = color I = 1;
	SU  T = 138 C = 67 N = color I = 1;
	SU  T = 139 C = 67 N = color I = 1;
	SU  T = 140 C = 67 N = color I = 1;
	SU  T = 141 C = 67 N = color I = 1;
	SU  T = 142 C = 67 N = color I = 1;
	SU  T = 143 C = 67 N = color I = 1;
	SU  T = 144 C = 67 N = color I = 1;
	SU  T = 145 C = 67 N = color I = 1;
	SU  T = 146 C = 67 N = color I = 1;
	SU  T = 147 C = 67 N = color I = 1;
	SU  T = 148 C = 67 N = color I = 1;
	SU  T = 149 C = 67 N = color I = 1;
	SU  T = 150 C = 67 N = color I = 1;
	SU  T = 151 C = 67 N = color I = 1;
	SU  T = 152 C = 67 N = color I = 1;
	SU  T = 153 C = 67 N = color I = 1;
	SU  T = 154 C = 67 N = color I = 1;
	SU  T = 155 C = 67 N = color I = 1;
	SU  T = 156 C = 67 N = color I = 1;
	SU  T = 158 C = 67 N = color I = 7;
	SU  T = 159 C = 67 N = color I = 7;

	SU  C = 68 N = color I = 1;
	SU  T = 1 C = 68 N = color I = 1;
	SU  T = 2 C = 68 N = color I = 1;
	SU  T = 3 C = 68 N = color I = 1;
	SU  T = 4 C = 68 N = color I = 1;
	SU  T = 5 C = 68 N = color I = 1;
	SU  T = 6 C = 68 N = color I = 1;
	SU  T = 7 C = 68 N = color I = 1;
	SU  T = 8 C = 68 N = color I = 1;
	SU  T = 9 C = 68 N = color I = 1;
	SU  T = 10 C = 68 N = color I = 1;
	SU  T = 11 C = 68 N = color I = 1;
	SU  T = 12 C = 68 N = color I = 1;
	SU  T = 13 C = 68 N = color I = 1;
	SU  T = 14 C = 68 N = color I = 1;
	SU  T = 15 C = 68 N = color I = 1;
	SU  T = 16 C = 68 N = color I = 1;
	SU  T = 17 C = 68 N = color I = 1;
	SU  T = 18 C = 68 N = color I = 1;
	SU  T = 19 C = 68 N = color I = 1;
	SU  T = 20 C = 68 N = color I = 1;
	SU  T = 21 C = 68 N = color I = 1;
	SU  T = 22 C = 68 N = color I = 1;
	SU  T = 23 C = 68 N = color I = 1;
	SU  T = 24 C = 68 N = color I = 1;
	SU  T = 25 C = 68 N = color I = 1;
	SU  T = 26 C = 68 N = color I = 1;
	SU  T = 27 C = 68 N = color I = 1;
	SU  T = 28 C = 68 N = color I = 1;
	SU  T = 29 C = 68 N = color I = 1;
	SU  T = 30 C = 68 N = color I = 1;
	SU  T = 31 C = 68 N = color I = 1;
	SU  T = 32 C = 68 N = color I = 1;
	SU  T = 33 C = 68 N = color I = 1;
	SU  T = 34 C = 68 N = color I = 1;
	SU  T = 35 C = 68 N = color I = 1;
	SU  T = 36 C = 68 N = color I = 1;
	SU  T = 37 C = 68 N = color I = 1;
	SU  T = 38 C = 68 N = color I = 1;
	SU  T = 39 C = 68 N = color I = 1;
	SU  T = 40 C = 68 N = color I = 1;
	SU  T = 41 C = 68 N = color I = 1;
	SU  T = 42 C = 68 N = color I = 1;
	SU  T = 43 C = 68 N = color I = 1;
	SU  T = 44 C = 68 N = color I = 1;
	SU  T = 45 C = 68 N = color I = 1;
	SU  T = 46 C = 68 N = color I = 1;
	SU  T = 47 C = 68 N = color I = 1;
	SU  T = 48 C = 68 N = color I = 1;
	SU  T = 49 C = 68 N = color I = 1;
	SU  T = 50 C = 68 N = color I = 1;
	SU  T = 51 C = 68 N = color I = 1;
	SU  T = 52 C = 68 N = color I = 1;
	SU  T = 53 C = 68 N = color I = 1;
	SU  T = 54 C = 68 N = color I = 1;
	SU  T = 55 C = 68 N = color I = 1;
	SU  T = 56 C = 68 N = color I = 1;
	SU  T = 57 C = 68 N = color I = 1;
	SU  T = 58 C = 68 N = color I = 1;
	SU  T = 59 C = 68 N = color I = 1;
	SU  T = 60 C = 68 N = color I = 1;
	SU  T = 61 C = 68 N = color I = 1;
	SU  T = 62 C = 68 N = color I = 1;
	SU  T = 63 C = 68 N = color I = 1;
	SU  T = 64 C = 68 N = color I = 1;
	SU  T = 65 C = 68 N = color I = 1;
	SU  T = 66 C = 68 N = color I = 1;
	SU  T = 67 C = 68 N = color I = 1;
	SU  T = 68 C = 68 N = color I = 1;
	SU  T = 69 C = 68 N = color I = 1;
	SU  T = 70 C = 68 N = color I = 1;
	SU  T = 71 C = 68 N = color I = 1;
	SU  T = 72 C = 68 N = color I = 1;
	SU  T = 73 C = 68 N = color I = 1;
	SU  T = 74 C = 68 N = color I = 1;
	SU  T = 75 C = 68 N = color I = 1;
	SU  T = 76 C = 68 N = color I = 1;
	SU  T = 77 C = 68 N = color I = 1;
	SU  T = 78 C = 68 N = color I = 1;
	SU  T = 79 C = 68 N = color I = 1;
	SU  T = 80 C = 68 N = color I = 1;
	SU  T = 81 C = 68 N = color I = 1;
	SU  T = 82 C = 68 N = color I = 1;
	SU  T = 83 C = 68 N = color I = 1;
	SU  T = 84 C = 68 N = color I = 1;
	SU  T = 85 C = 68 N = color I = 1;
	SU  T = 86 C = 68 N = color I = 1;
	SU  T = 87 C = 68 N = color I = 1;
	SU  T = 88 C = 68 N = color I = 1;
	SU  T = 89 C = 68 N = color I = 1;
	SU  T = 90 C = 68 N = color I = 1;
	SU  T = 91 C = 68 N = color I = 1;
	SU  T = 92 C = 68 N = color I = 1;
	SU  T = 93 C = 68 N = color I = 1;
	SU  T = 94 C = 68 N = color I = 1;
	SU  T = 95 C = 68 N = color I = 1;
	SU  T = 96 C = 68 N = color I = 1;
	SU  T = 97 C = 68 N = color I = 1;
	SU  T = 98 C = 68 N = color I = 1;
	SU  T = 99 C = 68 N = color I = 1;
	SU  T = 100 C = 68 N = color I = 1;
	SU  T = 101 C = 68 N = color I = 1;
	SU  T = 102 C = 68 N = color I = 4;
	SU  T = 103 C = 68 N = color I = 1;
	SU  T = 104 C = 68 N = color I = 1;
	SU  T = 105 C = 68 N = color I = 1;
	SU  T = 106 C = 68 N = color I = 1;
	SU  T = 107 C = 68 N = color I = 1;
	SU  T = 108 C = 68 N = color I = 1;
	SU  T = 109 C = 68 N = color I = 1;
	SU  T = 110 C = 68 N = color I = 1;
	SU  T = 111 C = 68 N = color I = 1;
	SU  T = 112 C = 68 N = color I = 1;
	SU  T = 113 C = 68 N = color I = 1;
	SU  T = 114 C = 68 N = color I = 1;
	SU  T = 115 C = 68 N = color I = 1;
	SU  T = 116 C = 68 N = color I = 1;
	SU  T = 117 C = 68 N = color I = 1;
	SU  T = 118 C = 68 N = color I = 1;
	SU  T = 119 C = 68 N = color I = 1;
	SU  T = 120 C = 68 N = color I = 1;
	SU  T = 121 C = 68 N = color I = 1;
	SU  T = 122 C = 68 N = color I = 1;
	SU  T = 123 C = 68 N = color I = 1;
	SU  T = 124 C = 68 N = color I = 1;
	SU  T = 125 C = 68 N = color I = 1;
	SU  T = 126 C = 68 N = color I = 1;
	SU  T = 127 C = 68 N = color I = 1;
	SU  T = 128 C = 68 N = color I = 1;
	SU  T = 129 C = 68 N = color I = 1;
	SU  T = 130 C = 68 N = color I = 1;
	SU  T = 131 C = 68 N = color I = 1;
	SU  T = 132 C = 68 N = color I = 1;
	SU  T = 133 C = 68 N = color I = 1;
	SU  T = 134 C = 68 N = color I = 1;
	SU  T = 135 C = 68 N = color I = 1;
	SU  T = 136 C = 68 N = color I = 1;
	SU  T = 137 C = 68 N = color I = 1;
	SU  T = 138 C = 68 N = color I = 1;
	SU  T = 139 C = 68 N = color I = 1;
	SU  T = 140 C = 68 N = color I = 1;
	SU  T = 141 C = 68 N = color I = 1;
	SU  T = 142 C = 68 N = color I = 1;
	SU  T = 143 C = 68 N = color I = 1;
	SU  T = 144 C = 68 N = color I = 1;
	SU  T = 145 C = 68 N = color I = 1;
	SU  T = 146 C = 68 N = color I = 1;
	SU  T = 147 C = 68 N = color I = 1;
	SU  T = 148 C = 68 N = color I = 1;
	SU  T = 149 C = 68 N = color I = 1;
	SU  T = 150 C = 68 N = color I = 1;
	SU  T = 151 C = 68 N = color I = 1;
	SU  T = 152 C = 68 N = color I = 1;
	SU  T = 153 C = 68 N = color I = 1;
	SU  T = 154 C = 68 N = color I = 1;
	SU  T = 155 C = 68 N = color I = 1;
	SU  T = 156 C = 68 N = color I = 1;
	SU  T = 158 C = 68 N = color I = 7;
	SU  T = 159 C = 68 N = color I = 7;

	SU  C = 69 N = color I = 1;
	SU  T = 1 C = 69 N = color I = 1;
	SU  T = 2 C = 69 N = color I = 1;
	SU  T = 3 C = 69 N = color I = 1;
	SU  T = 4 C = 69 N = color I = 1;
	SU  T = 5 C = 69 N = color I = 1;
	SU  T = 6 C = 69 N = color I = 1;
	SU  T = 7 C = 69 N = color I = 1;
	SU  T = 8 C = 69 N = color I = 1;
	SU  T = 9 C = 69 N = color I = 1;
	SU  T = 10 C = 69 N = color I = 1;
	SU  T = 11 C = 69 N = color I = 1;
	SU  T = 12 C = 69 N = color I = 1;
	SU  T = 13 C = 69 N = color I = 1;
	SU  T = 14 C = 69 N = color I = 1;
	SU  T = 15 C = 69 N = color I = 1;
	SU  T = 16 C = 69 N = color I = 1;
	SU  T = 17 C = 69 N = color I = 1;
	SU  T = 18 C = 69 N = color I = 1;
	SU  T = 19 C = 69 N = color I = 1;
	SU  T = 20 C = 69 N = color I = 1;
	SU  T = 21 C = 69 N = color I = 1;
	SU  T = 22 C = 69 N = color I = 1;
	SU  T = 23 C = 69 N = color I = 1;
	SU  T = 24 C = 69 N = color I = 1;
	SU  T = 25 C = 69 N = color I = 1;
	SU  T = 26 C = 69 N = color I = 1;
	SU  T = 27 C = 69 N = color I = 1;
	SU  T = 28 C = 69 N = color I = 1;
	SU  T = 29 C = 69 N = color I = 1;
	SU  T = 30 C = 69 N = color I = 1;
	SU  T = 31 C = 69 N = color I = 1;
	SU  T = 32 C = 69 N = color I = 1;
	SU  T = 33 C = 69 N = color I = 1;
	SU  T = 34 C = 69 N = color I = 1;
	SU  T = 35 C = 69 N = color I = 1;
	SU  T = 36 C = 69 N = color I = 1;
	SU  T = 37 C = 69 N = color I = 1;
	SU  T = 38 C = 69 N = color I = 1;
	SU  T = 39 C = 69 N = color I = 1;
	SU  T = 40 C = 69 N = color I = 1;
	SU  T = 41 C = 69 N = color I = 1;
	SU  T = 42 C = 69 N = color I = 1;
	SU  T = 43 C = 69 N = color I = 1;
	SU  T = 44 C = 69 N = color I = 1;
	SU  T = 45 C = 69 N = color I = 1;
	SU  T = 46 C = 69 N = color I = 1;
	SU  T = 47 C = 69 N = color I = 1;
	SU  T = 48 C = 69 N = color I = 1;
	SU  T = 49 C = 69 N = color I = 1;
	SU  T = 50 C = 69 N = color I = 1;
	SU  T = 51 C = 69 N = color I = 1;
	SU  T = 52 C = 69 N = color I = 1;
	SU  T = 53 C = 69 N = color I = 1;
	SU  T = 54 C = 69 N = color I = 1;
	SU  T = 55 C = 69 N = color I = 1;
	SU  T = 56 C = 69 N = color I = 1;
	SU  T = 57 C = 69 N = color I = 1;
	SU  T = 58 C = 69 N = color I = 1;
	SU  T = 59 C = 69 N = color I = 1;
	SU  T = 60 C = 69 N = color I = 1;
	SU  T = 61 C = 69 N = color I = 1;
	SU  T = 62 C = 69 N = color I = 1;
	SU  T = 63 C = 69 N = color I = 1;
	SU  T = 64 C = 69 N = color I = 1;
	SU  T = 65 C = 69 N = color I = 1;
	SU  T = 66 C = 69 N = color I = 1;
	SU  T = 67 C = 69 N = color I = 1;
	SU  T = 68 C = 69 N = color I = 1;
	SU  T = 69 C = 69 N = color I = 1;
	SU  T = 70 C = 69 N = color I = 1;
	SU  T = 71 C = 69 N = color I = 1;
	SU  T = 72 C = 69 N = color I = 1;
	SU  T = 73 C = 69 N = color I = 1;
	SU  T = 74 C = 69 N = color I = 1;
	SU  T = 75 C = 69 N = color I = 1;
	SU  T = 76 C = 69 N = color I = 1;
	SU  T = 77 C = 69 N = color I = 1;
	SU  T = 78 C = 69 N = color I = 1;
	SU  T = 79 C = 69 N = color I = 1;
	SU  T = 80 C = 69 N = color I = 1;
	SU  T = 81 C = 69 N = color I = 1;
	SU  T = 82 C = 69 N = color I = 1;
	SU  T = 83 C = 69 N = color I = 1;
	SU  T = 84 C = 69 N = color I = 1;
	SU  T = 85 C = 69 N = color I = 1;
	SU  T = 86 C = 69 N = color I = 1;
	SU  T = 87 C = 69 N = color I = 1;
	SU  T = 88 C = 69 N = color I = 1;
	SU  T = 89 C = 69 N = color I = 1;
	SU  T = 90 C = 69 N = color I = 1;
	SU  T = 91 C = 69 N = color I = 1;
	SU  T = 92 C = 69 N = color I = 1;
	SU  T = 93 C = 69 N = color I = 1;
	SU  T = 94 C = 69 N = color I = 1;
	SU  T = 95 C = 69 N = color I = 1;
	SU  T = 96 C = 69 N = color I = 1;
	SU  T = 97 C = 69 N = color I = 1;
	SU  T = 98 C = 69 N = color I = 1;
	SU  T = 99 C = 69 N = color I = 1;
	SU  T = 100 C = 69 N = color I = 1;
	SU  T = 101 C = 69 N = color I = 1;
	SU  T = 102 C = 69 N = color I = 4;
	SU  T = 103 C = 69 N = color I = 1;
	SU  T = 104 C = 69 N = color I = 1;
	SU  T = 105 C = 69 N = color I = 1;
	SU  T = 106 C = 69 N = color I = 1;
	SU  T = 107 C = 69 N = color I = 1;
	SU  T = 108 C = 69 N = color I = 1;
	SU  T = 109 C = 69 N = color I = 1;
	SU  T = 110 C = 69 N = color I = 1;
	SU  T = 111 C = 69 N = color I = 1;
	SU  T = 112 C = 69 N = color I = 1;
	SU  T = 113 C = 69 N = color I = 1;
	SU  T = 114 C = 69 N = color I = 1;
	SU  T = 115 C = 69 N = color I = 1;
	SU  T = 116 C = 69 N = color I = 1;
	SU  T = 117 C = 69 N = color I = 1;
	SU  T = 118 C = 69 N = color I = 1;
	SU  T = 119 C = 69 N = color I = 1;
	SU  T = 120 C = 69 N = color I = 1;
	SU  T = 121 C = 69 N = color I = 1;
	SU  T = 122 C = 69 N = color I = 1;
	SU  T = 123 C = 69 N = color I = 1;
	SU  T = 124 C = 69 N = color I = 1;
	SU  T = 125 C = 69 N = color I = 1;
	SU  T = 126 C = 69 N = color I = 1;
	SU  T = 127 C = 69 N = color I = 1;
	SU  T = 128 C = 69 N = color I = 1;
	SU  T = 129 C = 69 N = color I = 1;
	SU  T = 130 C = 69 N = color I = 1;
	SU  T = 131 C = 69 N = color I = 1;
	SU  T = 132 C = 69 N = color I = 1;
	SU  T = 133 C = 69 N = color I = 1;
	SU  T = 134 C = 69 N = color I = 1;
	SU  T = 135 C = 69 N = color I = 1;
	SU  T = 136 C = 69 N = color I = 1;
	SU  T = 137 C = 69 N = color I = 1;
	SU  T = 138 C = 69 N = color I = 1;
	SU  T = 139 C = 69 N = color I = 1;
	SU  T = 140 C = 69 N = color I = 1;
	SU  T = 141 C = 69 N = color I = 1;
	SU  T = 142 C = 69 N = color I = 1;
	SU  T = 143 C = 69 N = color I = 1;
	SU  T = 144 C = 69 N = color I = 1;
	SU  T = 145 C = 69 N = color I = 1;
	SU  T = 146 C = 69 N = color I = 1;
	SU  T = 147 C = 69 N = color I = 1;
	SU  T = 148 C = 69 N = color I = 1;
	SU  T = 149 C = 69 N = color I = 1;
	SU  T = 150 C = 69 N = color I = 1;
	SU  T = 151 C = 69 N = color I = 1;
	SU  T = 152 C = 69 N = color I = 1;
	SU  T = 153 C = 69 N = color I = 1;
	SU  T = 154 C = 69 N = color I = 1;
	SU  T = 155 C = 69 N = color I = 1;
	SU  T = 156 C = 69 N = color I = 1;
	SU  T = 158 C = 69 N = color I = 7;
	SU  T = 159 C = 69 N = color I = 7;

	SU  C = 70 N = color I = 1;
	SU  T = 1 C = 70 N = color I = 1;
	SU  T = 2 C = 70 N = color I = 1;
	SU  T = 3 C = 70 N = color I = 1;
	SU  T = 4 C = 70 N = color I = 1;
	SU  T = 5 C = 70 N = color I = 1;
	SU  T = 6 C = 70 N = color I = 1;
	SU  T = 7 C = 70 N = color I = 1;
	SU  T = 8 C = 70 N = color I = 1;
	SU  T = 9 C = 70 N = color I = 1;
	SU  T = 10 C = 70 N = color I = 1;
	SU  T = 11 C = 70 N = color I = 1;
	SU  T = 12 C = 70 N = color I = 1;
	SU  T = 13 C = 70 N = color I = 1;
	SU  T = 14 C = 70 N = color I = 1;
	SU  T = 15 C = 70 N = color I = 1;
	SU  T = 16 C = 70 N = color I = 1;
	SU  T = 17 C = 70 N = color I = 1;
	SU  T = 18 C = 70 N = color I = 1;
	SU  T = 19 C = 70 N = color I = 1;
	SU  T = 20 C = 70 N = color I = 1;
	SU  T = 21 C = 70 N = color I = 1;
	SU  T = 22 C = 70 N = color I = 1;
	SU  T = 23 C = 70 N = color I = 1;
	SU  T = 24 C = 70 N = color I = 1;
	SU  T = 25 C = 70 N = color I = 1;
	SU  T = 26 C = 70 N = color I = 1;
	SU  T = 27 C = 70 N = color I = 1;
	SU  T = 28 C = 70 N = color I = 1;
	SU  T = 29 C = 70 N = color I = 1;
	SU  T = 30 C = 70 N = color I = 1;
	SU  T = 31 C = 70 N = color I = 1;
	SU  T = 32 C = 70 N = color I = 1;
	SU  T = 33 C = 70 N = color I = 1;
	SU  T = 34 C = 70 N = color I = 1;
	SU  T = 35 C = 70 N = color I = 1;
	SU  T = 36 C = 70 N = color I = 1;
	SU  T = 37 C = 70 N = color I = 1;
	SU  T = 38 C = 70 N = color I = 1;
	SU  T = 39 C = 70 N = color I = 1;
	SU  T = 40 C = 70 N = color I = 1;
	SU  T = 41 C = 70 N = color I = 1;
	SU  T = 42 C = 70 N = color I = 1;
	SU  T = 43 C = 70 N = color I = 1;
	SU  T = 44 C = 70 N = color I = 1;
	SU  T = 45 C = 70 N = color I = 1;
	SU  T = 46 C = 70 N = color I = 1;
	SU  T = 47 C = 70 N = color I = 1;
	SU  T = 48 C = 70 N = color I = 1;
	SU  T = 49 C = 70 N = color I = 1;
	SU  T = 50 C = 70 N = color I = 1;
	SU  T = 51 C = 70 N = color I = 1;
	SU  T = 52 C = 70 N = color I = 1;
	SU  T = 53 C = 70 N = color I = 1;
	SU  T = 54 C = 70 N = color I = 1;
	SU  T = 55 C = 70 N = color I = 1;
	SU  T = 56 C = 70 N = color I = 1;
	SU  T = 57 C = 70 N = color I = 1;
	SU  T = 58 C = 70 N = color I = 1;
	SU  T = 59 C = 70 N = color I = 1;
	SU  T = 60 C = 70 N = color I = 1;
	SU  T = 61 C = 70 N = color I = 1;
	SU  T = 62 C = 70 N = color I = 1;
	SU  T = 63 C = 70 N = color I = 1;
	SU  T = 64 C = 70 N = color I = 1;
	SU  T = 65 C = 70 N = color I = 1;
	SU  T = 66 C = 70 N = color I = 1;
	SU  T = 67 C = 70 N = color I = 1;
	SU  T = 68 C = 70 N = color I = 1;
	SU  T = 69 C = 70 N = color I = 1;
	SU  T = 70 C = 70 N = color I = 1;
	SU  T = 71 C = 70 N = color I = 1;
	SU  T = 72 C = 70 N = color I = 1;
	SU  T = 73 C = 70 N = color I = 1;
	SU  T = 74 C = 70 N = color I = 1;
	SU  T = 75 C = 70 N = color I = 1;
	SU  T = 76 C = 70 N = color I = 1;
	SU  T = 77 C = 70 N = color I = 1;
	SU  T = 78 C = 70 N = color I = 1;
	SU  T = 79 C = 70 N = color I = 1;
	SU  T = 80 C = 70 N = color I = 1;
	SU  T = 81 C = 70 N = color I = 1;
	SU  T = 82 C = 70 N = color I = 1;
	SU  T = 83 C = 70 N = color I = 1;
	SU  T = 84 C = 70 N = color I = 1;
	SU  T = 85 C = 70 N = color I = 1;
	SU  T = 86 C = 70 N = color I = 1;
	SU  T = 87 C = 70 N = color I = 1;
	SU  T = 88 C = 70 N = color I = 1;
	SU  T = 89 C = 70 N = color I = 1;
	SU  T = 90 C = 70 N = color I = 1;
	SU  T = 91 C = 70 N = color I = 1;
	SU  T = 92 C = 70 N = color I = 1;
	SU  T = 93 C = 70 N = color I = 1;
	SU  T = 94 C = 70 N = color I = 1;
	SU  T = 95 C = 70 N = color I = 1;
	SU  T = 96 C = 70 N = color I = 1;
	SU  T = 97 C = 70 N = color I = 1;
	SU  T = 98 C = 70 N = color I = 1;
	SU  T = 99 C = 70 N = color I = 1;
	SU  T = 100 C = 70 N = color I = 1;
	SU  T = 101 C = 70 N = color I = 1;
	SU  T = 102 C = 70 N = color I = 4;
	SU  T = 103 C = 70 N = color I = 1;
	SU  T = 104 C = 70 N = color I = 1;
	SU  T = 105 C = 70 N = color I = 1;
	SU  T = 106 C = 70 N = color I = 1;
	SU  T = 107 C = 70 N = color I = 1;
	SU  T = 108 C = 70 N = color I = 1;
	SU  T = 109 C = 70 N = color I = 1;
	SU  T = 110 C = 70 N = color I = 1;
	SU  T = 111 C = 70 N = color I = 1;
	SU  T = 112 C = 70 N = color I = 1;
	SU  T = 113 C = 70 N = color I = 1;
	SU  T = 114 C = 70 N = color I = 1;
	SU  T = 115 C = 70 N = color I = 1;
	SU  T = 116 C = 70 N = color I = 1;
	SU  T = 117 C = 70 N = color I = 1;
	SU  T = 118 C = 70 N = color I = 1;
	SU  T = 119 C = 70 N = color I = 1;
	SU  T = 120 C = 70 N = color I = 1;
	SU  T = 121 C = 70 N = color I = 1;
	SU  T = 122 C = 70 N = color I = 1;
	SU  T = 123 C = 70 N = color I = 1;
	SU  T = 124 C = 70 N = color I = 1;
	SU  T = 125 C = 70 N = color I = 1;
	SU  T = 126 C = 70 N = color I = 1;
	SU  T = 127 C = 70 N = color I = 1;
	SU  T = 128 C = 70 N = color I = 1;
	SU  T = 129 C = 70 N = color I = 1;
	SU  T = 130 C = 70 N = color I = 1;
	SU  T = 131 C = 70 N = color I = 1;
	SU  T = 132 C = 70 N = color I = 1;
	SU  T = 133 C = 70 N = color I = 1;
	SU  T = 134 C = 70 N = color I = 1;
	SU  T = 135 C = 70 N = color I = 1;
	SU  T = 136 C = 70 N = color I = 1;
	SU  T = 137 C = 70 N = color I = 1;
	SU  T = 138 C = 70 N = color I = 1;
	SU  T = 139 C = 70 N = color I = 1;
	SU  T = 140 C = 70 N = color I = 1;
	SU  T = 141 C = 70 N = color I = 1;
	SU  T = 142 C = 70 N = color I = 1;
	SU  T = 143 C = 70 N = color I = 1;
	SU  T = 144 C = 70 N = color I = 1;
	SU  T = 145 C = 70 N = color I = 1;
	SU  T = 146 C = 70 N = color I = 1;
	SU  T = 147 C = 70 N = color I = 1;
	SU  T = 148 C = 70 N = color I = 1;
	SU  T = 149 C = 70 N = color I = 1;
	SU  T = 150 C = 70 N = color I = 1;
	SU  T = 151 C = 70 N = color I = 1;
	SU  T = 152 C = 70 N = color I = 1;
	SU  T = 153 C = 70 N = color I = 1;
	SU  T = 154 C = 70 N = color I = 1;
	SU  T = 155 C = 70 N = color I = 1;
	SU  T = 156 C = 70 N = color I = 1;
	SU  T = 158 C = 70 N = color I = 7;
	SU  T = 159 C = 70 N = color I = 7;

	SU  C = 71 N = color I = 1;
	SU  T = 1 C = 71 N = color I = 1;
	SU  T = 2 C = 71 N = color I = 1;
	SU  T = 3 C = 71 N = color I = 1;
	SU  T = 4 C = 71 N = color I = 1;
	SU  T = 5 C = 71 N = color I = 1;
	SU  T = 6 C = 71 N = color I = 1;
	SU  T = 7 C = 71 N = color I = 1;
	SU  T = 8 C = 71 N = color I = 1;
	SU  T = 9 C = 71 N = color I = 1;
	SU  T = 10 C = 71 N = color I = 1;
	SU  T = 11 C = 71 N = color I = 1;
	SU  T = 12 C = 71 N = color I = 1;
	SU  T = 13 C = 71 N = color I = 1;
	SU  T = 14 C = 71 N = color I = 1;
	SU  T = 15 C = 71 N = color I = 1;
	SU  T = 16 C = 71 N = color I = 1;
	SU  T = 17 C = 71 N = color I = 1;
	SU  T = 18 C = 71 N = color I = 1;
	SU  T = 19 C = 71 N = color I = 1;
	SU  T = 20 C = 71 N = color I = 1;
	SU  T = 21 C = 71 N = color I = 1;
	SU  T = 22 C = 71 N = color I = 1;
	SU  T = 23 C = 71 N = color I = 1;
	SU  T = 24 C = 71 N = color I = 1;
	SU  T = 25 C = 71 N = color I = 1;
	SU  T = 26 C = 71 N = color I = 1;
	SU  T = 27 C = 71 N = color I = 1;
	SU  T = 28 C = 71 N = color I = 1;
	SU  T = 29 C = 71 N = color I = 1;
	SU  T = 30 C = 71 N = color I = 1;
	SU  T = 31 C = 71 N = color I = 1;
	SU  T = 32 C = 71 N = color I = 1;
	SU  T = 33 C = 71 N = color I = 1;
	SU  T = 34 C = 71 N = color I = 1;
	SU  T = 35 C = 71 N = color I = 1;
	SU  T = 36 C = 71 N = color I = 1;
	SU  T = 37 C = 71 N = color I = 1;
	SU  T = 38 C = 71 N = color I = 1;
	SU  T = 39 C = 71 N = color I = 1;
	SU  T = 40 C = 71 N = color I = 1;
	SU  T = 41 C = 71 N = color I = 1;
	SU  T = 42 C = 71 N = color I = 1;
	SU  T = 43 C = 71 N = color I = 1;
	SU  T = 44 C = 71 N = color I = 1;
	SU  T = 45 C = 71 N = color I = 1;
	SU  T = 46 C = 71 N = color I = 1;
	SU  T = 47 C = 71 N = color I = 1;
	SU  T = 48 C = 71 N = color I = 1;
	SU  T = 49 C = 71 N = color I = 1;
	SU  T = 50 C = 71 N = color I = 1;
	SU  T = 51 C = 71 N = color I = 1;
	SU  T = 52 C = 71 N = color I = 1;
	SU  T = 53 C = 71 N = color I = 1;
	SU  T = 54 C = 71 N = color I = 1;
	SU  T = 55 C = 71 N = color I = 1;
	SU  T = 56 C = 71 N = color I = 1;
	SU  T = 57 C = 71 N = color I = 1;
	SU  T = 58 C = 71 N = color I = 1;
	SU  T = 59 C = 71 N = color I = 1;
	SU  T = 60 C = 71 N = color I = 1;
	SU  T = 61 C = 71 N = color I = 1;
	SU  T = 62 C = 71 N = color I = 1;
	SU  T = 63 C = 71 N = color I = 1;
	SU  T = 64 C = 71 N = color I = 1;
	SU  T = 65 C = 71 N = color I = 1;
	SU  T = 66 C = 71 N = color I = 1;
	SU  T = 67 C = 71 N = color I = 1;
	SU  T = 68 C = 71 N = color I = 1;
	SU  T = 69 C = 71 N = color I = 1;
	SU  T = 70 C = 71 N = color I = 1;
	SU  T = 71 C = 71 N = color I = 1;
	SU  T = 72 C = 71 N = color I = 1;
	SU  T = 73 C = 71 N = color I = 1;
	SU  T = 74 C = 71 N = color I = 1;
	SU  T = 75 C = 71 N = color I = 1;
	SU  T = 76 C = 71 N = color I = 1;
	SU  T = 77 C = 71 N = color I = 1;
	SU  T = 78 C = 71 N = color I = 1;
	SU  T = 79 C = 71 N = color I = 1;
	SU  T = 80 C = 71 N = color I = 1;
	SU  T = 81 C = 71 N = color I = 1;
	SU  T = 82 C = 71 N = color I = 1;
	SU  T = 83 C = 71 N = color I = 1;
	SU  T = 84 C = 71 N = color I = 1;
	SU  T = 85 C = 71 N = color I = 1;
	SU  T = 86 C = 71 N = color I = 1;
	SU  T = 87 C = 71 N = color I = 1;
	SU  T = 88 C = 71 N = color I = 1;
	SU  T = 89 C = 71 N = color I = 1;
	SU  T = 90 C = 71 N = color I = 1;
	SU  T = 91 C = 71 N = color I = 1;
	SU  T = 92 C = 71 N = color I = 1;
	SU  T = 93 C = 71 N = color I = 1;
	SU  T = 94 C = 71 N = color I = 1;
	SU  T = 95 C = 71 N = color I = 1;
	SU  T = 96 C = 71 N = color I = 1;
	SU  T = 97 C = 71 N = color I = 1;
	SU  T = 98 C = 71 N = color I = 1;
	SU  T = 99 C = 71 N = color I = 1;
	SU  T = 100 C = 71 N = color I = 1;
	SU  T = 101 C = 71 N = color I = 1;
	SU  T = 102 C = 71 N = color I = 4;
	SU  T = 103 C = 71 N = color I = 1;
	SU  T = 104 C = 71 N = color I = 1;
	SU  T = 105 C = 71 N = color I = 1;
	SU  T = 106 C = 71 N = color I = 1;
	SU  T = 107 C = 71 N = color I = 1;
	SU  T = 108 C = 71 N = color I = 1;
	SU  T = 109 C = 71 N = color I = 1;
	SU  T = 110 C = 71 N = color I = 1;
	SU  T = 111 C = 71 N = color I = 1;
	SU  T = 112 C = 71 N = color I = 1;
	SU  T = 113 C = 71 N = color I = 1;
	SU  T = 114 C = 71 N = color I = 1;
	SU  T = 115 C = 71 N = color I = 1;
	SU  T = 116 C = 71 N = color I = 1;
	SU  T = 117 C = 71 N = color I = 1;
	SU  T = 118 C = 71 N = color I = 1;
	SU  T = 119 C = 71 N = color I = 1;
	SU  T = 120 C = 71 N = color I = 1;
	SU  T = 121 C = 71 N = color I = 1;
	SU  T = 122 C = 71 N = color I = 1;
	SU  T = 123 C = 71 N = color I = 1;
	SU  T = 124 C = 71 N = color I = 1;
	SU  T = 125 C = 71 N = color I = 1;
	SU  T = 126 C = 71 N = color I = 1;
	SU  T = 127 C = 71 N = color I = 1;
	SU  T = 128 C = 71 N = color I = 1;
	SU  T = 129 C = 71 N = color I = 1;
	SU  T = 130 C = 71 N = color I = 1;
	SU  T = 131 C = 71 N = color I = 1;
	SU  T = 132 C = 71 N = color I = 1;
	SU  T = 133 C = 71 N = color I = 1;
	SU  T = 134 C = 71 N = color I = 1;
	SU  T = 135 C = 71 N = color I = 1;
	SU  T = 136 C = 71 N = color I = 1;
	SU  T = 137 C = 71 N = color I = 1;
	SU  T = 138 C = 71 N = color I = 1;
	SU  T = 139 C = 71 N = color I = 1;
	SU  T = 140 C = 71 N = color I = 1;
	SU  T = 141 C = 71 N = color I = 1;
	SU  T = 142 C = 71 N = color I = 1;
	SU  T = 143 C = 71 N = color I = 1;
	SU  T = 144 C = 71 N = color I = 1;
	SU  T = 145 C = 71 N = color I = 1;
	SU  T = 146 C = 71 N = color I = 1;
	SU  T = 147 C = 71 N = color I = 1;
	SU  T = 148 C = 71 N = color I = 1;
	SU  T = 149 C = 71 N = color I = 1;
	SU  T = 150 C = 71 N = color I = 1;
	SU  T = 151 C = 71 N = color I = 1;
	SU  T = 152 C = 71 N = color I = 1;
	SU  T = 153 C = 71 N = color I = 1;
	SU  T = 154 C = 71 N = color I = 1;
	SU  T = 155 C = 71 N = color I = 1;
	SU  T = 156 C = 71 N = color I = 1;
	SU  T = 158 C = 71 N = color I = 7;
	SU  T = 159 C = 71 N = color I = 7;

	SU  C = 72 N = color I = 1;
	SU  T = 1 C = 72 N = color I = 1;
	SU  T = 2 C = 72 N = color I = 1;
	SU  T = 3 C = 72 N = color I = 1;
	SU  T = 4 C = 72 N = color I = 1;
	SU  T = 5 C = 72 N = color I = 1;
	SU  T = 6 C = 72 N = color I = 1;
	SU  T = 7 C = 72 N = color I = 1;
	SU  T = 8 C = 72 N = color I = 1;
	SU  T = 9 C = 72 N = color I = 1;
	SU  T = 10 C = 72 N = color I = 1;
	SU  T = 11 C = 72 N = color I = 1;
	SU  T = 12 C = 72 N = color I = 1;
	SU  T = 13 C = 72 N = color I = 1;
	SU  T = 14 C = 72 N = color I = 1;
	SU  T = 15 C = 72 N = color I = 1;
	SU  T = 16 C = 72 N = color I = 1;
	SU  T = 17 C = 72 N = color I = 1;
	SU  T = 18 C = 72 N = color I = 1;
	SU  T = 19 C = 72 N = color I = 1;
	SU  T = 20 C = 72 N = color I = 1;
	SU  T = 21 C = 72 N = color I = 1;
	SU  T = 22 C = 72 N = color I = 1;
	SU  T = 23 C = 72 N = color I = 1;
	SU  T = 24 C = 72 N = color I = 1;
	SU  T = 25 C = 72 N = color I = 1;
	SU  T = 26 C = 72 N = color I = 1;
	SU  T = 27 C = 72 N = color I = 1;
	SU  T = 28 C = 72 N = color I = 1;
	SU  T = 29 C = 72 N = color I = 1;
	SU  T = 30 C = 72 N = color I = 1;
	SU  T = 31 C = 72 N = color I = 1;
	SU  T = 32 C = 72 N = color I = 1;
	SU  T = 33 C = 72 N = color I = 1;
	SU  T = 34 C = 72 N = color I = 1;
	SU  T = 35 C = 72 N = color I = 1;
	SU  T = 36 C = 72 N = color I = 1;
	SU  T = 37 C = 72 N = color I = 1;
	SU  T = 38 C = 72 N = color I = 1;
	SU  T = 39 C = 72 N = color I = 1;
	SU  T = 40 C = 72 N = color I = 1;
	SU  T = 41 C = 72 N = color I = 1;
	SU  T = 42 C = 72 N = color I = 1;
	SU  T = 43 C = 72 N = color I = 1;
	SU  T = 44 C = 72 N = color I = 1;
	SU  T = 45 C = 72 N = color I = 1;
	SU  T = 46 C = 72 N = color I = 1;
	SU  T = 47 C = 72 N = color I = 1;
	SU  T = 48 C = 72 N = color I = 1;
	SU  T = 49 C = 72 N = color I = 1;
	SU  T = 50 C = 72 N = color I = 1;
	SU  T = 51 C = 72 N = color I = 1;
	SU  T = 52 C = 72 N = color I = 1;
	SU  T = 53 C = 72 N = color I = 1;
	SU  T = 54 C = 72 N = color I = 1;
	SU  T = 55 C = 72 N = color I = 1;
	SU  T = 56 C = 72 N = color I = 1;
	SU  T = 57 C = 72 N = color I = 1;
	SU  T = 58 C = 72 N = color I = 1;
	SU  T = 59 C = 72 N = color I = 1;
	SU  T = 60 C = 72 N = color I = 1;
	SU  T = 61 C = 72 N = color I = 1;
	SU  T = 62 C = 72 N = color I = 1;
	SU  T = 63 C = 72 N = color I = 1;
	SU  T = 64 C = 72 N = color I = 1;
	SU  T = 65 C = 72 N = color I = 1;
	SU  T = 66 C = 72 N = color I = 1;
	SU  T = 67 C = 72 N = color I = 1;
	SU  T = 68 C = 72 N = color I = 1;
	SU  T = 69 C = 72 N = color I = 1;
	SU  T = 70 C = 72 N = color I = 1;
	SU  T = 71 C = 72 N = color I = 1;
	SU  T = 72 C = 72 N = color I = 1;
	SU  T = 73 C = 72 N = color I = 1;
	SU  T = 74 C = 72 N = color I = 1;
	SU  T = 75 C = 72 N = color I = 1;
	SU  T = 76 C = 72 N = color I = 1;
	SU  T = 77 C = 72 N = color I = 1;
	SU  T = 78 C = 72 N = color I = 1;
	SU  T = 79 C = 72 N = color I = 1;
	SU  T = 80 C = 72 N = color I = 1;
	SU  T = 81 C = 72 N = color I = 1;
	SU  T = 82 C = 72 N = color I = 1;
	SU  T = 83 C = 72 N = color I = 1;
	SU  T = 84 C = 72 N = color I = 1;
	SU  T = 85 C = 72 N = color I = 1;
	SU  T = 86 C = 72 N = color I = 1;
	SU  T = 87 C = 72 N = color I = 1;
	SU  T = 88 C = 72 N = color I = 1;
	SU  T = 89 C = 72 N = color I = 1;
	SU  T = 90 C = 72 N = color I = 1;
	SU  T = 91 C = 72 N = color I = 1;
	SU  T = 92 C = 72 N = color I = 1;
	SU  T = 93 C = 72 N = color I = 1;
	SU  T = 94 C = 72 N = color I = 1;
	SU  T = 95 C = 72 N = color I = 1;
	SU  T = 96 C = 72 N = color I = 1;
	SU  T = 97 C = 72 N = color I = 1;
	SU  T = 98 C = 72 N = color I = 1;
	SU  T = 99 C = 72 N = color I = 1;
	SU  T = 100 C = 72 N = color I = 1;
	SU  T = 101 C = 72 N = color I = 1;
	SU  T = 102 C = 72 N = color I = 4;
	SU  T = 103 C = 72 N = color I = 1;
	SU  T = 104 C = 72 N = color I = 1;
	SU  T = 105 C = 72 N = color I = 1;
	SU  T = 106 C = 72 N = color I = 1;
	SU  T = 107 C = 72 N = color I = 1;
	SU  T = 108 C = 72 N = color I = 1;
	SU  T = 109 C = 72 N = color I = 1;
	SU  T = 110 C = 72 N = color I = 1;
	SU  T = 111 C = 72 N = color I = 1;
	SU  T = 112 C = 72 N = color I = 1;
	SU  T = 113 C = 72 N = color I = 1;
	SU  T = 114 C = 72 N = color I = 1;
	SU  T = 115 C = 72 N = color I = 1;
	SU  T = 116 C = 72 N = color I = 1;
	SU  T = 117 C = 72 N = color I = 1;
	SU  T = 118 C = 72 N = color I = 1;
	SU  T = 119 C = 72 N = color I = 1;
	SU  T = 120 C = 72 N = color I = 1;
	SU  T = 121 C = 72 N = color I = 1;
	SU  T = 122 C = 72 N = color I = 1;
	SU  T = 123 C = 72 N = color I = 1;
	SU  T = 124 C = 72 N = color I = 1;
	SU  T = 125 C = 72 N = color I = 1;
	SU  T = 126 C = 72 N = color I = 1;
	SU  T = 127 C = 72 N = color I = 1;
	SU  T = 128 C = 72 N = color I = 1;
	SU  T = 129 C = 72 N = color I = 1;
	SU  T = 130 C = 72 N = color I = 1;
	SU  T = 131 C = 72 N = color I = 1;
	SU  T = 132 C = 72 N = color I = 1;
	SU  T = 133 C = 72 N = color I = 1;
	SU  T = 134 C = 72 N = color I = 1;
	SU  T = 135 C = 72 N = color I = 1;
	SU  T = 136 C = 72 N = color I = 1;
	SU  T = 137 C = 72 N = color I = 1;
	SU  T = 138 C = 72 N = color I = 1;
	SU  T = 139 C = 72 N = color I = 1;
	SU  T = 140 C = 72 N = color I = 1;
	SU  T = 141 C = 72 N = color I = 1;
	SU  T = 142 C = 72 N = color I = 1;
	SU  T = 143 C = 72 N = color I = 1;
	SU  T = 144 C = 72 N = color I = 1;
	SU  T = 145 C = 72 N = color I = 1;
	SU  T = 146 C = 72 N = color I = 1;
	SU  T = 147 C = 72 N = color I = 1;
	SU  T = 148 C = 72 N = color I = 1;
	SU  T = 149 C = 72 N = color I = 1;
	SU  T = 150 C = 72 N = color I = 1;
	SU  T = 151 C = 72 N = color I = 1;
	SU  T = 152 C = 72 N = color I = 1;
	SU  T = 153 C = 72 N = color I = 1;
	SU  T = 154 C = 72 N = color I = 1;
	SU  T = 155 C = 72 N = color I = 1;
	SU  T = 156 C = 72 N = color I = 1;
	SU  T = 158 C = 72 N = color I = 7;
	SU  T = 159 C = 72 N = color I = 7;

	SU  C = 73 N = color I = 1;
	SU  T = 1 C = 73 N = color I = 1;
	SU  T = 2 C = 73 N = color I = 1;
	SU  T = 3 C = 73 N = color I = 1;
	SU  T = 4 C = 73 N = color I = 1;
	SU  T = 5 C = 73 N = color I = 1;
	SU  T = 6 C = 73 N = color I = 1;
	SU  T = 7 C = 73 N = color I = 1;
	SU  T = 8 C = 73 N = color I = 1;
	SU  T = 9 C = 73 N = color I = 1;
	SU  T = 10 C = 73 N = color I = 1;
	SU  T = 11 C = 73 N = color I = 1;
	SU  T = 12 C = 73 N = color I = 1;
	SU  T = 13 C = 73 N = color I = 1;
	SU  T = 14 C = 73 N = color I = 1;
	SU  T = 15 C = 73 N = color I = 1;
	SU  T = 16 C = 73 N = color I = 1;
	SU  T = 17 C = 73 N = color I = 1;
	SU  T = 18 C = 73 N = color I = 1;
	SU  T = 19 C = 73 N = color I = 1;
	SU  T = 20 C = 73 N = color I = 1;
	SU  T = 21 C = 73 N = color I = 1;
	SU  T = 22 C = 73 N = color I = 1;
	SU  T = 23 C = 73 N = color I = 1;
	SU  T = 24 C = 73 N = color I = 1;
	SU  T = 25 C = 73 N = color I = 1;
	SU  T = 26 C = 73 N = color I = 1;
	SU  T = 27 C = 73 N = color I = 1;
	SU  T = 28 C = 73 N = color I = 1;
	SU  T = 29 C = 73 N = color I = 1;
	SU  T = 30 C = 73 N = color I = 1;
	SU  T = 31 C = 73 N = color I = 1;
	SU  T = 32 C = 73 N = color I = 1;
	SU  T = 33 C = 73 N = color I = 1;
	SU  T = 34 C = 73 N = color I = 1;
	SU  T = 35 C = 73 N = color I = 1;
	SU  T = 36 C = 73 N = color I = 1;
	SU  T = 37 C = 73 N = color I = 1;
	SU  T = 38 C = 73 N = color I = 1;
	SU  T = 39 C = 73 N = color I = 1;
	SU  T = 40 C = 73 N = color I = 1;
	SU  T = 41 C = 73 N = color I = 1;
	SU  T = 42 C = 73 N = color I = 1;
	SU  T = 43 C = 73 N = color I = 1;
	SU  T = 44 C = 73 N = color I = 1;
	SU  T = 45 C = 73 N = color I = 1;
	SU  T = 46 C = 73 N = color I = 1;
	SU  T = 47 C = 73 N = color I = 1;
	SU  T = 48 C = 73 N = color I = 1;
	SU  T = 49 C = 73 N = color I = 1;
	SU  T = 50 C = 73 N = color I = 1;
	SU  T = 51 C = 73 N = color I = 1;
	SU  T = 52 C = 73 N = color I = 1;
	SU  T = 53 C = 73 N = color I = 1;
	SU  T = 54 C = 73 N = color I = 1;
	SU  T = 55 C = 73 N = color I = 1;
	SU  T = 56 C = 73 N = color I = 1;
	SU  T = 57 C = 73 N = color I = 1;
	SU  T = 58 C = 73 N = color I = 1;
	SU  T = 59 C = 73 N = color I = 1;
	SU  T = 60 C = 73 N = color I = 1;
	SU  T = 61 C = 73 N = color I = 1;
	SU  T = 62 C = 73 N = color I = 1;
	SU  T = 63 C = 73 N = color I = 1;
	SU  T = 64 C = 73 N = color I = 1;
	SU  T = 65 C = 73 N = color I = 1;
	SU  T = 66 C = 73 N = color I = 1;
	SU  T = 67 C = 73 N = color I = 1;
	SU  T = 68 C = 73 N = color I = 1;
	SU  T = 69 C = 73 N = color I = 1;
	SU  T = 70 C = 73 N = color I = 1;
	SU  T = 71 C = 73 N = color I = 1;
	SU  T = 72 C = 73 N = color I = 1;
	SU  T = 73 C = 73 N = color I = 1;
	SU  T = 74 C = 73 N = color I = 1;
	SU  T = 75 C = 73 N = color I = 1;
	SU  T = 76 C = 73 N = color I = 1;
	SU  T = 77 C = 73 N = color I = 1;
	SU  T = 78 C = 73 N = color I = 1;
	SU  T = 79 C = 73 N = color I = 1;
	SU  T = 80 C = 73 N = color I = 1;
	SU  T = 81 C = 73 N = color I = 1;
	SU  T = 82 C = 73 N = color I = 1;
	SU  T = 83 C = 73 N = color I = 1;
	SU  T = 84 C = 73 N = color I = 1;
	SU  T = 85 C = 73 N = color I = 1;
	SU  T = 86 C = 73 N = color I = 1;
	SU  T = 87 C = 73 N = color I = 1;
	SU  T = 88 C = 73 N = color I = 1;
	SU  T = 89 C = 73 N = color I = 1;
	SU  T = 90 C = 73 N = color I = 1;
	SU  T = 91 C = 73 N = color I = 1;
	SU  T = 92 C = 73 N = color I = 1;
	SU  T = 93 C = 73 N = color I = 1;
	SU  T = 94 C = 73 N = color I = 1;
	SU  T = 95 C = 73 N = color I = 1;
	SU  T = 96 C = 73 N = color I = 1;
	SU  T = 97 C = 73 N = color I = 1;
	SU  T = 98 C = 73 N = color I = 1;
	SU  T = 99 C = 73 N = color I = 1;
	SU  T = 100 C = 73 N = color I = 1;
	SU  T = 101 C = 73 N = color I = 1;
	SU  T = 102 C = 73 N = color I = 4;
	SU  T = 103 C = 73 N = color I = 1;
	SU  T = 104 C = 73 N = color I = 1;
	SU  T = 105 C = 73 N = color I = 1;
	SU  T = 106 C = 73 N = color I = 1;
	SU  T = 107 C = 73 N = color I = 1;
	SU  T = 108 C = 73 N = color I = 1;
	SU  T = 109 C = 73 N = color I = 1;
	SU  T = 110 C = 73 N = color I = 1;
	SU  T = 111 C = 73 N = color I = 1;
	SU  T = 112 C = 73 N = color I = 1;
	SU  T = 113 C = 73 N = color I = 1;
	SU  T = 114 C = 73 N = color I = 1;
	SU  T = 115 C = 73 N = color I = 1;
	SU  T = 116 C = 73 N = color I = 1;
	SU  T = 117 C = 73 N = color I = 1;
	SU  T = 118 C = 73 N = color I = 1;
	SU  T = 119 C = 73 N = color I = 1;
	SU  T = 120 C = 73 N = color I = 1;
	SU  T = 121 C = 73 N = color I = 1;
	SU  T = 122 C = 73 N = color I = 1;
	SU  T = 123 C = 73 N = color I = 1;
	SU  T = 124 C = 73 N = color I = 1;
	SU  T = 125 C = 73 N = color I = 1;
	SU  T = 126 C = 73 N = color I = 1;
	SU  T = 127 C = 73 N = color I = 1;
	SU  T = 128 C = 73 N = color I = 1;
	SU  T = 129 C = 73 N = color I = 1;
	SU  T = 130 C = 73 N = color I = 1;
	SU  T = 131 C = 73 N = color I = 1;
	SU  T = 132 C = 73 N = color I = 1;
	SU  T = 133 C = 73 N = color I = 1;
	SU  T = 134 C = 73 N = color I = 1;
	SU  T = 135 C = 73 N = color I = 1;
	SU  T = 136 C = 73 N = color I = 1;
	SU  T = 137 C = 73 N = color I = 1;
	SU  T = 138 C = 73 N = color I = 1;
	SU  T = 139 C = 73 N = color I = 1;
	SU  T = 140 C = 73 N = color I = 1;
	SU  T = 141 C = 73 N = color I = 1;
	SU  T = 142 C = 73 N = color I = 1;
	SU  T = 143 C = 73 N = color I = 1;
	SU  T = 144 C = 73 N = color I = 1;
	SU  T = 145 C = 73 N = color I = 1;
	SU  T = 146 C = 73 N = color I = 1;
	SU  T = 147 C = 73 N = color I = 1;
	SU  T = 148 C = 73 N = color I = 1;
	SU  T = 149 C = 73 N = color I = 1;
	SU  T = 150 C = 73 N = color I = 1;
	SU  T = 151 C = 73 N = color I = 1;
	SU  T = 152 C = 73 N = color I = 1;
	SU  T = 153 C = 73 N = color I = 1;
	SU  T = 154 C = 73 N = color I = 1;
	SU  T = 155 C = 73 N = color I = 1;
	SU  T = 156 C = 73 N = color I = 1;
	SU  T = 158 C = 73 N = color I = 7;
	SU  T = 159 C = 73 N = color I = 7;

	SU  C = 74 N = color I = 1;
	SU  T = 1 C = 74 N = color I = 1;
	SU  T = 2 C = 74 N = color I = 1;
	SU  T = 3 C = 74 N = color I = 1;
	SU  T = 4 C = 74 N = color I = 1;
	SU  T = 5 C = 74 N = color I = 1;
	SU  T = 6 C = 74 N = color I = 1;
	SU  T = 7 C = 74 N = color I = 1;
	SU  T = 8 C = 74 N = color I = 1;
	SU  T = 9 C = 74 N = color I = 1;
	SU  T = 10 C = 74 N = color I = 1;
	SU  T = 11 C = 74 N = color I = 1;
	SU  T = 12 C = 74 N = color I = 1;
	SU  T = 13 C = 74 N = color I = 1;
	SU  T = 14 C = 74 N = color I = 1;
	SU  T = 15 C = 74 N = color I = 1;
	SU  T = 16 C = 74 N = color I = 1;
	SU  T = 17 C = 74 N = color I = 1;
	SU  T = 18 C = 74 N = color I = 1;
	SU  T = 19 C = 74 N = color I = 1;
	SU  T = 20 C = 74 N = color I = 1;
	SU  T = 21 C = 74 N = color I = 1;
	SU  T = 22 C = 74 N = color I = 1;
	SU  T = 23 C = 74 N = color I = 1;
	SU  T = 24 C = 74 N = color I = 1;
	SU  T = 25 C = 74 N = color I = 1;
	SU  T = 26 C = 74 N = color I = 1;
	SU  T = 27 C = 74 N = color I = 1;
	SU  T = 28 C = 74 N = color I = 1;
	SU  T = 29 C = 74 N = color I = 1;
	SU  T = 30 C = 74 N = color I = 1;
	SU  T = 31 C = 74 N = color I = 1;
	SU  T = 32 C = 74 N = color I = 1;
	SU  T = 33 C = 74 N = color I = 1;
	SU  T = 34 C = 74 N = color I = 1;
	SU  T = 35 C = 74 N = color I = 1;
	SU  T = 36 C = 74 N = color I = 1;
	SU  T = 37 C = 74 N = color I = 1;
	SU  T = 38 C = 74 N = color I = 1;
	SU  T = 39 C = 74 N = color I = 1;
	SU  T = 40 C = 74 N = color I = 1;
	SU  T = 41 C = 74 N = color I = 1;
	SU  T = 42 C = 74 N = color I = 1;
	SU  T = 43 C = 74 N = color I = 1;
	SU  T = 44 C = 74 N = color I = 1;
	SU  T = 45 C = 74 N = color I = 1;
	SU  T = 46 C = 74 N = color I = 1;
	SU  T = 47 C = 74 N = color I = 1;
	SU  T = 48 C = 74 N = color I = 1;
	SU  T = 49 C = 74 N = color I = 1;
	SU  T = 50 C = 74 N = color I = 1;
	SU  T = 51 C = 74 N = color I = 1;
	SU  T = 52 C = 74 N = color I = 1;
	SU  T = 53 C = 74 N = color I = 1;
	SU  T = 54 C = 74 N = color I = 1;
	SU  T = 55 C = 74 N = color I = 1;
	SU  T = 56 C = 74 N = color I = 1;
	SU  T = 57 C = 74 N = color I = 1;
	SU  T = 58 C = 74 N = color I = 1;
	SU  T = 59 C = 74 N = color I = 1;
	SU  T = 60 C = 74 N = color I = 1;
	SU  T = 61 C = 74 N = color I = 1;
	SU  T = 62 C = 74 N = color I = 1;
	SU  T = 63 C = 74 N = color I = 1;
	SU  T = 64 C = 74 N = color I = 1;
	SU  T = 65 C = 74 N = color I = 1;
	SU  T = 66 C = 74 N = color I = 1;
	SU  T = 67 C = 74 N = color I = 1;
	SU  T = 68 C = 74 N = color I = 1;
	SU  T = 69 C = 74 N = color I = 1;
	SU  T = 70 C = 74 N = color I = 1;
	SU  T = 71 C = 74 N = color I = 1;
	SU  T = 72 C = 74 N = color I = 1;
	SU  T = 73 C = 74 N = color I = 1;
	SU  T = 74 C = 74 N = color I = 1;
	SU  T = 75 C = 74 N = color I = 1;
	SU  T = 76 C = 74 N = color I = 1;
	SU  T = 77 C = 74 N = color I = 1;
	SU  T = 78 C = 74 N = color I = 1;
	SU  T = 79 C = 74 N = color I = 1;
	SU  T = 80 C = 74 N = color I = 1;
	SU  T = 81 C = 74 N = color I = 1;
	SU  T = 82 C = 74 N = color I = 1;
	SU  T = 83 C = 74 N = color I = 1;
	SU  T = 84 C = 74 N = color I = 1;
	SU  T = 85 C = 74 N = color I = 1;
	SU  T = 86 C = 74 N = color I = 1;
	SU  T = 87 C = 74 N = color I = 1;
	SU  T = 88 C = 74 N = color I = 1;
	SU  T = 89 C = 74 N = color I = 1;
	SU  T = 90 C = 74 N = color I = 1;
	SU  T = 91 C = 74 N = color I = 1;
	SU  T = 92 C = 74 N = color I = 1;
	SU  T = 93 C = 74 N = color I = 1;
	SU  T = 94 C = 74 N = color I = 1;
	SU  T = 95 C = 74 N = color I = 1;
	SU  T = 96 C = 74 N = color I = 1;
	SU  T = 97 C = 74 N = color I = 1;
	SU  T = 98 C = 74 N = color I = 1;
	SU  T = 99 C = 74 N = color I = 1;
	SU  T = 100 C = 74 N = color I = 1;
	SU  T = 101 C = 74 N = color I = 1;
	SU  T = 102 C = 74 N = color I = 4;
	SU  T = 103 C = 74 N = color I = 1;
	SU  T = 104 C = 74 N = color I = 1;
	SU  T = 105 C = 74 N = color I = 1;
	SU  T = 106 C = 74 N = color I = 1;
	SU  T = 107 C = 74 N = color I = 1;
	SU  T = 108 C = 74 N = color I = 1;
	SU  T = 109 C = 74 N = color I = 1;
	SU  T = 110 C = 74 N = color I = 1;
	SU  T = 111 C = 74 N = color I = 1;
	SU  T = 112 C = 74 N = color I = 1;
	SU  T = 113 C = 74 N = color I = 1;
	SU  T = 114 C = 74 N = color I = 1;
	SU  T = 115 C = 74 N = color I = 1;
	SU  T = 116 C = 74 N = color I = 1;
	SU  T = 117 C = 74 N = color I = 1;
	SU  T = 118 C = 74 N = color I = 1;
	SU  T = 119 C = 74 N = color I = 1;
	SU  T = 120 C = 74 N = color I = 1;
	SU  T = 121 C = 74 N = color I = 1;
	SU  T = 122 C = 74 N = color I = 1;
	SU  T = 123 C = 74 N = color I = 1;
	SU  T = 124 C = 74 N = color I = 1;
	SU  T = 125 C = 74 N = color I = 1;
	SU  T = 126 C = 74 N = color I = 1;
	SU  T = 127 C = 74 N = color I = 1;
	SU  T = 128 C = 74 N = color I = 1;
	SU  T = 129 C = 74 N = color I = 1;
	SU  T = 130 C = 74 N = color I = 1;
	SU  T = 131 C = 74 N = color I = 1;
	SU  T = 132 C = 74 N = color I = 1;
	SU  T = 133 C = 74 N = color I = 1;
	SU  T = 134 C = 74 N = color I = 1;
	SU  T = 135 C = 74 N = color I = 1;
	SU  T = 136 C = 74 N = color I = 1;
	SU  T = 137 C = 74 N = color I = 1;
	SU  T = 138 C = 74 N = color I = 1;
	SU  T = 139 C = 74 N = color I = 1;
	SU  T = 140 C = 74 N = color I = 1;
	SU  T = 141 C = 74 N = color I = 1;
	SU  T = 142 C = 74 N = color I = 1;
	SU  T = 143 C = 74 N = color I = 1;
	SU  T = 144 C = 74 N = color I = 1;
	SU  T = 145 C = 74 N = color I = 1;
	SU  T = 146 C = 74 N = color I = 1;
	SU  T = 147 C = 74 N = color I = 1;
	SU  T = 148 C = 74 N = color I = 1;
	SU  T = 149 C = 74 N = color I = 1;
	SU  T = 150 C = 74 N = color I = 1;
	SU  T = 151 C = 74 N = color I = 1;
	SU  T = 152 C = 74 N = color I = 1;
	SU  T = 153 C = 74 N = color I = 1;
	SU  T = 154 C = 74 N = color I = 1;
	SU  T = 155 C = 74 N = color I = 1;
	SU  T = 156 C = 74 N = color I = 1;
	SU  T = 158 C = 74 N = color I = 7;
	SU  T = 159 C = 74 N = color I = 7;

	SU  C = 75 N = color I = 1;
	SU  T = 1 C = 75 N = color I = 1;
	SU  T = 2 C = 75 N = color I = 1;
	SU  T = 3 C = 75 N = color I = 1;
	SU  T = 4 C = 75 N = color I = 1;
	SU  T = 5 C = 75 N = color I = 1;
	SU  T = 6 C = 75 N = color I = 1;
	SU  T = 7 C = 75 N = color I = 1;
	SU  T = 8 C = 75 N = color I = 1;
	SU  T = 9 C = 75 N = color I = 1;
	SU  T = 10 C = 75 N = color I = 1;
	SU  T = 11 C = 75 N = color I = 1;
	SU  T = 12 C = 75 N = color I = 1;
	SU  T = 13 C = 75 N = color I = 1;
	SU  T = 14 C = 75 N = color I = 1;
	SU  T = 15 C = 75 N = color I = 1;
	SU  T = 16 C = 75 N = color I = 1;
	SU  T = 17 C = 75 N = color I = 1;
	SU  T = 18 C = 75 N = color I = 1;
	SU  T = 19 C = 75 N = color I = 1;
	SU  T = 20 C = 75 N = color I = 1;
	SU  T = 21 C = 75 N = color I = 1;
	SU  T = 22 C = 75 N = color I = 1;
	SU  T = 23 C = 75 N = color I = 1;
	SU  T = 24 C = 75 N = color I = 1;
	SU  T = 25 C = 75 N = color I = 1;
	SU  T = 26 C = 75 N = color I = 1;
	SU  T = 27 C = 75 N = color I = 1;
	SU  T = 28 C = 75 N = color I = 1;
	SU  T = 29 C = 75 N = color I = 1;
	SU  T = 30 C = 75 N = color I = 1;
	SU  T = 31 C = 75 N = color I = 1;
	SU  T = 32 C = 75 N = color I = 1;
	SU  T = 33 C = 75 N = color I = 1;
	SU  T = 34 C = 75 N = color I = 1;
	SU  T = 35 C = 75 N = color I = 1;
	SU  T = 36 C = 75 N = color I = 1;
	SU  T = 37 C = 75 N = color I = 1;
	SU  T = 38 C = 75 N = color I = 1;
	SU  T = 39 C = 75 N = color I = 1;
	SU  T = 40 C = 75 N = color I = 1;
	SU  T = 41 C = 75 N = color I = 1;
	SU  T = 42 C = 75 N = color I = 1;
	SU  T = 43 C = 75 N = color I = 1;
	SU  T = 44 C = 75 N = color I = 1;
	SU  T = 45 C = 75 N = color I = 1;
	SU  T = 46 C = 75 N = color I = 1;
	SU  T = 47 C = 75 N = color I = 1;
	SU  T = 48 C = 75 N = color I = 1;
	SU  T = 49 C = 75 N = color I = 1;
	SU  T = 50 C = 75 N = color I = 1;
	SU  T = 51 C = 75 N = color I = 1;
	SU  T = 52 C = 75 N = color I = 1;
	SU  T = 53 C = 75 N = color I = 1;
	SU  T = 54 C = 75 N = color I = 1;
	SU  T = 55 C = 75 N = color I = 1;
	SU  T = 56 C = 75 N = color I = 1;
	SU  T = 57 C = 75 N = color I = 1;
	SU  T = 58 C = 75 N = color I = 1;
	SU  T = 59 C = 75 N = color I = 1;
	SU  T = 60 C = 75 N = color I = 1;
	SU  T = 61 C = 75 N = color I = 1;
	SU  T = 62 C = 75 N = color I = 1;
	SU  T = 63 C = 75 N = color I = 1;
	SU  T = 64 C = 75 N = color I = 1;
	SU  T = 65 C = 75 N = color I = 1;
	SU  T = 66 C = 75 N = color I = 1;
	SU  T = 67 C = 75 N = color I = 1;
	SU  T = 68 C = 75 N = color I = 1;
	SU  T = 69 C = 75 N = color I = 1;
	SU  T = 70 C = 75 N = color I = 1;
	SU  T = 71 C = 75 N = color I = 1;
	SU  T = 72 C = 75 N = color I = 1;
	SU  T = 73 C = 75 N = color I = 1;
	SU  T = 74 C = 75 N = color I = 1;
	SU  T = 75 C = 75 N = color I = 1;
	SU  T = 76 C = 75 N = color I = 1;
	SU  T = 77 C = 75 N = color I = 1;
	SU  T = 78 C = 75 N = color I = 1;
	SU  T = 79 C = 75 N = color I = 1;
	SU  T = 80 C = 75 N = color I = 1;
	SU  T = 81 C = 75 N = color I = 1;
	SU  T = 82 C = 75 N = color I = 1;
	SU  T = 83 C = 75 N = color I = 1;
	SU  T = 84 C = 75 N = color I = 1;
	SU  T = 85 C = 75 N = color I = 1;
	SU  T = 86 C = 75 N = color I = 1;
	SU  T = 87 C = 75 N = color I = 1;
	SU  T = 88 C = 75 N = color I = 1;
	SU  T = 89 C = 75 N = color I = 1;
	SU  T = 90 C = 75 N = color I = 1;
	SU  T = 91 C = 75 N = color I = 1;
	SU  T = 92 C = 75 N = color I = 1;
	SU  T = 93 C = 75 N = color I = 1;
	SU  T = 94 C = 75 N = color I = 1;
	SU  T = 95 C = 75 N = color I = 1;
	SU  T = 96 C = 75 N = color I = 1;
	SU  T = 97 C = 75 N = color I = 1;
	SU  T = 98 C = 75 N = color I = 1;
	SU  T = 99 C = 75 N = color I = 1;
	SU  T = 100 C = 75 N = color I = 1;
	SU  T = 101 C = 75 N = color I = 1;
	SU  T = 102 C = 75 N = color I = 4;
	SU  T = 103 C = 75 N = color I = 1;
	SU  T = 104 C = 75 N = color I = 1;
	SU  T = 105 C = 75 N = color I = 1;
	SU  T = 106 C = 75 N = color I = 1;
	SU  T = 107 C = 75 N = color I = 1;
	SU  T = 108 C = 75 N = color I = 1;
	SU  T = 109 C = 75 N = color I = 1;
	SU  T = 110 C = 75 N = color I = 1;
	SU  T = 111 C = 75 N = color I = 1;
	SU  T = 112 C = 75 N = color I = 1;
	SU  T = 113 C = 75 N = color I = 1;
	SU  T = 114 C = 75 N = color I = 1;
	SU  T = 115 C = 75 N = color I = 1;
	SU  T = 116 C = 75 N = color I = 1;
	SU  T = 117 C = 75 N = color I = 1;
	SU  T = 118 C = 75 N = color I = 1;
	SU  T = 119 C = 75 N = color I = 1;
	SU  T = 120 C = 75 N = color I = 1;
	SU  T = 121 C = 75 N = color I = 1;
	SU  T = 122 C = 75 N = color I = 1;
	SU  T = 123 C = 75 N = color I = 1;
	SU  T = 124 C = 75 N = color I = 1;
	SU  T = 125 C = 75 N = color I = 1;
	SU  T = 126 C = 75 N = color I = 1;
	SU  T = 127 C = 75 N = color I = 1;
	SU  T = 128 C = 75 N = color I = 1;
	SU  T = 129 C = 75 N = color I = 1;
	SU  T = 130 C = 75 N = color I = 1;
	SU  T = 131 C = 75 N = color I = 1;
	SU  T = 132 C = 75 N = color I = 1;
	SU  T = 133 C = 75 N = color I = 1;
	SU  T = 134 C = 75 N = color I = 1;
	SU  T = 135 C = 75 N = color I = 1;
	SU  T = 136 C = 75 N = color I = 1;
	SU  T = 137 C = 75 N = color I = 1;
	SU  T = 138 C = 75 N = color I = 1;
	SU  T = 139 C = 75 N = color I = 1;
	SU  T = 140 C = 75 N = color I = 1;
	SU  T = 141 C = 75 N = color I = 1;
	SU  T = 142 C = 75 N = color I = 1;
	SU  T = 143 C = 75 N = color I = 1;
	SU  T = 144 C = 75 N = color I = 1;
	SU  T = 145 C = 75 N = color I = 1;
	SU  T = 146 C = 75 N = color I = 1;
	SU  T = 147 C = 75 N = color I = 1;
	SU  T = 148 C = 75 N = color I = 1;
	SU  T = 149 C = 75 N = color I = 1;
	SU  T = 150 C = 75 N = color I = 1;
	SU  T = 151 C = 75 N = color I = 1;
	SU  T = 152 C = 75 N = color I = 1;
	SU  T = 153 C = 75 N = color I = 1;
	SU  T = 154 C = 75 N = color I = 1;
	SU  T = 155 C = 75 N = color I = 1;
	SU  T = 156 C = 75 N = color I = 1;
	SU  T = 158 C = 75 N = color I = 7;
	SU  T = 159 C = 75 N = color I = 7;

	SU  C = 76 N = color I = 1;
	SU  T = 1 C = 76 N = color I = 1;
	SU  T = 2 C = 76 N = color I = 1;
	SU  T = 3 C = 76 N = color I = 1;
	SU  T = 4 C = 76 N = color I = 1;
	SU  T = 5 C = 76 N = color I = 1;
	SU  T = 6 C = 76 N = color I = 1;
	SU  T = 7 C = 76 N = color I = 1;
	SU  T = 8 C = 76 N = color I = 1;
	SU  T = 9 C = 76 N = color I = 1;
	SU  T = 10 C = 76 N = color I = 1;
	SU  T = 11 C = 76 N = color I = 1;
	SU  T = 12 C = 76 N = color I = 1;
	SU  T = 13 C = 76 N = color I = 1;
	SU  T = 14 C = 76 N = color I = 1;
	SU  T = 15 C = 76 N = color I = 1;
	SU  T = 16 C = 76 N = color I = 1;
	SU  T = 17 C = 76 N = color I = 1;
	SU  T = 18 C = 76 N = color I = 1;
	SU  T = 19 C = 76 N = color I = 1;
	SU  T = 20 C = 76 N = color I = 1;
	SU  T = 21 C = 76 N = color I = 1;
	SU  T = 22 C = 76 N = color I = 1;
	SU  T = 23 C = 76 N = color I = 1;
	SU  T = 24 C = 76 N = color I = 1;
	SU  T = 25 C = 76 N = color I = 1;
	SU  T = 26 C = 76 N = color I = 1;
	SU  T = 27 C = 76 N = color I = 1;
	SU  T = 28 C = 76 N = color I = 1;
	SU  T = 29 C = 76 N = color I = 1;
	SU  T = 30 C = 76 N = color I = 1;
	SU  T = 31 C = 76 N = color I = 1;
	SU  T = 32 C = 76 N = color I = 1;
	SU  T = 33 C = 76 N = color I = 1;
	SU  T = 34 C = 76 N = color I = 1;
	SU  T = 35 C = 76 N = color I = 1;
	SU  T = 36 C = 76 N = color I = 1;
	SU  T = 37 C = 76 N = color I = 1;
	SU  T = 38 C = 76 N = color I = 1;
	SU  T = 39 C = 76 N = color I = 1;
	SU  T = 40 C = 76 N = color I = 1;
	SU  T = 41 C = 76 N = color I = 1;
	SU  T = 42 C = 76 N = color I = 1;
	SU  T = 43 C = 76 N = color I = 1;
	SU  T = 44 C = 76 N = color I = 1;
	SU  T = 45 C = 76 N = color I = 1;
	SU  T = 46 C = 76 N = color I = 1;
	SU  T = 47 C = 76 N = color I = 1;
	SU  T = 48 C = 76 N = color I = 1;
	SU  T = 49 C = 76 N = color I = 1;
	SU  T = 50 C = 76 N = color I = 1;
	SU  T = 51 C = 76 N = color I = 1;
	SU  T = 52 C = 76 N = color I = 1;
	SU  T = 53 C = 76 N = color I = 1;
	SU  T = 54 C = 76 N = color I = 1;
	SU  T = 55 C = 76 N = color I = 1;
	SU  T = 56 C = 76 N = color I = 1;
	SU  T = 57 C = 76 N = color I = 1;
	SU  T = 58 C = 76 N = color I = 1;
	SU  T = 59 C = 76 N = color I = 1;
	SU  T = 60 C = 76 N = color I = 1;
	SU  T = 61 C = 76 N = color I = 1;
	SU  T = 62 C = 76 N = color I = 1;
	SU  T = 63 C = 76 N = color I = 1;
	SU  T = 64 C = 76 N = color I = 1;
	SU  T = 65 C = 76 N = color I = 1;
	SU  T = 66 C = 76 N = color I = 1;
	SU  T = 67 C = 76 N = color I = 1;
	SU  T = 68 C = 76 N = color I = 1;
	SU  T = 69 C = 76 N = color I = 1;
	SU  T = 70 C = 76 N = color I = 1;
	SU  T = 71 C = 76 N = color I = 1;
	SU  T = 72 C = 76 N = color I = 1;
	SU  T = 73 C = 76 N = color I = 1;
	SU  T = 74 C = 76 N = color I = 1;
	SU  T = 75 C = 76 N = color I = 1;
	SU  T = 76 C = 76 N = color I = 1;
	SU  T = 77 C = 76 N = color I = 1;
	SU  T = 78 C = 76 N = color I = 1;
	SU  T = 79 C = 76 N = color I = 1;
	SU  T = 80 C = 76 N = color I = 1;
	SU  T = 81 C = 76 N = color I = 1;
	SU  T = 82 C = 76 N = color I = 1;
	SU  T = 83 C = 76 N = color I = 1;
	SU  T = 84 C = 76 N = color I = 1;
	SU  T = 85 C = 76 N = color I = 1;
	SU  T = 86 C = 76 N = color I = 1;
	SU  T = 87 C = 76 N = color I = 1;
	SU  T = 88 C = 76 N = color I = 1;
	SU  T = 89 C = 76 N = color I = 1;
	SU  T = 90 C = 76 N = color I = 1;
	SU  T = 91 C = 76 N = color I = 1;
	SU  T = 92 C = 76 N = color I = 1;
	SU  T = 93 C = 76 N = color I = 1;
	SU  T = 94 C = 76 N = color I = 1;
	SU  T = 95 C = 76 N = color I = 1;
	SU  T = 96 C = 76 N = color I = 1;
	SU  T = 97 C = 76 N = color I = 1;
	SU  T = 98 C = 76 N = color I = 1;
	SU  T = 99 C = 76 N = color I = 1;
	SU  T = 100 C = 76 N = color I = 1;
	SU  T = 101 C = 76 N = color I = 1;
	SU  T = 102 C = 76 N = color I = 4;
	SU  T = 103 C = 76 N = color I = 1;
	SU  T = 104 C = 76 N = color I = 1;
	SU  T = 105 C = 76 N = color I = 1;
	SU  T = 106 C = 76 N = color I = 1;
	SU  T = 107 C = 76 N = color I = 1;
	SU  T = 108 C = 76 N = color I = 1;
	SU  T = 109 C = 76 N = color I = 1;
	SU  T = 110 C = 76 N = color I = 1;
	SU  T = 111 C = 76 N = color I = 1;
	SU  T = 112 C = 76 N = color I = 1;
	SU  T = 113 C = 76 N = color I = 1;
	SU  T = 114 C = 76 N = color I = 1;
	SU  T = 115 C = 76 N = color I = 1;
	SU  T = 116 C = 76 N = color I = 1;
	SU  T = 117 C = 76 N = color I = 1;
	SU  T = 118 C = 76 N = color I = 1;
	SU  T = 119 C = 76 N = color I = 1;
	SU  T = 120 C = 76 N = color I = 1;
	SU  T = 121 C = 76 N = color I = 1;
	SU  T = 122 C = 76 N = color I = 1;
	SU  T = 123 C = 76 N = color I = 1;
	SU  T = 124 C = 76 N = color I = 1;
	SU  T = 125 C = 76 N = color I = 1;
	SU  T = 126 C = 76 N = color I = 1;
	SU  T = 127 C = 76 N = color I = 1;
	SU  T = 128 C = 76 N = color I = 1;
	SU  T = 129 C = 76 N = color I = 1;
	SU  T = 130 C = 76 N = color I = 1;
	SU  T = 131 C = 76 N = color I = 1;
	SU  T = 132 C = 76 N = color I = 1;
	SU  T = 133 C = 76 N = color I = 1;
	SU  T = 134 C = 76 N = color I = 1;
	SU  T = 135 C = 76 N = color I = 1;
	SU  T = 136 C = 76 N = color I = 1;
	SU  T = 137 C = 76 N = color I = 1;
	SU  T = 138 C = 76 N = color I = 1;
	SU  T = 139 C = 76 N = color I = 1;
	SU  T = 140 C = 76 N = color I = 1;
	SU  T = 141 C = 76 N = color I = 1;
	SU  T = 142 C = 76 N = color I = 1;
	SU  T = 143 C = 76 N = color I = 1;
	SU  T = 144 C = 76 N = color I = 1;
	SU  T = 145 C = 76 N = color I = 1;
	SU  T = 146 C = 76 N = color I = 1;
	SU  T = 147 C = 76 N = color I = 1;
	SU  T = 148 C = 76 N = color I = 1;
	SU  T = 149 C = 76 N = color I = 1;
	SU  T = 150 C = 76 N = color I = 1;
	SU  T = 151 C = 76 N = color I = 1;
	SU  T = 152 C = 76 N = color I = 1;
	SU  T = 153 C = 76 N = color I = 1;
	SU  T = 154 C = 76 N = color I = 1;
	SU  T = 155 C = 76 N = color I = 1;
	SU  T = 156 C = 76 N = color I = 1;
	SU  T = 158 C = 76 N = color I = 7;
	SU  T = 159 C = 76 N = color I = 7;

	SU  C = 77 N = color I = 1;
	SU  T = 1 C = 77 N = color I = 1;
	SU  T = 2 C = 77 N = color I = 1;
	SU  T = 3 C = 77 N = color I = 1;
	SU  T = 4 C = 77 N = color I = 1;
	SU  T = 5 C = 77 N = color I = 1;
	SU  T = 6 C = 77 N = color I = 1;
	SU  T = 7 C = 77 N = color I = 1;
	SU  T = 8 C = 77 N = color I = 1;
	SU  T = 9 C = 77 N = color I = 1;
	SU  T = 10 C = 77 N = color I = 1;
	SU  T = 11 C = 77 N = color I = 1;
	SU  T = 12 C = 77 N = color I = 1;
	SU  T = 13 C = 77 N = color I = 1;
	SU  T = 14 C = 77 N = color I = 1;
	SU  T = 15 C = 77 N = color I = 1;
	SU  T = 16 C = 77 N = color I = 1;
	SU  T = 17 C = 77 N = color I = 1;
	SU  T = 18 C = 77 N = color I = 1;
	SU  T = 19 C = 77 N = color I = 1;
	SU  T = 20 C = 77 N = color I = 1;
	SU  T = 21 C = 77 N = color I = 1;
	SU  T = 22 C = 77 N = color I = 1;
	SU  T = 23 C = 77 N = color I = 1;
	SU  T = 24 C = 77 N = color I = 1;
	SU  T = 25 C = 77 N = color I = 1;
	SU  T = 26 C = 77 N = color I = 1;
	SU  T = 27 C = 77 N = color I = 1;
	SU  T = 28 C = 77 N = color I = 1;
	SU  T = 29 C = 77 N = color I = 1;
	SU  T = 30 C = 77 N = color I = 1;
	SU  T = 31 C = 77 N = color I = 1;
	SU  T = 32 C = 77 N = color I = 1;
	SU  T = 33 C = 77 N = color I = 1;
	SU  T = 34 C = 77 N = color I = 1;
	SU  T = 35 C = 77 N = color I = 1;
	SU  T = 36 C = 77 N = color I = 1;
	SU  T = 37 C = 77 N = color I = 1;
	SU  T = 38 C = 77 N = color I = 1;
	SU  T = 39 C = 77 N = color I = 1;
	SU  T = 40 C = 77 N = color I = 1;
	SU  T = 41 C = 77 N = color I = 1;
	SU  T = 42 C = 77 N = color I = 1;
	SU  T = 43 C = 77 N = color I = 1;
	SU  T = 44 C = 77 N = color I = 1;
	SU  T = 45 C = 77 N = color I = 1;
	SU  T = 46 C = 77 N = color I = 1;
	SU  T = 47 C = 77 N = color I = 1;
	SU  T = 48 C = 77 N = color I = 1;
	SU  T = 49 C = 77 N = color I = 1;
	SU  T = 50 C = 77 N = color I = 1;
	SU  T = 51 C = 77 N = color I = 1;
	SU  T = 52 C = 77 N = color I = 1;
	SU  T = 53 C = 77 N = color I = 1;
	SU  T = 54 C = 77 N = color I = 1;
	SU  T = 55 C = 77 N = color I = 1;
	SU  T = 56 C = 77 N = color I = 1;
	SU  T = 57 C = 77 N = color I = 1;
	SU  T = 58 C = 77 N = color I = 1;
	SU  T = 59 C = 77 N = color I = 1;
	SU  T = 60 C = 77 N = color I = 1;
	SU  T = 61 C = 77 N = color I = 1;
	SU  T = 62 C = 77 N = color I = 1;
	SU  T = 63 C = 77 N = color I = 1;
	SU  T = 64 C = 77 N = color I = 1;
	SU  T = 65 C = 77 N = color I = 1;
	SU  T = 66 C = 77 N = color I = 1;
	SU  T = 67 C = 77 N = color I = 1;
	SU  T = 68 C = 77 N = color I = 1;
	SU  T = 69 C = 77 N = color I = 1;
	SU  T = 70 C = 77 N = color I = 1;
	SU  T = 71 C = 77 N = color I = 1;
	SU  T = 72 C = 77 N = color I = 1;
	SU  T = 73 C = 77 N = color I = 1;
	SU  T = 74 C = 77 N = color I = 1;
	SU  T = 75 C = 77 N = color I = 1;
	SU  T = 76 C = 77 N = color I = 1;
	SU  T = 77 C = 77 N = color I = 1;
	SU  T = 78 C = 77 N = color I = 1;
	SU  T = 79 C = 77 N = color I = 1;
	SU  T = 80 C = 77 N = color I = 1;
	SU  T = 81 C = 77 N = color I = 1;
	SU  T = 82 C = 77 N = color I = 1;
	SU  T = 83 C = 77 N = color I = 1;
	SU  T = 84 C = 77 N = color I = 1;
	SU  T = 85 C = 77 N = color I = 1;
	SU  T = 86 C = 77 N = color I = 1;
	SU  T = 87 C = 77 N = color I = 1;
	SU  T = 88 C = 77 N = color I = 1;
	SU  T = 89 C = 77 N = color I = 1;
	SU  T = 90 C = 77 N = color I = 1;
	SU  T = 91 C = 77 N = color I = 1;
	SU  T = 92 C = 77 N = color I = 1;
	SU  T = 93 C = 77 N = color I = 1;
	SU  T = 94 C = 77 N = color I = 1;
	SU  T = 95 C = 77 N = color I = 1;
	SU  T = 96 C = 77 N = color I = 1;
	SU  T = 97 C = 77 N = color I = 1;
	SU  T = 98 C = 77 N = color I = 1;
	SU  T = 99 C = 77 N = color I = 1;
	SU  T = 100 C = 77 N = color I = 1;
	SU  T = 101 C = 77 N = color I = 1;
	SU  T = 102 C = 77 N = color I = 4;
	SU  T = 103 C = 77 N = color I = 1;
	SU  T = 104 C = 77 N = color I = 1;
	SU  T = 105 C = 77 N = color I = 1;
	SU  T = 106 C = 77 N = color I = 1;
	SU  T = 107 C = 77 N = color I = 1;
	SU  T = 108 C = 77 N = color I = 1;
	SU  T = 109 C = 77 N = color I = 1;
	SU  T = 110 C = 77 N = color I = 1;
	SU  T = 111 C = 77 N = color I = 1;
	SU  T = 112 C = 77 N = color I = 1;
	SU  T = 113 C = 77 N = color I = 1;
	SU  T = 114 C = 77 N = color I = 1;
	SU  T = 115 C = 77 N = color I = 1;
	SU  T = 116 C = 77 N = color I = 1;
	SU  T = 117 C = 77 N = color I = 1;
	SU  T = 118 C = 77 N = color I = 1;
	SU  T = 119 C = 77 N = color I = 1;
	SU  T = 120 C = 77 N = color I = 1;
	SU  T = 121 C = 77 N = color I = 1;
	SU  T = 122 C = 77 N = color I = 1;
	SU  T = 123 C = 77 N = color I = 1;
	SU  T = 124 C = 77 N = color I = 1;
	SU  T = 125 C = 77 N = color I = 1;
	SU  T = 126 C = 77 N = color I = 1;
	SU  T = 127 C = 77 N = color I = 1;
	SU  T = 128 C = 77 N = color I = 1;
	SU  T = 129 C = 77 N = color I = 1;
	SU  T = 130 C = 77 N = color I = 1;
	SU  T = 131 C = 77 N = color I = 1;
	SU  T = 132 C = 77 N = color I = 1;
	SU  T = 133 C = 77 N = color I = 1;
	SU  T = 134 C = 77 N = color I = 1;
	SU  T = 135 C = 77 N = color I = 1;
	SU  T = 136 C = 77 N = color I = 1;
	SU  T = 137 C = 77 N = color I = 1;
	SU  T = 138 C = 77 N = color I = 1;
	SU  T = 139 C = 77 N = color I = 1;
	SU  T = 140 C = 77 N = color I = 1;
	SU  T = 141 C = 77 N = color I = 1;
	SU  T = 142 C = 77 N = color I = 1;
	SU  T = 143 C = 77 N = color I = 1;
	SU  T = 144 C = 77 N = color I = 1;
	SU  T = 145 C = 77 N = color I = 1;
	SU  T = 146 C = 77 N = color I = 1;
	SU  T = 147 C = 77 N = color I = 1;
	SU  T = 148 C = 77 N = color I = 1;
	SU  T = 149 C = 77 N = color I = 1;
	SU  T = 150 C = 77 N = color I = 1;
	SU  T = 151 C = 77 N = color I = 1;
	SU  T = 152 C = 77 N = color I = 1;
	SU  T = 153 C = 77 N = color I = 1;
	SU  T = 154 C = 77 N = color I = 1;
	SU  T = 155 C = 77 N = color I = 1;
	SU  T = 156 C = 77 N = color I = 1;
	SU  T = 158 C = 77 N = color I = 7;
	SU  T = 159 C = 77 N = color I = 7;

	SU  C = 78 N = color I = 1;
	SU  T = 1 C = 78 N = color I = 1;
	SU  T = 2 C = 78 N = color I = 1;
	SU  T = 3 C = 78 N = color I = 1;
	SU  T = 4 C = 78 N = color I = 1;
	SU  T = 5 C = 78 N = color I = 1;
	SU  T = 6 C = 78 N = color I = 1;
	SU  T = 7 C = 78 N = color I = 1;
	SU  T = 8 C = 78 N = color I = 1;
	SU  T = 9 C = 78 N = color I = 1;
	SU  T = 10 C = 78 N = color I = 1;
	SU  T = 11 C = 78 N = color I = 1;
	SU  T = 12 C = 78 N = color I = 1;
	SU  T = 13 C = 78 N = color I = 1;
	SU  T = 14 C = 78 N = color I = 1;
	SU  T = 15 C = 78 N = color I = 1;
	SU  T = 16 C = 78 N = color I = 1;
	SU  T = 17 C = 78 N = color I = 1;
	SU  T = 18 C = 78 N = color I = 1;
	SU  T = 19 C = 78 N = color I = 1;
	SU  T = 20 C = 78 N = color I = 1;
	SU  T = 21 C = 78 N = color I = 1;
	SU  T = 22 C = 78 N = color I = 1;
	SU  T = 23 C = 78 N = color I = 1;
	SU  T = 24 C = 78 N = color I = 1;
	SU  T = 25 C = 78 N = color I = 1;
	SU  T = 26 C = 78 N = color I = 1;
	SU  T = 27 C = 78 N = color I = 1;
	SU  T = 28 C = 78 N = color I = 1;
	SU  T = 29 C = 78 N = color I = 1;
	SU  T = 30 C = 78 N = color I = 1;
	SU  T = 31 C = 78 N = color I = 1;
	SU  T = 32 C = 78 N = color I = 1;
	SU  T = 33 C = 78 N = color I = 1;
	SU  T = 34 C = 78 N = color I = 1;
	SU  T = 35 C = 78 N = color I = 1;
	SU  T = 36 C = 78 N = color I = 1;
	SU  T = 37 C = 78 N = color I = 1;
	SU  T = 38 C = 78 N = color I = 1;
	SU  T = 39 C = 78 N = color I = 1;
	SU  T = 40 C = 78 N = color I = 1;
	SU  T = 41 C = 78 N = color I = 1;
	SU  T = 42 C = 78 N = color I = 1;
	SU  T = 43 C = 78 N = color I = 1;
	SU  T = 44 C = 78 N = color I = 1;
	SU  T = 45 C = 78 N = color I = 1;
	SU  T = 46 C = 78 N = color I = 1;
	SU  T = 47 C = 78 N = color I = 1;
	SU  T = 48 C = 78 N = color I = 1;
	SU  T = 49 C = 78 N = color I = 1;
	SU  T = 50 C = 78 N = color I = 1;
	SU  T = 51 C = 78 N = color I = 1;
	SU  T = 52 C = 78 N = color I = 1;
	SU  T = 53 C = 78 N = color I = 1;
	SU  T = 54 C = 78 N = color I = 1;
	SU  T = 55 C = 78 N = color I = 1;
	SU  T = 56 C = 78 N = color I = 1;
	SU  T = 57 C = 78 N = color I = 1;
	SU  T = 58 C = 78 N = color I = 1;
	SU  T = 59 C = 78 N = color I = 1;
	SU  T = 60 C = 78 N = color I = 1;
	SU  T = 61 C = 78 N = color I = 1;
	SU  T = 62 C = 78 N = color I = 1;
	SU  T = 63 C = 78 N = color I = 1;
	SU  T = 64 C = 78 N = color I = 1;
	SU  T = 65 C = 78 N = color I = 1;
	SU  T = 66 C = 78 N = color I = 1;
	SU  T = 67 C = 78 N = color I = 1;
	SU  T = 68 C = 78 N = color I = 1;
	SU  T = 69 C = 78 N = color I = 1;
	SU  T = 70 C = 78 N = color I = 1;
	SU  T = 71 C = 78 N = color I = 1;
	SU  T = 72 C = 78 N = color I = 1;
	SU  T = 73 C = 78 N = color I = 1;
	SU  T = 74 C = 78 N = color I = 1;
	SU  T = 75 C = 78 N = color I = 1;
	SU  T = 76 C = 78 N = color I = 1;
	SU  T = 77 C = 78 N = color I = 1;
	SU  T = 78 C = 78 N = color I = 1;
	SU  T = 79 C = 78 N = color I = 1;
	SU  T = 80 C = 78 N = color I = 1;
	SU  T = 81 C = 78 N = color I = 1;
	SU  T = 82 C = 78 N = color I = 1;
	SU  T = 83 C = 78 N = color I = 1;
	SU  T = 84 C = 78 N = color I = 1;
	SU  T = 85 C = 78 N = color I = 1;
	SU  T = 86 C = 78 N = color I = 1;
	SU  T = 87 C = 78 N = color I = 1;
	SU  T = 88 C = 78 N = color I = 1;
	SU  T = 89 C = 78 N = color I = 1;
	SU  T = 90 C = 78 N = color I = 1;
	SU  T = 91 C = 78 N = color I = 1;
	SU  T = 92 C = 78 N = color I = 1;
	SU  T = 93 C = 78 N = color I = 1;
	SU  T = 94 C = 78 N = color I = 1;
	SU  T = 95 C = 78 N = color I = 1;
	SU  T = 96 C = 78 N = color I = 1;
	SU  T = 97 C = 78 N = color I = 1;
	SU  T = 98 C = 78 N = color I = 1;
	SU  T = 99 C = 78 N = color I = 1;
	SU  T = 100 C = 78 N = color I = 1;
	SU  T = 101 C = 78 N = color I = 1;
	SU  T = 102 C = 78 N = color I = 4;
	SU  T = 103 C = 78 N = color I = 1;
	SU  T = 104 C = 78 N = color I = 1;
	SU  T = 105 C = 78 N = color I = 1;
	SU  T = 106 C = 78 N = color I = 1;
	SU  T = 107 C = 78 N = color I = 1;
	SU  T = 108 C = 78 N = color I = 1;
	SU  T = 109 C = 78 N = color I = 1;
	SU  T = 110 C = 78 N = color I = 1;
	SU  T = 111 C = 78 N = color I = 1;
	SU  T = 112 C = 78 N = color I = 1;
	SU  T = 113 C = 78 N = color I = 1;
	SU  T = 114 C = 78 N = color I = 1;
	SU  T = 115 C = 78 N = color I = 1;
	SU  T = 116 C = 78 N = color I = 1;
	SU  T = 117 C = 78 N = color I = 1;
	SU  T = 118 C = 78 N = color I = 1;
	SU  T = 119 C = 78 N = color I = 1;
	SU  T = 120 C = 78 N = color I = 1;
	SU  T = 121 C = 78 N = color I = 1;
	SU  T = 122 C = 78 N = color I = 1;
	SU  T = 123 C = 78 N = color I = 1;
	SU  T = 124 C = 78 N = color I = 1;
	SU  T = 125 C = 78 N = color I = 1;
	SU  T = 126 C = 78 N = color I = 1;
	SU  T = 127 C = 78 N = color I = 1;
	SU  T = 128 C = 78 N = color I = 1;
	SU  T = 129 C = 78 N = color I = 1;
	SU  T = 130 C = 78 N = color I = 1;
	SU  T = 131 C = 78 N = color I = 1;
	SU  T = 132 C = 78 N = color I = 1;
	SU  T = 133 C = 78 N = color I = 1;
	SU  T = 134 C = 78 N = color I = 1;
	SU  T = 135 C = 78 N = color I = 1;
	SU  T = 136 C = 78 N = color I = 1;
	SU  T = 137 C = 78 N = color I = 1;
	SU  T = 138 C = 78 N = color I = 1;
	SU  T = 139 C = 78 N = color I = 1;
	SU  T = 140 C = 78 N = color I = 1;
	SU  T = 141 C = 78 N = color I = 1;
	SU  T = 142 C = 78 N = color I = 1;
	SU  T = 143 C = 78 N = color I = 1;
	SU  T = 144 C = 78 N = color I = 1;
	SU  T = 145 C = 78 N = color I = 1;
	SU  T = 146 C = 78 N = color I = 1;
	SU  T = 147 C = 78 N = color I = 1;
	SU  T = 148 C = 78 N = color I = 1;
	SU  T = 149 C = 78 N = color I = 1;
	SU  T = 150 C = 78 N = color I = 1;
	SU  T = 151 C = 78 N = color I = 1;
	SU  T = 152 C = 78 N = color I = 1;
	SU  T = 153 C = 78 N = color I = 1;
	SU  T = 154 C = 78 N = color I = 1;
	SU  T = 155 C = 78 N = color I = 1;
	SU  T = 156 C = 78 N = color I = 1;
	SU  T = 158 C = 78 N = color I = 7;
	SU  T = 159 C = 78 N = color I = 7;

	SU  C = 79 N = color I = 1;
	SU  T = 1 C = 79 N = color I = 1;
	SU  T = 2 C = 79 N = color I = 1;
	SU  T = 3 C = 79 N = color I = 1;
	SU  T = 4 C = 79 N = color I = 1;
	SU  T = 5 C = 79 N = color I = 1;
	SU  T = 6 C = 79 N = color I = 1;
	SU  T = 7 C = 79 N = color I = 1;
	SU  T = 8 C = 79 N = color I = 1;
	SU  T = 9 C = 79 N = color I = 1;
	SU  T = 10 C = 79 N = color I = 1;
	SU  T = 11 C = 79 N = color I = 1;
	SU  T = 12 C = 79 N = color I = 1;
	SU  T = 13 C = 79 N = color I = 1;
	SU  T = 14 C = 79 N = color I = 1;
	SU  T = 15 C = 79 N = color I = 1;
	SU  T = 16 C = 79 N = color I = 1;
	SU  T = 17 C = 79 N = color I = 1;
	SU  T = 18 C = 79 N = color I = 1;
	SU  T = 19 C = 79 N = color I = 1;
	SU  T = 20 C = 79 N = color I = 1;
	SU  T = 21 C = 79 N = color I = 1;
	SU  T = 22 C = 79 N = color I = 1;
	SU  T = 23 C = 79 N = color I = 1;
	SU  T = 24 C = 79 N = color I = 1;
	SU  T = 25 C = 79 N = color I = 1;
	SU  T = 26 C = 79 N = color I = 1;
	SU  T = 27 C = 79 N = color I = 1;
	SU  T = 28 C = 79 N = color I = 1;
	SU  T = 29 C = 79 N = color I = 1;
	SU  T = 30 C = 79 N = color I = 1;
	SU  T = 31 C = 79 N = color I = 1;
	SU  T = 32 C = 79 N = color I = 1;
	SU  T = 33 C = 79 N = color I = 1;
	SU  T = 34 C = 79 N = color I = 1;
	SU  T = 35 C = 79 N = color I = 1;
	SU  T = 36 C = 79 N = color I = 1;
	SU  T = 37 C = 79 N = color I = 1;
	SU  T = 38 C = 79 N = color I = 1;
	SU  T = 39 C = 79 N = color I = 1;
	SU  T = 40 C = 79 N = color I = 1;
	SU  T = 41 C = 79 N = color I = 1;
	SU  T = 42 C = 79 N = color I = 1;
	SU  T = 43 C = 79 N = color I = 1;
	SU  T = 44 C = 79 N = color I = 1;
	SU  T = 45 C = 79 N = color I = 1;
	SU  T = 46 C = 79 N = color I = 1;
	SU  T = 47 C = 79 N = color I = 1;
	SU  T = 48 C = 79 N = color I = 1;
	SU  T = 49 C = 79 N = color I = 1;
	SU  T = 50 C = 79 N = color I = 1;
	SU  T = 51 C = 79 N = color I = 1;
	SU  T = 52 C = 79 N = color I = 1;
	SU  T = 53 C = 79 N = color I = 1;
	SU  T = 54 C = 79 N = color I = 1;
	SU  T = 55 C = 79 N = color I = 1;
	SU  T = 56 C = 79 N = color I = 1;
	SU  T = 57 C = 79 N = color I = 1;
	SU  T = 58 C = 79 N = color I = 1;
	SU  T = 59 C = 79 N = color I = 1;
	SU  T = 60 C = 79 N = color I = 1;
	SU  T = 61 C = 79 N = color I = 1;
	SU  T = 62 C = 79 N = color I = 1;
	SU  T = 63 C = 79 N = color I = 1;
	SU  T = 64 C = 79 N = color I = 1;
	SU  T = 65 C = 79 N = color I = 1;
	SU  T = 66 C = 79 N = color I = 1;
	SU  T = 67 C = 79 N = color I = 1;
	SU  T = 68 C = 79 N = color I = 1;
	SU  T = 69 C = 79 N = color I = 1;
	SU  T = 70 C = 79 N = color I = 1;
	SU  T = 71 C = 79 N = color I = 1;
	SU  T = 72 C = 79 N = color I = 1;
	SU  T = 73 C = 79 N = color I = 1;
	SU  T = 74 C = 79 N = color I = 1;
	SU  T = 75 C = 79 N = color I = 1;
	SU  T = 76 C = 79 N = color I = 1;
	SU  T = 77 C = 79 N = color I = 1;
	SU  T = 78 C = 79 N = color I = 1;
	SU  T = 79 C = 79 N = color I = 1;
	SU  T = 80 C = 79 N = color I = 1;
	SU  T = 81 C = 79 N = color I = 1;
	SU  T = 82 C = 79 N = color I = 1;
	SU  T = 83 C = 79 N = color I = 1;
	SU  T = 84 C = 79 N = color I = 1;
	SU  T = 85 C = 79 N = color I = 1;
	SU  T = 86 C = 79 N = color I = 1;
	SU  T = 87 C = 79 N = color I = 1;
	SU  T = 88 C = 79 N = color I = 1;
	SU  T = 89 C = 79 N = color I = 1;
	SU  T = 90 C = 79 N = color I = 1;
	SU  T = 91 C = 79 N = color I = 1;
	SU  T = 92 C = 79 N = color I = 1;
	SU  T = 93 C = 79 N = color I = 1;
	SU  T = 94 C = 79 N = color I = 1;
	SU  T = 95 C = 79 N = color I = 1;
	SU  T = 96 C = 79 N = color I = 1;
	SU  T = 97 C = 79 N = color I = 1;
	SU  T = 98 C = 79 N = color I = 1;
	SU  T = 99 C = 79 N = color I = 1;
	SU  T = 100 C = 79 N = color I = 1;
	SU  T = 101 C = 79 N = color I = 1;
	SU  T = 102 C = 79 N = color I = 4;
	SU  T = 103 C = 79 N = color I = 1;
	SU  T = 104 C = 79 N = color I = 1;
	SU  T = 105 C = 79 N = color I = 1;
	SU  T = 106 C = 79 N = color I = 1;
	SU  T = 107 C = 79 N = color I = 1;
	SU  T = 108 C = 79 N = color I = 1;
	SU  T = 109 C = 79 N = color I = 1;
	SU  T = 110 C = 79 N = color I = 1;
	SU  T = 111 C = 79 N = color I = 1;
	SU  T = 112 C = 79 N = color I = 1;
	SU  T = 113 C = 79 N = color I = 1;
	SU  T = 114 C = 79 N = color I = 1;
	SU  T = 115 C = 79 N = color I = 1;
	SU  T = 116 C = 79 N = color I = 1;
	SU  T = 117 C = 79 N = color I = 1;
	SU  T = 118 C = 79 N = color I = 1;
	SU  T = 119 C = 79 N = color I = 1;
	SU  T = 120 C = 79 N = color I = 1;
	SU  T = 121 C = 79 N = color I = 1;
	SU  T = 122 C = 79 N = color I = 1;
	SU  T = 123 C = 79 N = color I = 1;
	SU  T = 124 C = 79 N = color I = 1;
	SU  T = 125 C = 79 N = color I = 1;
	SU  T = 126 C = 79 N = color I = 1;
	SU  T = 127 C = 79 N = color I = 1;
	SU  T = 128 C = 79 N = color I = 1;
	SU  T = 129 C = 79 N = color I = 1;
	SU  T = 130 C = 79 N = color I = 1;
	SU  T = 131 C = 79 N = color I = 1;
	SU  T = 132 C = 79 N = color I = 1;
	SU  T = 133 C = 79 N = color I = 1;
	SU  T = 134 C = 79 N = color I = 1;
	SU  T = 135 C = 79 N = color I = 1;
	SU  T = 136 C = 79 N = color I = 1;
	SU  T = 137 C = 79 N = color I = 1;
	SU  T = 138 C = 79 N = color I = 1;
	SU  T = 139 C = 79 N = color I = 1;
	SU  T = 140 C = 79 N = color I = 1;
	SU  T = 141 C = 79 N = color I = 1;
	SU  T = 142 C = 79 N = color I = 1;
	SU  T = 143 C = 79 N = color I = 1;
	SU  T = 144 C = 79 N = color I = 1;
	SU  T = 145 C = 79 N = color I = 1;
	SU  T = 146 C = 79 N = color I = 1;
	SU  T = 147 C = 79 N = color I = 1;
	SU  T = 148 C = 79 N = color I = 1;
	SU  T = 149 C = 79 N = color I = 1;
	SU  T = 150 C = 79 N = color I = 1;
	SU  T = 151 C = 79 N = color I = 1;
	SU  T = 152 C = 79 N = color I = 1;
	SU  T = 153 C = 79 N = color I = 1;
	SU  T = 154 C = 79 N = color I = 1;
	SU  T = 155 C = 79 N = color I = 1;
	SU  T = 156 C = 79 N = color I = 1;
	SU  T = 158 C = 79 N = color I = 7;
	SU  T = 159 C = 79 N = color I = 7;

	SU  C = 80 N = color I = 1;
	SU  T = 1 C = 80 N = color I = 1;
	SU  T = 2 C = 80 N = color I = 1;
	SU  T = 3 C = 80 N = color I = 1;
	SU  T = 4 C = 80 N = color I = 1;
	SU  T = 5 C = 80 N = color I = 1;
	SU  T = 6 C = 80 N = color I = 1;
	SU  T = 7 C = 80 N = color I = 1;
	SU  T = 8 C = 80 N = color I = 1;
	SU  T = 9 C = 80 N = color I = 1;
	SU  T = 10 C = 80 N = color I = 1;
	SU  T = 11 C = 80 N = color I = 1;
	SU  T = 12 C = 80 N = color I = 1;
	SU  T = 13 C = 80 N = color I = 1;
	SU  T = 14 C = 80 N = color I = 1;
	SU  T = 15 C = 80 N = color I = 1;
	SU  T = 16 C = 80 N = color I = 1;
	SU  T = 17 C = 80 N = color I = 1;
	SU  T = 18 C = 80 N = color I = 1;
	SU  T = 19 C = 80 N = color I = 1;
	SU  T = 20 C = 80 N = color I = 1;
	SU  T = 21 C = 80 N = color I = 1;
	SU  T = 22 C = 80 N = color I = 1;
	SU  T = 23 C = 80 N = color I = 1;
	SU  T = 24 C = 80 N = color I = 1;
	SU  T = 25 C = 80 N = color I = 1;
	SU  T = 26 C = 80 N = color I = 1;
	SU  T = 27 C = 80 N = color I = 1;
	SU  T = 28 C = 80 N = color I = 1;
	SU  T = 29 C = 80 N = color I = 1;
	SU  T = 30 C = 80 N = color I = 1;
	SU  T = 31 C = 80 N = color I = 1;
	SU  T = 32 C = 80 N = color I = 1;
	SU  T = 33 C = 80 N = color I = 1;
	SU  T = 34 C = 80 N = color I = 1;
	SU  T = 35 C = 80 N = color I = 1;
	SU  T = 36 C = 80 N = color I = 1;
	SU  T = 37 C = 80 N = color I = 1;
	SU  T = 38 C = 80 N = color I = 1;
	SU  T = 39 C = 80 N = color I = 1;
	SU  T = 40 C = 80 N = color I = 1;
	SU  T = 41 C = 80 N = color I = 1;
	SU  T = 42 C = 80 N = color I = 1;
	SU  T = 43 C = 80 N = color I = 1;
	SU  T = 44 C = 80 N = color I = 1;
	SU  T = 45 C = 80 N = color I = 1;
	SU  T = 46 C = 80 N = color I = 1;
	SU  T = 47 C = 80 N = color I = 1;
	SU  T = 48 C = 80 N = color I = 1;
	SU  T = 49 C = 80 N = color I = 1;
	SU  T = 50 C = 80 N = color I = 1;
	SU  T = 51 C = 80 N = color I = 1;
	SU  T = 52 C = 80 N = color I = 1;
	SU  T = 53 C = 80 N = color I = 1;
	SU  T = 54 C = 80 N = color I = 1;
	SU  T = 55 C = 80 N = color I = 1;
	SU  T = 56 C = 80 N = color I = 1;
	SU  T = 57 C = 80 N = color I = 1;
	SU  T = 58 C = 80 N = color I = 1;
	SU  T = 59 C = 80 N = color I = 1;
	SU  T = 60 C = 80 N = color I = 1;
	SU  T = 61 C = 80 N = color I = 1;
	SU  T = 62 C = 80 N = color I = 1;
	SU  T = 63 C = 80 N = color I = 1;
	SU  T = 64 C = 80 N = color I = 1;
	SU  T = 65 C = 80 N = color I = 1;
	SU  T = 66 C = 80 N = color I = 1;
	SU  T = 67 C = 80 N = color I = 1;
	SU  T = 68 C = 80 N = color I = 1;
	SU  T = 69 C = 80 N = color I = 1;
	SU  T = 70 C = 80 N = color I = 1;
	SU  T = 71 C = 80 N = color I = 1;
	SU  T = 72 C = 80 N = color I = 1;
	SU  T = 73 C = 80 N = color I = 1;
	SU  T = 74 C = 80 N = color I = 1;
	SU  T = 75 C = 80 N = color I = 1;
	SU  T = 76 C = 80 N = color I = 1;
	SU  T = 77 C = 80 N = color I = 1;
	SU  T = 78 C = 80 N = color I = 1;
	SU  T = 79 C = 80 N = color I = 1;
	SU  T = 80 C = 80 N = color I = 1;
	SU  T = 81 C = 80 N = color I = 1;
	SU  T = 82 C = 80 N = color I = 1;
	SU  T = 83 C = 80 N = color I = 1;
	SU  T = 84 C = 80 N = color I = 1;
	SU  T = 85 C = 80 N = color I = 1;
	SU  T = 86 C = 80 N = color I = 1;
	SU  T = 87 C = 80 N = color I = 1;
	SU  T = 88 C = 80 N = color I = 1;
	SU  T = 89 C = 80 N = color I = 1;
	SU  T = 90 C = 80 N = color I = 1;
	SU  T = 91 C = 80 N = color I = 1;
	SU  T = 92 C = 80 N = color I = 1;
	SU  T = 93 C = 80 N = color I = 1;
	SU  T = 94 C = 80 N = color I = 1;
	SU  T = 95 C = 80 N = color I = 1;
	SU  T = 96 C = 80 N = color I = 1;
	SU  T = 97 C = 80 N = color I = 1;
	SU  T = 98 C = 80 N = color I = 1;
	SU  T = 99 C = 80 N = color I = 1;
	SU  T = 100 C = 80 N = color I = 1;
	SU  T = 101 C = 80 N = color I = 1;
	SU  T = 102 C = 80 N = color I = 4;
	SU  T = 103 C = 80 N = color I = 1;
	SU  T = 104 C = 80 N = color I = 1;
	SU  T = 105 C = 80 N = color I = 1;
	SU  T = 106 C = 80 N = color I = 1;
	SU  T = 107 C = 80 N = color I = 1;
	SU  T = 108 C = 80 N = color I = 1;
	SU  T = 109 C = 80 N = color I = 1;
	SU  T = 110 C = 80 N = color I = 1;
	SU  T = 111 C = 80 N = color I = 1;
	SU  T = 112 C = 80 N = color I = 1;
	SU  T = 113 C = 80 N = color I = 1;
	SU  T = 114 C = 80 N = color I = 1;
	SU  T = 115 C = 80 N = color I = 1;
	SU  T = 116 C = 80 N = color I = 1;
	SU  T = 117 C = 80 N = color I = 1;
	SU  T = 118 C = 80 N = color I = 1;
	SU  T = 119 C = 80 N = color I = 1;
	SU  T = 120 C = 80 N = color I = 1;
	SU  T = 121 C = 80 N = color I = 1;
	SU  T = 122 C = 80 N = color I = 1;
	SU  T = 123 C = 80 N = color I = 1;
	SU  T = 124 C = 80 N = color I = 1;
	SU  T = 125 C = 80 N = color I = 1;
	SU  T = 126 C = 80 N = color I = 1;
	SU  T = 127 C = 80 N = color I = 1;
	SU  T = 128 C = 80 N = color I = 1;
	SU  T = 129 C = 80 N = color I = 1;
	SU  T = 130 C = 80 N = color I = 1;
	SU  T = 131 C = 80 N = color I = 1;
	SU  T = 132 C = 80 N = color I = 1;
	SU  T = 133 C = 80 N = color I = 1;
	SU  T = 134 C = 80 N = color I = 1;
	SU  T = 135 C = 80 N = color I = 1;
	SU  T = 136 C = 80 N = color I = 1;
	SU  T = 137 C = 80 N = color I = 1;
	SU  T = 138 C = 80 N = color I = 1;
	SU  T = 139 C = 80 N = color I = 1;
	SU  T = 140 C = 80 N = color I = 1;
	SU  T = 141 C = 80 N = color I = 1;
	SU  T = 142 C = 80 N = color I = 1;
	SU  T = 143 C = 80 N = color I = 1;
	SU  T = 144 C = 80 N = color I = 1;
	SU  T = 145 C = 80 N = color I = 1;
	SU  T = 146 C = 80 N = color I = 1;
	SU  T = 147 C = 80 N = color I = 1;
	SU  T = 148 C = 80 N = color I = 1;
	SU  T = 149 C = 80 N = color I = 1;
	SU  T = 150 C = 80 N = color I = 1;
	SU  T = 151 C = 80 N = color I = 1;
	SU  T = 152 C = 80 N = color I = 1;
	SU  T = 153 C = 80 N = color I = 1;
	SU  T = 154 C = 80 N = color I = 1;
	SU  T = 155 C = 80 N = color I = 1;
	SU  T = 156 C = 80 N = color I = 1;
	SU  T = 158 C = 80 N = color I = 7;
	SU  T = 159 C = 80 N = color I = 7;

	SU  C = 81 N = color I = 1;
	SU  T = 1 C = 81 N = color I = 1;
	SU  T = 2 C = 81 N = color I = 1;
	SU  T = 3 C = 81 N = color I = 1;
	SU  T = 4 C = 81 N = color I = 1;
	SU  T = 5 C = 81 N = color I = 1;
	SU  T = 6 C = 81 N = color I = 1;
	SU  T = 7 C = 81 N = color I = 1;
	SU  T = 8 C = 81 N = color I = 1;
	SU  T = 9 C = 81 N = color I = 1;
	SU  T = 10 C = 81 N = color I = 1;
	SU  T = 11 C = 81 N = color I = 1;
	SU  T = 12 C = 81 N = color I = 1;
	SU  T = 13 C = 81 N = color I = 1;
	SU  T = 14 C = 81 N = color I = 1;
	SU  T = 15 C = 81 N = color I = 1;
	SU  T = 16 C = 81 N = color I = 1;
	SU  T = 17 C = 81 N = color I = 1;
	SU  T = 18 C = 81 N = color I = 1;
	SU  T = 19 C = 81 N = color I = 1;
	SU  T = 20 C = 81 N = color I = 1;
	SU  T = 21 C = 81 N = color I = 1;
	SU  T = 22 C = 81 N = color I = 1;
	SU  T = 23 C = 81 N = color I = 1;
	SU  T = 24 C = 81 N = color I = 1;
	SU  T = 25 C = 81 N = color I = 1;
	SU  T = 26 C = 81 N = color I = 1;
	SU  T = 27 C = 81 N = color I = 1;
	SU  T = 28 C = 81 N = color I = 1;
	SU  T = 29 C = 81 N = color I = 1;
	SU  T = 30 C = 81 N = color I = 1;
	SU  T = 31 C = 81 N = color I = 1;
	SU  T = 32 C = 81 N = color I = 1;
	SU  T = 33 C = 81 N = color I = 1;
	SU  T = 34 C = 81 N = color I = 1;
	SU  T = 35 C = 81 N = color I = 1;
	SU  T = 36 C = 81 N = color I = 1;
	SU  T = 37 C = 81 N = color I = 1;
	SU  T = 38 C = 81 N = color I = 1;
	SU  T = 39 C = 81 N = color I = 1;
	SU  T = 40 C = 81 N = color I = 1;
	SU  T = 41 C = 81 N = color I = 1;
	SU  T = 42 C = 81 N = color I = 1;
	SU  T = 43 C = 81 N = color I = 1;
	SU  T = 44 C = 81 N = color I = 1;
	SU  T = 45 C = 81 N = color I = 1;
	SU  T = 46 C = 81 N = color I = 1;
	SU  T = 47 C = 81 N = color I = 1;
	SU  T = 48 C = 81 N = color I = 1;
	SU  T = 49 C = 81 N = color I = 1;
	SU  T = 50 C = 81 N = color I = 1;
	SU  T = 51 C = 81 N = color I = 1;
	SU  T = 52 C = 81 N = color I = 1;
	SU  T = 53 C = 81 N = color I = 1;
	SU  T = 54 C = 81 N = color I = 1;
	SU  T = 55 C = 81 N = color I = 1;
	SU  T = 56 C = 81 N = color I = 1;
	SU  T = 57 C = 81 N = color I = 1;
	SU  T = 58 C = 81 N = color I = 1;
	SU  T = 59 C = 81 N = color I = 1;
	SU  T = 60 C = 81 N = color I = 1;
	SU  T = 61 C = 81 N = color I = 1;
	SU  T = 62 C = 81 N = color I = 1;
	SU  T = 63 C = 81 N = color I = 1;
	SU  T = 64 C = 81 N = color I = 1;
	SU  T = 65 C = 81 N = color I = 1;
	SU  T = 66 C = 81 N = color I = 1;
	SU  T = 67 C = 81 N = color I = 1;
	SU  T = 68 C = 81 N = color I = 1;
	SU  T = 69 C = 81 N = color I = 1;
	SU  T = 70 C = 81 N = color I = 1;
	SU  T = 71 C = 81 N = color I = 1;
	SU  T = 72 C = 81 N = color I = 1;
	SU  T = 73 C = 81 N = color I = 1;
	SU  T = 74 C = 81 N = color I = 1;
	SU  T = 75 C = 81 N = color I = 1;
	SU  T = 76 C = 81 N = color I = 1;
	SU  T = 77 C = 81 N = color I = 1;
	SU  T = 78 C = 81 N = color I = 1;
	SU  T = 79 C = 81 N = color I = 1;
	SU  T = 80 C = 81 N = color I = 1;
	SU  T = 81 C = 81 N = color I = 1;
	SU  T = 82 C = 81 N = color I = 1;
	SU  T = 83 C = 81 N = color I = 1;
	SU  T = 84 C = 81 N = color I = 1;
	SU  T = 85 C = 81 N = color I = 1;
	SU  T = 86 C = 81 N = color I = 1;
	SU  T = 87 C = 81 N = color I = 1;
	SU  T = 88 C = 81 N = color I = 1;
	SU  T = 89 C = 81 N = color I = 1;
	SU  T = 90 C = 81 N = color I = 1;
	SU  T = 91 C = 81 N = color I = 1;
	SU  T = 92 C = 81 N = color I = 1;
	SU  T = 93 C = 81 N = color I = 1;
	SU  T = 94 C = 81 N = color I = 1;
	SU  T = 95 C = 81 N = color I = 1;
	SU  T = 96 C = 81 N = color I = 1;
	SU  T = 97 C = 81 N = color I = 1;
	SU  T = 98 C = 81 N = color I = 1;
	SU  T = 99 C = 81 N = color I = 1;
	SU  T = 100 C = 81 N = color I = 1;
	SU  T = 101 C = 81 N = color I = 1;
	SU  T = 102 C = 81 N = color I = 4;
	SU  T = 103 C = 81 N = color I = 1;
	SU  T = 104 C = 81 N = color I = 1;
	SU  T = 105 C = 81 N = color I = 1;
	SU  T = 106 C = 81 N = color I = 1;
	SU  T = 107 C = 81 N = color I = 1;
	SU  T = 108 C = 81 N = color I = 1;
	SU  T = 109 C = 81 N = color I = 1;
	SU  T = 110 C = 81 N = color I = 1;
	SU  T = 111 C = 81 N = color I = 1;
	SU  T = 112 C = 81 N = color I = 1;
	SU  T = 113 C = 81 N = color I = 1;
	SU  T = 114 C = 81 N = color I = 1;
	SU  T = 115 C = 81 N = color I = 1;
	SU  T = 116 C = 81 N = color I = 1;
	SU  T = 117 C = 81 N = color I = 1;
	SU  T = 118 C = 81 N = color I = 1;
	SU  T = 119 C = 81 N = color I = 1;
	SU  T = 120 C = 81 N = color I = 1;
	SU  T = 121 C = 81 N = color I = 1;
	SU  T = 122 C = 81 N = color I = 1;
	SU  T = 123 C = 81 N = color I = 1;
	SU  T = 124 C = 81 N = color I = 1;
	SU  T = 125 C = 81 N = color I = 1;
	SU  T = 126 C = 81 N = color I = 1;
	SU  T = 127 C = 81 N = color I = 1;
	SU  T = 128 C = 81 N = color I = 1;
	SU  T = 129 C = 81 N = color I = 1;
	SU  T = 130 C = 81 N = color I = 1;
	SU  T = 131 C = 81 N = color I = 1;
	SU  T = 132 C = 81 N = color I = 1;
	SU  T = 133 C = 81 N = color I = 1;
	SU  T = 134 C = 81 N = color I = 1;
	SU  T = 135 C = 81 N = color I = 1;
	SU  T = 136 C = 81 N = color I = 1;
	SU  T = 137 C = 81 N = color I = 1;
	SU  T = 138 C = 81 N = color I = 1;
	SU  T = 139 C = 81 N = color I = 1;
	SU  T = 140 C = 81 N = color I = 1;
	SU  T = 141 C = 81 N = color I = 1;
	SU  T = 142 C = 81 N = color I = 1;
	SU  T = 143 C = 81 N = color I = 1;
	SU  T = 144 C = 81 N = color I = 1;
	SU  T = 145 C = 81 N = color I = 1;
	SU  T = 146 C = 81 N = color I = 1;
	SU  T = 147 C = 81 N = color I = 1;
	SU  T = 148 C = 81 N = color I = 1;
	SU  T = 149 C = 81 N = color I = 1;
	SU  T = 150 C = 81 N = color I = 1;
	SU  T = 151 C = 81 N = color I = 1;
	SU  T = 152 C = 81 N = color I = 1;
	SU  T = 153 C = 81 N = color I = 1;
	SU  T = 154 C = 81 N = color I = 1;
	SU  T = 155 C = 81 N = color I = 1;
	SU  T = 156 C = 81 N = color I = 1;
	SU  T = 158 C = 81 N = color I = 7;
	SU  T = 159 C = 81 N = color I = 7;

	SU  C = 82 N = color I = 1;
	SU  T = 1 C = 82 N = color I = 1;
	SU  T = 2 C = 82 N = color I = 1;
	SU  T = 3 C = 82 N = color I = 1;
	SU  T = 4 C = 82 N = color I = 1;
	SU  T = 5 C = 82 N = color I = 1;
	SU  T = 6 C = 82 N = color I = 1;
	SU  T = 7 C = 82 N = color I = 1;
	SU  T = 8 C = 82 N = color I = 1;
	SU  T = 9 C = 82 N = color I = 1;
	SU  T = 10 C = 82 N = color I = 1;
	SU  T = 11 C = 82 N = color I = 1;
	SU  T = 12 C = 82 N = color I = 1;
	SU  T = 13 C = 82 N = color I = 1;
	SU  T = 14 C = 82 N = color I = 1;
	SU  T = 15 C = 82 N = color I = 1;
	SU  T = 16 C = 82 N = color I = 1;
	SU  T = 17 C = 82 N = color I = 1;
	SU  T = 18 C = 82 N = color I = 1;
	SU  T = 19 C = 82 N = color I = 1;
	SU  T = 20 C = 82 N = color I = 1;
	SU  T = 21 C = 82 N = color I = 1;
	SU  T = 22 C = 82 N = color I = 1;
	SU  T = 23 C = 82 N = color I = 1;
	SU  T = 24 C = 82 N = color I = 1;
	SU  T = 25 C = 82 N = color I = 1;
	SU  T = 26 C = 82 N = color I = 1;
	SU  T = 27 C = 82 N = color I = 1;
	SU  T = 28 C = 82 N = color I = 1;
	SU  T = 29 C = 82 N = color I = 1;
	SU  T = 30 C = 82 N = color I = 1;
	SU  T = 31 C = 82 N = color I = 1;
	SU  T = 32 C = 82 N = color I = 1;
	SU  T = 33 C = 82 N = color I = 1;
	SU  T = 34 C = 82 N = color I = 1;
	SU  T = 35 C = 82 N = color I = 1;
	SU  T = 36 C = 82 N = color I = 1;
	SU  T = 37 C = 82 N = color I = 1;
	SU  T = 38 C = 82 N = color I = 1;
	SU  T = 39 C = 82 N = color I = 1;
	SU  T = 40 C = 82 N = color I = 1;
	SU  T = 41 C = 82 N = color I = 1;
	SU  T = 42 C = 82 N = color I = 1;
	SU  T = 43 C = 82 N = color I = 1;
	SU  T = 44 C = 82 N = color I = 1;
	SU  T = 45 C = 82 N = color I = 1;
	SU  T = 46 C = 82 N = color I = 1;
	SU  T = 47 C = 82 N = color I = 1;
	SU  T = 48 C = 82 N = color I = 1;
	SU  T = 49 C = 82 N = color I = 1;
	SU  T = 50 C = 82 N = color I = 1;
	SU  T = 51 C = 82 N = color I = 1;
	SU  T = 52 C = 82 N = color I = 1;
	SU  T = 53 C = 82 N = color I = 1;
	SU  T = 54 C = 82 N = color I = 1;
	SU  T = 55 C = 82 N = color I = 1;
	SU  T = 56 C = 82 N = color I = 1;
	SU  T = 57 C = 82 N = color I = 1;
	SU  T = 58 C = 82 N = color I = 1;
	SU  T = 59 C = 82 N = color I = 1;
	SU  T = 60 C = 82 N = color I = 1;
	SU  T = 61 C = 82 N = color I = 1;
	SU  T = 62 C = 82 N = color I = 1;
	SU  T = 63 C = 82 N = color I = 1;
	SU  T = 64 C = 82 N = color I = 1;
	SU  T = 65 C = 82 N = color I = 1;
	SU  T = 66 C = 82 N = color I = 1;
	SU  T = 67 C = 82 N = color I = 1;
	SU  T = 68 C = 82 N = color I = 1;
	SU  T = 69 C = 82 N = color I = 1;
	SU  T = 70 C = 82 N = color I = 1;
	SU  T = 71 C = 82 N = color I = 1;
	SU  T = 72 C = 82 N = color I = 1;
	SU  T = 73 C = 82 N = color I = 1;
	SU  T = 74 C = 82 N = color I = 1;
	SU  T = 75 C = 82 N = color I = 1;
	SU  T = 76 C = 82 N = color I = 1;
	SU  T = 77 C = 82 N = color I = 1;
	SU  T = 78 C = 82 N = color I = 1;
	SU  T = 79 C = 82 N = color I = 1;
	SU  T = 80 C = 82 N = color I = 1;
	SU  T = 81 C = 82 N = color I = 1;
	SU  T = 82 C = 82 N = color I = 1;
	SU  T = 83 C = 82 N = color I = 1;
	SU  T = 84 C = 82 N = color I = 1;
	SU  T = 85 C = 82 N = color I = 1;
	SU  T = 86 C = 82 N = color I = 1;
	SU  T = 87 C = 82 N = color I = 1;
	SU  T = 88 C = 82 N = color I = 1;
	SU  T = 89 C = 82 N = color I = 1;
	SU  T = 90 C = 82 N = color I = 1;
	SU  T = 91 C = 82 N = color I = 1;
	SU  T = 92 C = 82 N = color I = 1;
	SU  T = 93 C = 82 N = color I = 1;
	SU  T = 94 C = 82 N = color I = 1;
	SU  T = 95 C = 82 N = color I = 1;
	SU  T = 96 C = 82 N = color I = 1;
	SU  T = 97 C = 82 N = color I = 1;
	SU  T = 98 C = 82 N = color I = 1;
	SU  T = 99 C = 82 N = color I = 1;
	SU  T = 100 C = 82 N = color I = 1;
	SU  T = 101 C = 82 N = color I = 1;
	SU  T = 102 C = 82 N = color I = 4;
	SU  T = 103 C = 82 N = color I = 1;
	SU  T = 104 C = 82 N = color I = 1;
	SU  T = 105 C = 82 N = color I = 1;
	SU  T = 106 C = 82 N = color I = 1;
	SU  T = 107 C = 82 N = color I = 1;
	SU  T = 108 C = 82 N = color I = 1;
	SU  T = 109 C = 82 N = color I = 1;
	SU  T = 110 C = 82 N = color I = 1;
	SU  T = 111 C = 82 N = color I = 1;
	SU  T = 112 C = 82 N = color I = 1;
	SU  T = 113 C = 82 N = color I = 1;
	SU  T = 114 C = 82 N = color I = 1;
	SU  T = 115 C = 82 N = color I = 1;
	SU  T = 116 C = 82 N = color I = 1;
	SU  T = 117 C = 82 N = color I = 1;
	SU  T = 118 C = 82 N = color I = 1;
	SU  T = 119 C = 82 N = color I = 1;
	SU  T = 120 C = 82 N = color I = 1;
	SU  T = 121 C = 82 N = color I = 1;
	SU  T = 122 C = 82 N = color I = 1;
	SU  T = 123 C = 82 N = color I = 1;
	SU  T = 124 C = 82 N = color I = 1;
	SU  T = 125 C = 82 N = color I = 1;
	SU  T = 126 C = 82 N = color I = 1;
	SU  T = 127 C = 82 N = color I = 1;
	SU  T = 128 C = 82 N = color I = 1;
	SU  T = 129 C = 82 N = color I = 1;
	SU  T = 130 C = 82 N = color I = 1;
	SU  T = 131 C = 82 N = color I = 1;
	SU  T = 132 C = 82 N = color I = 1;
	SU  T = 133 C = 82 N = color I = 1;
	SU  T = 134 C = 82 N = color I = 1;
	SU  T = 135 C = 82 N = color I = 1;
	SU  T = 136 C = 82 N = color I = 1;
	SU  T = 137 C = 82 N = color I = 1;
	SU  T = 138 C = 82 N = color I = 1;
	SU  T = 139 C = 82 N = color I = 1;
	SU  T = 140 C = 82 N = color I = 1;
	SU  T = 141 C = 82 N = color I = 1;
	SU  T = 142 C = 82 N = color I = 1;
	SU  T = 143 C = 82 N = color I = 1;
	SU  T = 144 C = 82 N = color I = 1;
	SU  T = 145 C = 82 N = color I = 1;
	SU  T = 146 C = 82 N = color I = 1;
	SU  T = 147 C = 82 N = color I = 1;
	SU  T = 148 C = 82 N = color I = 1;
	SU  T = 149 C = 82 N = color I = 1;
	SU  T = 150 C = 82 N = color I = 1;
	SU  T = 151 C = 82 N = color I = 1;
	SU  T = 152 C = 82 N = color I = 1;
	SU  T = 153 C = 82 N = color I = 1;
	SU  T = 154 C = 82 N = color I = 1;
	SU  T = 155 C = 82 N = color I = 1;
	SU  T = 156 C = 82 N = color I = 1;
	SU  T = 158 C = 82 N = color I = 7;
	SU  T = 159 C = 82 N = color I = 7;

	SU  C = 83 N = color I = 1;
	SU  T = 1 C = 83 N = color I = 1;
	SU  T = 2 C = 83 N = color I = 1;
	SU  T = 3 C = 83 N = color I = 1;
	SU  T = 4 C = 83 N = color I = 1;
	SU  T = 5 C = 83 N = color I = 1;
	SU  T = 6 C = 83 N = color I = 1;
	SU  T = 7 C = 83 N = color I = 1;
	SU  T = 8 C = 83 N = color I = 1;
	SU  T = 9 C = 83 N = color I = 1;
	SU  T = 10 C = 83 N = color I = 1;
	SU  T = 11 C = 83 N = color I = 1;
	SU  T = 12 C = 83 N = color I = 1;
	SU  T = 13 C = 83 N = color I = 1;
	SU  T = 14 C = 83 N = color I = 1;
	SU  T = 15 C = 83 N = color I = 1;
	SU  T = 16 C = 83 N = color I = 1;
	SU  T = 17 C = 83 N = color I = 1;
	SU  T = 18 C = 83 N = color I = 1;
	SU  T = 19 C = 83 N = color I = 1;
	SU  T = 20 C = 83 N = color I = 1;
	SU  T = 21 C = 83 N = color I = 1;
	SU  T = 22 C = 83 N = color I = 1;
	SU  T = 23 C = 83 N = color I = 1;
	SU  T = 24 C = 83 N = color I = 1;
	SU  T = 25 C = 83 N = color I = 1;
	SU  T = 26 C = 83 N = color I = 1;
	SU  T = 27 C = 83 N = color I = 1;
	SU  T = 28 C = 83 N = color I = 1;
	SU  T = 29 C = 83 N = color I = 1;
	SU  T = 30 C = 83 N = color I = 1;
	SU  T = 31 C = 83 N = color I = 1;
	SU  T = 32 C = 83 N = color I = 1;
	SU  T = 33 C = 83 N = color I = 1;
	SU  T = 34 C = 83 N = color I = 1;
	SU  T = 35 C = 83 N = color I = 1;
	SU  T = 36 C = 83 N = color I = 1;
	SU  T = 37 C = 83 N = color I = 1;
	SU  T = 38 C = 83 N = color I = 1;
	SU  T = 39 C = 83 N = color I = 1;
	SU  T = 40 C = 83 N = color I = 1;
	SU  T = 41 C = 83 N = color I = 1;
	SU  T = 42 C = 83 N = color I = 1;
	SU  T = 43 C = 83 N = color I = 1;
	SU  T = 44 C = 83 N = color I = 1;
	SU  T = 45 C = 83 N = color I = 1;
	SU  T = 46 C = 83 N = color I = 1;
	SU  T = 47 C = 83 N = color I = 1;
	SU  T = 48 C = 83 N = color I = 1;
	SU  T = 49 C = 83 N = color I = 1;
	SU  T = 50 C = 83 N = color I = 1;
	SU  T = 51 C = 83 N = color I = 1;
	SU  T = 52 C = 83 N = color I = 1;
	SU  T = 53 C = 83 N = color I = 1;
	SU  T = 54 C = 83 N = color I = 1;
	SU  T = 55 C = 83 N = color I = 1;
	SU  T = 56 C = 83 N = color I = 1;
	SU  T = 57 C = 83 N = color I = 1;
	SU  T = 58 C = 83 N = color I = 1;
	SU  T = 59 C = 83 N = color I = 1;
	SU  T = 60 C = 83 N = color I = 1;
	SU  T = 61 C = 83 N = color I = 1;
	SU  T = 62 C = 83 N = color I = 1;
	SU  T = 63 C = 83 N = color I = 1;
	SU  T = 64 C = 83 N = color I = 1;
	SU  T = 65 C = 83 N = color I = 1;
	SU  T = 66 C = 83 N = color I = 1;
	SU  T = 67 C = 83 N = color I = 1;
	SU  T = 68 C = 83 N = color I = 1;
	SU  T = 69 C = 83 N = color I = 1;
	SU  T = 70 C = 83 N = color I = 1;
	SU  T = 71 C = 83 N = color I = 1;
	SU  T = 72 C = 83 N = color I = 1;
	SU  T = 73 C = 83 N = color I = 1;
	SU  T = 74 C = 83 N = color I = 1;
	SU  T = 75 C = 83 N = color I = 1;
	SU  T = 76 C = 83 N = color I = 1;
	SU  T = 77 C = 83 N = color I = 1;
	SU  T = 78 C = 83 N = color I = 1;
	SU  T = 79 C = 83 N = color I = 1;
	SU  T = 80 C = 83 N = color I = 1;
	SU  T = 81 C = 83 N = color I = 1;
[truncated: 532,616 more chars]
