# Supplementary material for: Bony-fish-like scales in a Silurian maxillate placoderm
Source: Nat Commun. 2023 Nov 22;14:7622. doi: 10.1038/s41467-023-43557-9 (PMC10665347; doi:10.1038/s41467-023-43557-9)
Supplement: Supplementary file 5 — Supplementary Data 2 [file 41467_2023_43557_MOESM5_ESM.zip]

Archive with 503 entries (489 files):
- Supplementary Data 2/Supplementary Data 2 Raw data of Geometric Morphometric Analyses/
- Supplementary Data 2/Supplementary Data 2 Raw data of Geometric Morphometric Analyses/12 Morphotypes/
- Supplementary Data 2/Supplementary Data 2 Raw data of Geometric Morphometric Analyses/12 Morphotypes/l2d13.jpg
- Supplementary Data 2/Supplementary Data 2 Raw data of Geometric Morphometric Analyses/12 Morphotypes/l3v04.jpg
- Supplementary Data 2/Supplementary Data 2 Raw data of Geometric Morphometric Analyses/12 Morphotypes/l6v05-.jpg
- Supplementary Data 2/Supplementary Data 2 Raw data of Geometric Morphometric Analyses/12 Morphotypes/l6v08-.jpg
- Supplementary Data 2/Supplementary Data 2 Raw data of Geometric Morphometric Analyses/12 Morphotypes/md1.jpg
- Supplementary Data 2/Supplementary Data 2 Raw data of Geometric Morphometric Analyses/12 Morphotypes/md2.jpg
- Supplementary Data 2/Supplementary Data 2 Raw data of Geometric Morphometric Analyses/12 Morphotypes/md3.jpg
- Supplementary Data 2/Supplementary Data 2 Raw data of Geometric Morphometric Analyses/12 Morphotypes/Morphotype 1/
- Supplementary Data 2/Supplementary Data 2 Raw data of Geometric Morphometric Analyses/12 Morphotypes/Morphotype 1/l1v01.jpg
- Supplementary Data 2/Supplementary Data 2 Raw data of Geometric Morphometric Analyses/12 Morphotypes/Morphotype 1/l4v01.jpg
- Supplementary Data 2/Supplementary Data 2 Raw data of Geometric Morphometric Analyses/12 Morphotypes/Morphotype 1/l4v02.jpg
- Supplementary Data 2/Supplementary Data 2 Raw data of Geometric Morphometric Analyses/12 Morphotypes/Morphotype 10/
- Supplementary Data 2/Supplementary Data 2 Raw data of Geometric Morphometric Analyses/12 Morphotypes/Morphotype 10/l4v04.jpg
- Supplementary Data 2/Supplementary Data 2 Raw data of Geometric Morphometric Analyses/12 Morphotypes/Morphotype 10/l4v08.jpg
- Supplementary Data 2/Supplementary Data 2 Raw data of Geometric Morphometric Analyses/12 Morphotypes/Morphotype 10/l4v09.jpg
- Supplementary Data 2/Supplementary Data 2 Raw data of Geometric Morphometric Analyses/12 Morphotypes/Morphotype 10/l4v10.jpg
- Supplementary Data 2/Supplementary Data 2 Raw data of Geometric Morphometric Analyses/12 Morphotypes/Morphotype 10/l4v11.jpg
- Supplementary Data 2/Supplementary Data 2 Raw data of Geometric Morphometric Analyses/12 Morphotypes/Morphotype 10/l4v12.jpg
- Supplementary Data 2/Supplementary Data 2 Raw data of Geometric Morphometric Analyses/12 Morphotypes/Morphotype 10/l4v13.jpg
- Supplementary Data 2/Supplementary Data 2 Raw data of Geometric Morphometric Analyses/12 Morphotypes/Morphotype 10/l4v14.jpg
- Supplementary Data 2/Supplementary Data 2 Raw data of Geometric Morphometric Analyses/12 Morphotypes/Morphotype 10/l5v05-.jpg
- Supplementary Data 2/Supplementary Data 2 Raw data of Geometric Morphometric Analyses/12 Morphotypes/Morphotype 10/l5v10.jpg
- Supplementary Data 2/Supplementary Data 2 Raw data of Geometric Morphometric Analyses/12 Morphotypes/Morphotype 10/l5v11-.jpg
- Supplementary Data 2/Supplementary Data 2 Raw data of Geometric Morphometric Analyses/12 Morphotypes/Morphotype 10/l6v02-.jpg
- Supplementary Data 2/Supplementary Data 2 Raw data of Geometric Morphometric Analyses/12 Morphotypes/Morphotype 11/
- Supplementary Data 2/Supplementary Data 2 Raw data of Geometric Morphometric Analyses/12 Morphotypes/Morphotype 11/l5v01.jpg
- Supplementary Data 2/Supplementary Data 2 Raw data of Geometric Morphometric Analyses/12 Morphotypes/Morphotype 11/l5v02-.jpg
- Supplementary Data 2/Supplementary Data 2 Raw data of Geometric Morphometric Analyses/12 Morphotypes/Morphotype 11/l5v03-.jpg
- Supplementary Data 2/Supplementary Data 2 Raw data of Geometric Morphometric Analyses/12 Morphotypes/Morphotype 11/l5v06-.jpg
- Supplementary Data 2/Supplementary Data 2 Raw data of Geometric Morphometric Analyses/12 Morphotypes/Morphotype 11/l5v07-.jpg
- Supplementary Data 2/Supplementary Data 2 Raw data of Geometric Morphometric Analyses/12 Morphotypes/Morphotype 11/l6v01-.jpg
- Supplementary Data 2/Supplementary Data 2 Raw data of Geometric Morphometric Analyses/12 Morphotypes/Morphotype 11/l6v03-.jpg
- Supplementary Data 2/Supplementary Data 2 Raw data of Geometric Morphometric Analyses/12 Morphotypes/Morphotype 11/l6v06-.jpg
- Supplementary Data 2/Supplementary Data 2 Raw data of Geometric Morphometric Analyses/12 Morphotypes/Morphotype 11/l7v03-.jpg
- Supplementary Data 2/Supplementary Data 2 Raw data of Geometric Morphometric Analyses/12 Morphotypes/Morphotype 12/
- Supplementary Data 2/Supplementary Data 2 Raw data of Geometric Morphometric Analyses/12 Morphotypes/Morphotype 12/ts01l.jpg
- Supplementary Data 2/Supplementary Data 2 Raw data of Geometric Morphometric Analyses/12 Morphotypes/Morphotype 12/ts03r.jpg
- Supplementary Data 2/Supplementary Data 2 Raw data of Geometric Morphometric Analyses/12 Morphotypes/Morphotype 12/ts04r.jpg
- Supplementary Data 2/Supplementary Data 2 Raw data of Geometric Morphometric Analyses/12 Morphotypes/Morphotype 12/ts05r.jpg
- Supplementary Data 2/Supplementary Data 2 Raw data of Geometric Morphometric Analyses/12 Morphotypes/Morphotype 12/ts06l.jpg
- Supplementary Data 2/Supplementary Data 2 Raw data of Geometric Morphometric Analyses/12 Morphotypes/Morphotype 12/ts07r.jpg
- Supplementary Data 2/Supplementary Data 2 Raw data of Geometric Morphometric Analyses/12 Morphotypes/Morphotype 12/ts08r.jpg
- Supplementary Data 2/Supplementary Data 2 Raw data of Geometric Morphometric Analyses/12 Morphotypes/Morphotype 12/ts09r.jpg
- Supplementary Data 2/Supplementary Data 2 Raw data of Geometric Morphometric Analyses/12 Morphotypes/Morphotype 12/ts10l.jpg
- Supplementary Data 2/Supplementary Data 2 Raw data of Geometric Morphometric Analyses/12 Morphotypes/Morphotype 12/ts11r.jpg
- Supplementary Data 2/Supplementary Data 2 Raw data of Geometric Morphometric Analyses/12 Morphotypes/Morphotype 12/ts14r.jpg
- Supplementary Data 2/Supplementary Data 2 Raw data of Geometric Morphometric Analyses/12 Morphotypes/Morphotype 12/ts15r.jpg
- Supplementary Data 2/Supplementary Data 2 Raw data of Geometric Morphometric Analyses/12 Morphotypes/Morphotype 12/ts16l.jpg
- Supplementary Data 2/Supplementary Data 2 Raw data of Geometric Morphometric Analyses/12 Morphotypes/Morphotype 12/ts17l.jpg
- Supplementary Data 2/Supplementary Data 2 Raw data of Geometric Morphometric Analyses/12 Morphotypes/Morphotype 12/ts19r.jpg
- Supplementary Data 2/Supplementary Data 2 Raw data of Geometric Morphometric Analyses/12 Morphotypes/Morphotype 12/ts20r.jpg
- Supplementary Data 2/Supplementary Data 2 Raw data of Geometric Morphometric Analyses/12 Morphotypes/Morphotype 12/ts21r.jpg
- Supplementary Data 2/Supplementary Data 2 Raw data of Geometric Morphometric Analyses/12 Morphotypes/Morphotype 12/ts23l.jpg
- Supplementary Data 2/Supplementary Data 2 Raw data of Geometric Morphometric Analyses/12 Morphotypes/Morphotype 12/ts25r.jpg
- Supplementary Data 2/Supplementary Data 2 Raw data of Geometric Morphometric Analyses/12 Morphotypes/Morphotype 12/ts26l.jpg
- Supplementary Data 2/Supplementary Data 2 Raw data of Geometric Morphometric Analyses/12 Morphotypes/Morphotype 12/ts27l.jpg
- Supplementary Data 2/Supplementary Data 2 Raw data of Geometric Morphometric Analyses/12 Morphotypes/Morphotype 12/ts30(long).jpg
- Supplementary Data 2/Supplementary Data 2 Raw data of Geometric Morphometric Analyses/12 Morphotypes/Morphotype 12/ts33l.jpg
- Supplementary Data 2/Supplementary Data 2 Raw data of Geometric Morphometric Analyses/12 Morphotypes/Morphotype 12/ts34r.jpg
- Supplementary Data 2/Supplementary Data 2 Raw data of Geometric Morphometric Analyses/12 Morphotypes/Morphotype 12/ts37r.jpg
- Supplementary Data 2/Supplementary Data 2 Raw data of Geometric Morphometric Analyses/12 Morphotypes/Morphotype 12/ts38r.jpg
- Supplementary Data 2/Supplementary Data 2 Raw data of Geometric Morphometric Analyses/12 Morphotypes/Morphotype 12/ts39l.jpg
- Supplementary Data 2/Supplementary Data 2 Raw data of Geometric Morphometric Analyses/12 Morphotypes/Morphotype 12/ts40r.jpg
- Supplementary Data 2/Supplementary Data 2 Raw data of Geometric Morphometric Analyses/12 Morphotypes/Morphotype 12/ts41l.jpg
- Supplementary Data 2/Supplementary Data 2 Raw data of Geometric Morphometric Analyses/12 Morphotypes/Morphotype 12/ts43l.jpg
- Supplementary Data 2/Supplementary Data 2 Raw data of Geometric Morphometric Analyses/12 Morphotypes/Morphotype 12/ts44l.jpg
- Supplementary Data 2/Supplementary Data 2 Raw data of Geometric Morphometric Analyses/12 Morphotypes/Morphotype 12/ts45r.jpg
- Supplementary Data 2/Supplementary Data 2 Raw data of Geometric Morphometric Analyses/12 Morphotypes/Morphotype 12/ts46l.jpg
- Supplementary Data 2/Supplementary Data 2 Raw data of Geometric Morphometric Analyses/12 Morphotypes/Morphotype 12/ts47r.jpg
- Supplementary Data 2/Supplementary Data 2 Raw data of Geometric Morphometric Analyses/12 Morphotypes/Morphotype 12/vf04r.jpg
- Supplementary Data 2/Supplementary Data 2 Raw data of Geometric Morphometric Analyses/12 Morphotypes/Morphotype 12/vf05l.jpg
- Supplementary Data 2/Supplementary Data 2 Raw data of Geometric Morphometric Analyses/12 Morphotypes/Morphotype 12/vf07r.jpg
- Supplementary Data 2/Supplementary Data 2 Raw data of Geometric Morphometric Analyses/12 Morphotypes/Morphotype 12/vf08l.jpg
- Supplementary Data 2/Supplementary Data 2 Raw data of Geometric Morphometric Analyses/12 Morphotypes/Morphotype 12/vf09l.jpg
- Supplementary Data 2/Supplementary Data 2 Raw data of Geometric Morphometric Analyses/12 Morphotypes/Morphotype 12/vf11l.jpg
- Supplementary Data 2/Supplementary Data 2 Raw data of Geometric Morphometric Analyses/12 Morphotypes/Morphotype 12/vf12l.jpg
- Supplementary Data 2/Supplementary Data 2 Raw data of Geometric Morphometric Analyses/12 Morphotypes/Morphotype 12/vf13l.jpg
- Supplementary Data 2/Supplementary Data 2 Raw data of Geometric Morphometric Analyses/12 Morphotypes/Morphotype 12/vf14l.jpg
- Supplementary Data 2/Supplementary Data 2 Raw data of Geometric Morphometric Analyses/12 Morphotypes/Morphotype 12/vf15r.jpg
- Supplementary Data 2/Supplementary Data 2 Raw data of Geometric Morphometric Analyses/12 Morphotypes/Morphotype 12/vf16l.jpg
- Supplementary Data 2/Supplementary Data 2 Raw data of Geometric Morphometric Analyses/12 Morphotypes/Morphotype 2/
- Supplementary Data 2/Supplementary Data 2 Raw data of Geometric Morphometric Analyses/12 Morphotypes/Morphotype 2/l1d01.jpg
- Supplementary Data 2/Supplementary Data 2 Raw data of Geometric Morphometric Analyses/12 Morphotypes/Morphotype 2/l1d02.jpg
- Supplementary Data 2/Supplementary Data 2 Raw data of Geometric Morphometric Analyses/12 Morphotypes/Morphotype 2/l1d03.jpg
- Supplementary Data 2/Supplementary Data 2 Raw data of Geometric Morphometric Analyses/12 Morphotypes/Morphotype 2/l1d04.jpg
- Supplementary Data 2/Supplementary Data 2 Raw data of Geometric Morphometric Analyses/12 Morphotypes/Morphotype 2/l1d05.jpg
- Supplementary Data 2/Supplementary Data 2 Raw data of Geometric Morphometric Analyses/12 Morphotypes/Morphotype 2/l1v02.jpg
- Supplementary Data 2/Supplementary Data 2 Raw data of Geometric Morphometric Analyses/12 Morphotypes/Morphotype 2/l1v03.jpg
- Supplementary Data 2/Supplementary Data 2 Raw data of Geometric Morphometric Analyses/12 Morphotypes/Morphotype 2/l1v05.jpg
- Supplementary Data 2/Supplementary Data 2 Raw data of Geometric Morphometric Analyses/12 Morphotypes/Morphotype 2/l1v06.jpg
- Supplementary Data 2/Supplementary Data 2 Raw data of Geometric Morphometric Analyses/12 Morphotypes/Morphotype 2/l1v08.jpg
- Supplementary Data 2/Supplementary Data 2 Raw data of Geometric Morphometric Analyses/12 Morphotypes/Morphotype 2/l2d02.jpg
- Supplementary Data 2/Supplementary Data 2 Raw data of Geometric Morphometric Analyses/12 Morphotypes/Morphotype 2/l2d03.jpg
- Supplementary Data 2/Supplementary Data 2 Raw data of Geometric Morphometric Analyses/12 Morphotypes/Morphotype 2/l2v01.jpg
- Supplementary Data 2/Supplementary Data 2 Raw data of Geometric Morphometric Analyses/12 Morphotypes/Morphotype 2/ll01.jpg
- Supplementary Data 2/Supplementary Data 2 Raw data of Geometric Morphometric Analyses/12 Morphotypes/Morphotype 2/ll02.jpg
- Supplementary Data 2/Supplementary Data 2 Raw data of Geometric Morphometric Analyses/12 Morphotypes/Morphotype 2/ll03.jpg
- Supplementary Data 2/Supplementary Data 2 Raw data of Geometric Morphometric Analyses/12 Morphotypes/Morphotype 2/ll04.jpg
- Supplementary Data 2/Supplementary Data 2 Raw data of Geometric Morphometric Analyses/12 Morphotypes/Morphotype 2/ll05.jpg
- Supplementary Data 2/Supplementary Data 2 Raw data of Geometric Morphometric Analyses/12 Morphotypes/Morphotype 2/ll06.jpg
- Supplementary Data 2/Supplementary Data 2 Raw data of Geometric Morphometric Analyses/12 Morphotypes/Morphotype 3/
- Supplementary Data 2/Supplementary Data 2 Raw data of Geometric Morphometric Analyses/12 Morphotypes/Morphotype 3/l1d06.jpg
- Supplementary Data 2/Supplementary Data 2 Raw data of Geometric Morphometric Analyses/12 Morphotypes/Morphotype 3/l1d07.jpg
- Supplementary Data 2/Supplementary Data 2 Raw data of Geometric Morphometric Analyses/12 Morphotypes/Morphotype 3/l1d08.jpg
- Supplementary Data 2/Supplementary Data 2 Raw data of Geometric Morphometric Analyses/12 Morphotypes/Morphotype 3/l1d09.jpg
- Supplementary Data 2/Supplementary Data 2 Raw data of Geometric Morphometric Analyses/12 Morphotypes/Morphotype 3/l1d10.jpg
- Supplementary Data 2/Supplementary Data 2 Raw data of Geometric Morphometric Analyses/12 Morphotypes/Morphotype 3/l1d11.jpg
- Supplementary Data 2/Supplementary Data 2 Raw data of Geometric Morphometric Analyses/12 Morphotypes/Morphotype 3/l1d12.jpg
- Supplementary Data 2/Supplementary Data 2 Raw data of Geometric Morphometric Analyses/12 Morphotypes/Morphotype 3/l1d13.jpg
- Supplementary Data 2/Supplementary Data 2 Raw data of Geometric Morphometric Analyses/12 Morphotypes/Morphotype 3/l1d14.jpg
- Supplementary Data 2/Supplementary Data 2 Raw data of Geometric Morphometric Analyses/12 Morphotypes/Morphotype 3/l1d15.jpg
- Supplementary Data 2/Supplementary Data 2 Raw data of Geometric Morphometric Analyses/12 Morphotypes/Morphotype 3/l1v09.jpg
- Supplementary Data 2/Supplementary Data 2 Raw data of Geometric Morphometric Analyses/12 Morphotypes/Morphotype 3/l1v10.jpg
- Supplementary Data 2/Supplementary Data 2 Raw data of Geometric Morphometric Analyses/12 Morphotypes/Morphotype 3/l1v11.jpg
- Supplementary Data 2/Supplementary Data 2 Raw data of Geometric Morphometric Analyses/12 Morphotypes/Morphotype 3/l1v12.jpg
- Supplementary Data 2/Supplementary Data 2 Raw data of Geometric Morphometric Analyses/12 Morphotypes/Morphotype 3/l1v13.jpg
- Supplementary Data 2/Supplementary Data 2 Raw data of Geometric Morphometric Analyses/12 Morphotypes/Morphotype 3/l1v14.jpg
- Supplementary Data 2/Supplementary Data 2 Raw data of Geometric Morphometric Analyses/12 Morphotypes/Morphotype 3/l1v15.jpg
- Supplementary Data 2/Supplementary Data 2 Raw data of Geometric Morphometric Analyses/12 Morphotypes/Morphotype 3/l1v16.jpg
- Supplementary Data 2/Supplementary Data 2 Raw data of Geometric Morphometric Analyses/12 Morphotypes/Morphotype 3/l2d05.jpg
- Supplementary Data 2/Supplementary Data 2 Raw data of Geometric Morphometric Analyses/12 Morphotypes/Morphotype 3/l2d06.jpg
- Supplementary Data 2/Supplementary Data 2 Raw data of Geometric Morphometric Analyses/12 Morphotypes/Morphotype 3/l2d07.jpg
- Supplementary Data 2/Supplementary Data 2 Raw data of Geometric Morphometric Analyses/12 Morphotypes/Morphotype 3/l2d08.jpg
- Supplementary Data 2/Supplementary Data 2 Raw data of Geometric Morphometric Analyses/12 Morphotypes/Morphotype 3/l2d09.jpg
- Supplementary Data 2/Supplementary Data 2 Raw data of Geometric Morphometric Analyses/12 Morphotypes/Morphotype 3/l2d10.jpg
- Supplementary Data 2/Supplementary Data 2 Raw data of Geometric Morphometric Analyses/12 Morphotypes/Morphotype 3/l2d11.jpg
- Supplementary Data 2/Supplementary Data 2 Raw data of Geometric Morphometric Analyses/12 Morphotypes/Morphotype 3/l2d12.jpg
- Supplementary Data 2/Supplementary Data 2 Raw data of Geometric Morphometric Analyses/12 Morphotypes/Morphotype 3/l2d14.jpg
- Supplementary Data 2/Supplementary Data 2 Raw data of Geometric Morphometric Analyses/12 Morphotypes/Morphotype 3/l2d15.jpg
- Supplementary Data 2/Supplementary Data 2 Raw data of Geometric Morphometric Analyses/12 Morphotypes/Morphotype 3/l2v02 ú¿╨í╨▐ú⌐.jpg
- Supplementary Data 2/Supplementary Data 2 Raw data of Geometric Morphometric Analyses/12 Morphotypes/Morphotype 3/l2v03.jpg
- Supplementary Data 2/Supplementary Data 2 Raw data of Geometric Morphometric Analyses/12 Morphotypes/Morphotype 3/l2v04.jpg
- Supplementary Data 2/Supplementary Data 2 Raw data of Geometric Morphometric Analyses/12 Morphotypes/Morphotype 3/l2v05.jpg
- Supplementary Data 2/Supplementary Data 2 Raw data of Geometric Morphometric Analyses/12 Morphotypes/Morphotype 3/l2v06.jpg
- Supplementary Data 2/Supplementary Data 2 Raw data of Geometric Morphometric Analyses/12 Morphotypes/Morphotype 3/l2v07.jpg
- Supplementary Data 2/Supplementary Data 2 Raw data of Geometric Morphometric Analyses/12 Morphotypes/Morphotype 3/l2v08.jpg
- Supplementary Data 2/Supplementary Data 2 Raw data of Geometric Morphometric Analyses/12 Morphotypes/Morphotype 3/l2v09.jpg
- Supplementary Data 2/Supplementary Data 2 Raw data of Geometric Morphometric Analyses/12 Morphotypes/Morphotype 3/l2v10.jpg
- Supplementary Data 2/Supplementary Data 2 Raw data of Geometric Morphometric Analyses/12 Morphotypes/Morphotype 3/l2v11.jpg
- Supplementary Data 2/Supplementary Data 2 Raw data of Geometric Morphometric Analyses/12 Morphotypes/Morphotype 3/l2v12.jpg
- Supplementary Data 2/Supplementary Data 2 Raw data of Geometric Morphometric Analyses/12 Morphotypes/Morphotype 3/l2v13.jpg
- Supplementary Data 2/Supplementary Data 2 Raw data of Geometric Morphometric Analyses/12 Morphotypes/Morphotype 3/l2v14.jpg
- Supplementary Data 2/Supplementary Data 2 Raw data of Geometric Morphometric Analyses/12 Morphotypes/Morphotype 3/l3d01.jpg
- Supplementary Data 2/Supplementary Data 2 Raw data of Geometric Morphometric Analyses/12 Morphotypes/Morphotype 3/l3v06.jpg
- Supplementary Data 2/Supplementary Data 2 Raw data of Geometric Morphometric Analyses/12 Morphotypes/Morphotype 3/l4v06.jpg
- Supplementary Data 2/Supplementary Data 2 Raw data of Geometric Morphometric Analyses/12 Morphotypes/Morphotype 3/l4v07.jpg
- Supplementary Data 2/Supplementary Data 2 Raw data of Geometric Morphometric Analyses/12 Morphotypes/Morphotype 3/ll07.jpg
- Supplementary Data 2/Supplementary Data 2 Raw data of Geometric Morphometric Analyses/12 Morphotypes/Morphotype 3/ll08.jpg
- Supplementary Data 2/Supplementary Data 2 Raw data of Geometric Morphometric Analyses/12 Morphotypes/Morphotype 3/ll09.jpg
- Supplementary Data 2/Supplementary Data 2 Raw data of Geometric Morphometric Analyses/12 Morphotypes/Morphotype 3/ll10.jpg
- Supplementary Data 2/Supplementary Data 2 Raw data of Geometric Morphometric Analyses/12 Morphotypes/Morphotype 3/ll11.jpg
- Supplementary Data 2/Supplementary Data 2 Raw data of Geometric Morphometric Analyses/12 Morphotypes/Morphotype 3/ll12.jpg
- Supplementary Data 2/Supplementary Data 2 Raw data of Geometric Morphometric Analyses/12 Morphotypes/Morphotype 3/ll13.jpg
- Supplementary Data 2/Supplementary Data 2 Raw data of Geometric Morphometric Analyses/12 Morphotypes/Morphotype 3/ll14.jpg
- Supplementary Data 2/Supplementary Data 2 Raw data of Geometric Morphometric Analyses/12 Morphotypes/Morphotype 3/lv10.TPS
- Supplementary Data 2/Supplementary Data 2 Raw data of Geometric Morphometric Analyses/12 Morphotypes/Morphotype 3/lv10╙╥╔╧.TPS
- Supplementary Data 2/Supplementary Data 2 Raw data of Geometric Morphometric Analyses/12 Morphotypes/Morphotype 4/
- Supplementary Data 2/Supplementary Data 2 Raw data of Geometric Morphometric Analyses/12 Morphotypes/Morphotype 4/l1d16.jpg
- Supplementary Data 2/Supplementary Data 2 Raw data of Geometric Morphometric Analyses/12 Morphotypes/Morphotype 4/l1d17.jpg
- Supplementary Data 2/Supplementary Data 2 Raw data of Geometric Morphometric Analyses/12 Morphotypes/Morphotype 4/l1d18.jpg
- Supplementary Data 2/Supplementary Data 2 Raw data of Geometric Morphometric Analyses/12 Morphotypes/Morphotype 4/l1d19.jpg
- Supplementary Data 2/Supplementary Data 2 Raw data of Geometric Morphometric Analyses/12 Morphotypes/Morphotype 4/l1d20.jpg
- Supplementary Data 2/Supplementary Data 2 Raw data of Geometric Morphometric Analyses/12 Morphotypes/Morphotype 4/l1d21.jpg
- Supplementary Data 2/Supplementary Data 2 Raw data of Geometric Morphometric Analyses/12 Morphotypes/Morphotype 4/l1d22.jpg
- Supplementary Data 2/Supplementary Data 2 Raw data of Geometric Morphometric Analyses/12 Morphotypes/Morphotype 4/l1v17.jpg
- Supplementary Data 2/Supplementary Data 2 Raw data of Geometric Morphometric Analyses/12 Morphotypes/Morphotype 4/l1v18.jpg
- Supplementary Data 2/Supplementary Data 2 Raw data of Geometric Morphometric Analyses/12 Morphotypes/Morphotype 4/l1v19.jpg
- Supplementary Data 2/Supplementary Data 2 Raw data of Geometric Morphometric Analyses/12 Morphotypes/Morphotype 4/l2v15.jpg
- Supplementary Data 2/Supplementary Data 2 Raw data of Geometric Morphometric Analyses/12 Morphotypes/Morphotype 4/l2v16.jpg
- Supplementary Data 2/Supplementary Data 2 Raw data of Geometric Morphometric Analyses/12 Morphotypes/Morphotype 4/l2v17.jpg
- Supplementary Data 2/Supplementary Data 2 Raw data of Geometric Morphometric Analyses/12 Morphotypes/Morphotype 4/l2v18.jpg
- Supplementary Data 2/Supplementary Data 2 Raw data of Geometric Morphometric Analyses/12 Morphotypes/Morphotype 4/l6v10.jpg
- Supplementary Data 2/Supplementary Data 2 Raw data of Geometric Morphometric Analyses/12 Morphotypes/Morphotype 4/ll15.jpg
- Supplementary Data 2/Supplementary Data 2 Raw data of Geometric Morphometric Analyses/12 Morphotypes/Morphotype 4/ll16.jpg
- Supplementary Data 2/Supplementary Data 2 Raw data of Geometric Morphometric Analyses/12 Morphotypes/Morphotype 4/ll17.jpg
- Supplementary Data 2/Supplementary Data 2 Raw data of Geometric Morphometric Analyses/12 Morphotypes/Morphotype 4/ll18.jpg
- Supplementary Data 2/Supplementary Data 2 Raw data of Geometric Morphometric Analyses/12 Morphotypes/Morphotype 4/ll19.jpg
- Supplementary Data 2/Supplementary Data 2 Raw data of Geometric Morphometric Analyses/12 Morphotypes/Morphotype 4/ll20.jpg
- Supplementary Data 2/Supplementary Data 2 Raw data of Geometric Morphometric Analyses/12 Morphotypes/Morphotype 4/ll21.jpg
- Supplementary Data 2/Supplementary Data 2 Raw data of Geometric Morphometric Analyses/12 Morphotypes/Morphotype 4/t14r.jpg
- Supplementary Data 2/Supplementary Data 2 Raw data of Geometric Morphometric Analyses/12 Morphotypes/Morphotype 5/
- Supplementary Data 2/Supplementary Data 2 Raw data of Geometric Morphometric Analyses/12 Morphotypes/Morphotype 5/l1d23-.jpg
- Supplementary Data 2/Supplementary Data 2 Raw data of Geometric Morphometric Analyses/12 Morphotypes/Morphotype 5/l1d24-.jpg
- Supplementary Data 2/Supplementary Data 2 Raw data of Geometric Morphometric Analyses/12 Morphotypes/Morphotype 5/l1d25-.jpg
- Supplementary Data 2/Supplementary Data 2 Raw data of Geometric Morphometric Analyses/12 Morphotypes/Morphotype 5/l1d26-.jpg
- Supplementary Data 2/Supplementary Data 2 Raw data of Geometric Morphometric Analyses/12 Morphotypes/Morphotype 5/l1d27-.jpg
- Supplementary Data 2/Supplementary Data 2 Raw data of Geometric Morphometric Analyses/12 Morphotypes/Morphotype 5/l1v20.jpg
- Supplementary Data 2/Supplementary Data 2 Raw data of Geometric Morphometric Analyses/12 Morphotypes/Morphotype 5/l1v21.jpg
- Supplementary Data 2/Supplementary Data 2 Raw data of Geometric Morphometric Analyses/12 Morphotypes/Morphotype 5/l1v22.jpg
- Supplementary Data 2/Supplementary Data 2 Raw data of Geometric Morphometric Analyses/12 Morphotypes/Morphotype 5/l1v23.jpg
- Supplementary Data 2/Supplementary Data 2 Raw data of Geometric Morphometric Analyses/12 Morphotypes/Morphotype 5/l1v24.jpg
- Supplementary Data 2/Supplementary Data 2 Raw data of Geometric Morphometric Analyses/12 Morphotypes/Morphotype 5/l2d22-.jpg
- Supplementary Data 2/Supplementary Data 2 Raw data of Geometric Morphometric Analyses/12 Morphotypes/Morphotype 5/l2d23-.jpg
- Supplementary Data 2/Supplementary Data 2 Raw data of Geometric Morphometric Analyses/12 Morphotypes/Morphotype 5/l2d24-.jpg
- Supplementary Data 2/Supplementary Data 2 Raw data of Geometric Morphometric Analyses/12 Morphotypes/Morphotype 5/l2v19.jpg
- Supplementary Data 2/Supplementary Data 2 Raw data of Geometric Morphometric Analyses/12 Morphotypes/Morphotype 5/l2v20.jpg
- Supplementary Data 2/Supplementary Data 2 Raw data of Geometric Morphometric Analyses/12 Morphotypes/Morphotype 5/l2v21.jpg
- Supplementary Data 2/Supplementary Data 2 Raw data of Geometric Morphometric Analyses/12 Morphotypes/Morphotype 5/l2v23.jpg
- Supplementary Data 2/Supplementary Data 2 Raw data of Geometric Morphometric Analyses/12 Morphotypes/Morphotype 5/l3v18.jpg
- Supplementary Data 2/Supplementary Data 2 Raw data of Geometric Morphometric Analyses/12 Morphotypes/Morphotype 5/l3v19.jpg
- Supplementary Data 2/Supplementary Data 2 Raw data of Geometric Morphometric Analyses/12 Morphotypes/Morphotype 5/l3v20.jpg
- Supplementary Data 2/Supplementary Data 2 Raw data of Geometric Morphometric Analyses/12 Morphotypes/Morphotype 5/l5v08.jpg
- Supplementary Data 2/Supplementary Data 2 Raw data of Geometric Morphometric Analyses/12 Morphotypes/Morphotype 5/ll24-.jpg
- Supplementary Data 2/Supplementary Data 2 Raw data of Geometric Morphometric Analyses/12 Morphotypes/Morphotype 5/ll27-.jpg
- Supplementary Data 2/Supplementary Data 2 Raw data of Geometric Morphometric Analyses/12 Morphotypes/Morphotype 5/t02r.jpg
- Supplementary Data 2/Supplementary Data 2 Raw data of Geometric Morphometric Analyses/12 Morphotypes/Morphotype 5/t03r.jpg
- Supplementary Data 2/Supplementary Data 2 Raw data of Geometric Morphometric Analyses/12 Morphotypes/Morphotype 5/t04r.jpg
- Supplementary Data 2/Supplementary Data 2 Raw data of Geometric Morphometric Analyses/12 Morphotypes/Morphotype 5/t05r.jpg
- Supplementary Data 2/Supplementary Data 2 Raw data of Geometric Morphometric Analyses/12 Morphotypes/Morphotype 5/t08l.jpg
- Supplementary Data 2/Supplementary Data 2 Raw data of Geometric Morphometric Analyses/12 Morphotypes/Morphotype 5/t09r.jpg
- Supplementary Data 2/Supplementary Data 2 Raw data of Geometric Morphometric Analyses/12 Morphotypes/Morphotype 5/t12l.jpg
- Supplementary Data 2/Supplementary Data 2 Raw data of Geometric Morphometric Analyses/12 Morphotypes/Morphotype 5/t16l.jpg
- Supplementary Data 2/Supplementary Data 2 Raw data of Geometric Morphometric Analyses/12 Morphotypes/Morphotype 5/t18l.jpg
- Supplementary Data 2/Supplementary Data 2 Raw data of Geometric Morphometric Analyses/12 Morphotypes/Morphotype 5/ts12l.jpg
- Supplementary Data 2/Supplementary Data 2 Raw data of Geometric Morphometric Analyses/12 Morphotypes/Morphotype 5/ts13l.jpg
- Supplementary Data 2/Supplementary Data 2 Raw data of Geometric Morphometric Analyses/12 Morphotypes/Morphotype 5/ts18r.jpg
- Supplementary Data 2/Supplementary Data 2 Raw data of Geometric Morphometric Analyses/12 Morphotypes/Morphotype 6/
- Supplementary Data 2/Supplementary Data 2 Raw data of Geometric Morphometric Analyses/12 Morphotypes/Morphotype 6/l2d01.png
- Supplementary Data 2/Supplementary Data 2 Raw data of Geometric Morphometric Analyses/12 Morphotypes/Morphotype 6/l2d04.jpg
- Supplementary Data 2/Supplementary Data 2 Raw data of Geometric Morphometric Analyses/12 Morphotypes/Morphotype 6/l3d02.jpg
- Supplementary Data 2/Supplementary Data 2 Raw data of Geometric Morphometric Analyses/12 Morphotypes/Morphotype 6/l3d03.jpg
- Supplementary Data 2/Supplementary Data 2 Raw data of Geometric Morphometric Analyses/12 Morphotypes/Morphotype 6/l3d04.jpg
- Supplementary Data 2/Supplementary Data 2 Raw data of Geometric Morphometric Analyses/12 Morphotypes/Morphotype 7/
- Supplementary Data 2/Supplementary Data 2 Raw data of Geometric Morphometric Analyses/12 Morphotypes/Morphotype 7/l2d16.jpg
- Supplementary Data 2/Supplementary Data 2 Raw data of Geometric Morphometric Analyses/12 Morphotypes/Morphotype 7/l2d16new.TPS
- Supplementary Data 2/Supplementary Data 2 Raw data of Geometric Morphometric Analyses/12 Morphotypes/Morphotype 7/l2d17.jpg
- Supplementary Data 2/Supplementary Data 2 Raw data of Geometric Morphometric Analyses/12 Morphotypes/Morphotype 7/l2d18.jpg
- Supplementary Data 2/Supplementary Data 2 Raw data of Geometric Morphometric Analyses/12 Morphotypes/Morphotype 7/l2d19.jpg
- Supplementary Data 2/Supplementary Data 2 Raw data of Geometric Morphometric Analyses/12 Morphotypes/Morphotype 7/l2d20.jpg
- Supplementary Data 2/Supplementary Data 2 Raw data of Geometric Morphometric Analyses/12 Morphotypes/Morphotype 7/l2d21.jpg
- Supplementary Data 2/Supplementary Data 2 Raw data of Geometric Morphometric Analyses/12 Morphotypes/Morphotype 7/l3v15.jpg
- Supplementary Data 2/Supplementary Data 2 Raw data of Geometric Morphometric Analyses/12 Morphotypes/Morphotype 7/l3v16.jpg
- Supplementary Data 2/Supplementary Data 2 Raw data of Geometric Morphometric Analyses/12 Morphotypes/Morphotype 7/l3v17.jpg
- Supplementary Data 2/Supplementary Data 2 Raw data of Geometric Morphometric Analyses/12 Morphotypes/Morphotype 8/
- Supplementary Data 2/Supplementary Data 2 Raw data of Geometric Morphometric Analyses/12 Morphotypes/Morphotype 8/3v01.TPS
- Supplementary Data 2/Supplementary Data 2 Raw data of Geometric Morphometric Analyses/12 Morphotypes/Morphotype 8/l1v04-.jpg
- Supplementary Data 2/Supplementary Data 2 Raw data of Geometric Morphometric Analyses/12 Morphotypes/Morphotype 8/l3v01.jpg
- Supplementary Data 2/Supplementary Data 2 Raw data of Geometric Morphometric Analyses/12 Morphotypes/Morphotype 8/l3v02 - ╕▒▒╛.jpg
- Supplementary Data 2/Supplementary Data 2 Raw data of Geometric Morphometric Analyses/12 Morphotypes/Morphotype 8/l3v02.jpg
- Supplementary Data 2/Supplementary Data 2 Raw data of Geometric Morphometric Analyses/12 Morphotypes/Morphotype 8/l4v03.jpg
- Supplementary Data 2/Supplementary Data 2 Raw data of Geometric Morphometric Analyses/12 Morphotypes/Morphotype 8/l7v01-.jpg
- Supplementary Data 2/Supplementary Data 2 Raw data of Geometric Morphometric Analyses/12 Morphotypes/Morphotype 8/l7v02-.jpg
- Supplementary Data 2/Supplementary Data 2 Raw data of Geometric Morphometric Analyses/12 Morphotypes/Morphotype 9/
- Supplementary Data 2/Supplementary Data 2 Raw data of Geometric Morphometric Analyses/12 Morphotypes/Morphotype 9/l3v03.jpg
- Supplementary Data 2/Supplementary Data 2 Raw data of Geometric Morphometric Analyses/12 Morphotypes/Morphotype 9/l3v05.jpg
- Supplementary Data 2/Supplementary Data 2 Raw data of Geometric Morphometric Analyses/12 Morphotypes/Morphotype 9/l3v07.jpg
- Supplementary Data 2/Supplementary Data 2 Raw data of Geometric Morphometric Analyses/12 Morphotypes/Morphotype 9/l3v08.jpg
- Supplementary Data 2/Supplementary Data 2 Raw data of Geometric Morphometric Analyses/12 Morphotypes/Morphotype 9/l3v09.jpg
- Supplementary Data 2/Supplementary Data 2 Raw data of Geometric Morphometric Analyses/12 Morphotypes/Morphotype 9/l3v10.jpg
- Supplementary Data 2/Supplementary Data 2 Raw data of Geometric Morphometric Analyses/12 Morphotypes/Morphotype 9/l3v11.jpg
- Supplementary Data 2/Supplementary Data 2 Raw data of Geometric Morphometric Analyses/12 Morphotypes/Morphotype 9/l3v12.jpg
- Supplementary Data 2/Supplementary Data 2 Raw data of Geometric Morphometric Analyses/12 Morphotypes/Morphotype 9/l3v13.jpg
- Supplementary Data 2/Supplementary Data 2 Raw data of Geometric Morphometric Analyses/12 Morphotypes/Morphotype 9/l3v14.jpg
- Supplementary Data 2/Supplementary Data 2 Raw data of Geometric Morphometric Analyses/12 Morphotypes/Morphotype 9/l4v05.jpg
- Supplementary Data 2/Supplementary Data 2 Raw data of Geometric Morphometric Analyses/12 Morphotypes/Morphotype 9/l5v04-.jpg
- Supplementary Data 2/Supplementary Data 2 Raw data of Geometric Morphometric Analyses/12 Morphotypes/Morphotype 9/l5v09-.jpg
- Supplementary Data 2/Supplementary Data 2 Raw data of Geometric Morphometric Analyses/12 Morphotypes/Morphotype 9/l6v04-.jpg
- Supplementary Data 2/Supplementary Data 2 Raw data of Geometric Morphometric Analyses/l1d01.jpg
- Supplementary Data 2/Supplementary Data 2 Raw data of Geometric Morphometric Analyses/l1d02.jpg
- Supplementary Data 2/Supplementary Data 2 Raw data of Geometric Morphometric Analyses/l1d03.jpg
- Supplementary Data 2/Supplementary Data 2 Raw data of Geometric Morphometric Analyses/l1d04.jpg
- Supplementary Data 2/Supplementary Data 2 Raw data of Geometric Morphometric Analyses/l1d05.jpg
- Supplementary Data 2/Supplementary Data 2 Raw data of Geometric Morphometric Analyses/l1d06.jpg
- Supplementary Data 2/Supplementary Data 2 Raw data of Geometric Morphometric Analyses/l1d07.jpg
- Supplementary Data 2/Supplementary Data 2 Raw data of Geometric Morphometric Analyses/l1d08.jpg
- Supplementary Data 2/Supplementary Data 2 Raw data of Geometric Morphometric Analyses/l1d09.jpg
- Supplementary Data 2/Supplementary Data 2 Raw data of Geometric Morphometric Analyses/l1d10.jpg
- Supplementary Data 2/Supplementary Data 2 Raw data of Geometric Morphometric Analyses/l1d11.jpg
- Supplementary Data 2/Supplementary Data 2 Raw data of Geometric Morphometric Analyses/l1d12.jpg
- Supplementary Data 2/Supplementary Data 2 Raw data of Geometric Morphometric Analyses/l1d13.jpg
- Supplementary Data 2/Supplementary Data 2 Raw data of Geometric Morphometric Analyses/l1d14.jpg
- Supplementary Data 2/Supplementary Data 2 Raw data of Geometric Morphometric Analyses/l1d15.jpg
- Supplementary Data 2/Supplementary Data 2 Raw data of Geometric Morphometric Analyses/l1d16.jpg
- Supplementary Data 2/Supplementary Data 2 Raw data of Geometric Morphometric Analyses/l1d17.jpg
- Supplementary Data 2/Supplementary Data 2 Raw data of Geometric Morphometric Analyses/l1d18.jpg
- Supplementary Data 2/Supplementary Data 2 Raw data of Geometric Morphometric Analyses/l1d19.jpg
- Supplementary Data 2/Supplementary Data 2 Raw data of Geometric Morphometric Analyses/l1d20.jpg
- Supplementary Data 2/Supplementary Data 2 Raw data of Geometric Morphometric Analyses/l1d21.jpg
- Supplementary Data 2/Supplementary Data 2 Raw data of Geometric Morphometric Analyses/l1d22.jpg
- Supplementary Data 2/Supplementary Data 2 Raw data of Geometric Morphometric Analyses/l1d23-.jpg
- Supplementary Data 2/Supplementary Data 2 Raw data of Geometric Morphometric Analyses/l1d24-.jpg
- Supplementary Data 2/Supplementary Data 2 Raw data of Geometric Morphometric Analyses/l1d25-.jpg
- Supplementary Data 2/Supplementary Data 2 Raw data of Geometric Morphometric Analyses/l1d26-.jpg
- Supplementary Data 2/Supplementary Data 2 Raw data of Geometric Morphometric Analyses/l1d27-.jpg
- Supplementary Data 2/Supplementary Data 2 Raw data of Geometric Morphometric Analyses/l1v01.jpg
- Supplementary Data 2/Supplementary Data 2 Raw data of Geometric Morphometric Analyses/l1v02.jpg
- Supplementary Data 2/Supplementary Data 2 Raw data of Geometric Morphometric Analyses/l1v03.jpg
- Supplementary Data 2/Supplementary Data 2 Raw data of Geometric Morphometric Analyses/l1v04-.jpg
- Supplementary Data 2/Supplementary Data 2 Raw data of Geometric Morphometric Analyses/l1v05.jpg
- Supplementary Data 2/Supplementary Data 2 Raw data of Geometric Morphometric Analyses/l1v06.jpg
- Supplementary Data 2/Supplementary Data 2 Raw data of Geometric Morphometric Analyses/l1v07.jpg
- Supplementary Data 2/Supplementary Data 2 Raw data of Geometric Morphometric Analyses/l1v08.jpg
- Supplementary Data 2/Supplementary Data 2 Raw data of Geometric Morphometric Analyses/l1v09.jpg
- Supplementary Data 2/Supplementary Data 2 Raw data of Geometric Morphometric Analyses/l1v10.jpg
- Supplementary Data 2/Supplementary Data 2 Raw data of Geometric Morphometric Analyses/l1v11.jpg
- Supplementary Data 2/Supplementary Data 2 Raw data of Geometric Morphometric Analyses/l1v12.jpg
- Supplementary Data 2/Supplementary Data 2 Raw data of Geometric Morphometric Analyses/l1v13.jpg
- Supplementary Data 2/Supplementary Data 2 Raw data of Geometric Morphometric Analyses/l1v14.jpg
[truncated: 203 more entries]
