# Supplementary material for: Bony-fish-like scales in a Silurian maxillate placoderm
Source: Nat Commun. 2023 Nov 22;14:7622. doi: 10.1038/s41467-023-43557-9 (PMC10665347; doi:10.1038/s41467-023-43557-9)
Supplement: Supplementary file 5 — Supplementary Data 2 [file 41467_2023_43557_MOESM5_ESM.zip › Supplementary Data 2/Supplementary Data 2 Raw data of Geometric Morphometric Analyses/12 Morphotypes/Morphotype 3/lv10.TPS]

LM=0
OUTLINES=1
POINTS=50
1510 191
1577 226
1630 278
1676 331
1700 376
1718 423
1753 467
1792 522
1794 592
1795 664
1817 728
1836 799
1839 871
1820 941
1773 1009
1715 1068
1684 1133
1621 1179
1558 1184
1503 1209
1451 1241
1387 1283
1326 1320
1253 1298
1182 1302
1110 1288
1040 1288
988 1239
968 1167
967 1099
968 1029
961 957
925 897
917 825
929 753
936 680
935 611
915 545
906 474
919 409
946 338
982 268
1044 221
1112 191
1176 168
1240 202
1305 186
1370 197
1438 197
1509 190
IMAGE=l1v10.jpg
SCALE=0.006918
