# Supplementary material for: Bony-fish-like scales in a Silurian maxillate placoderm
Source: Nat Commun. 2023 Nov 22;14:7622. doi: 10.1038/s41467-023-43557-9 (PMC10665347; doi:10.1038/s41467-023-43557-9)
Supplement: Supplementary file 5 — Supplementary Data 2 [file 41467_2023_43557_MOESM5_ESM.zip › Supplementary Data 2/Supplementary Data 2 Raw data of Geometric Morphometric Analyses/12 Morphotypes/Morphotype 3/lv10╙╥╔╧.TPS]

LM=0
OUTLINES=1
POINTS=50
1693 347
1705 400
1734 445
1772 495
1797 550
1797 622
1805 686
1830 758
1839 829
1840 901
1799 969
1746 1031
1700 1092
1661 1157
1596 1192
1530 1190
1475 1223
1426 1259
1361 1291
1295 1316
1223 1296
1152 1297
1080 1297
1014 1276
976 1209
967 1141
968 1069
971 998
939 939
920 867
922 795
932 722
946 650
935 581
905 515
902 443
921 379
963 309
1002 238
1072 203
1138 175
1198 190
1266 202
1335 179
1399 192
1467 186
1539 207
1597 247
1646 305
1693 346
IMAGE=l1v10.jpg
SCALE=0.006919
