# Supplementary material for: Bony-fish-like scales in a Silurian maxillate placoderm
Source: Nat Commun. 2023 Nov 22;14:7622. doi: 10.1038/s41467-023-43557-9 (PMC10665347; doi:10.1038/s41467-023-43557-9)
Supplement: Supplementary file 6 — Supplementary Data 3 [file 41467_2023_43557_MOESM6_ESM.zip › Supplementary Data 3.csv]

Size	Color	Symbol	Name	Morphotype	Height	Length	H/L	X1	Y1	X2	Y2	X3	Y3	X4	Y4	X5	Y5	X6	Y6	X7	Y7	X8	Y8	X9	Y9	X10	Y10	X11	Y11	X12	Y12	X13	Y13	X14	Y14	X15	Y15	X16	Y16	X17	Y17	X18	Y18	X19	Y19	X20	Y20	X21	Y21
30.22609	Lightpink	Dot	l1d01	2	11.316	6.402	1.767572634	13.273638	3.226428	13.556658	3.735864	13.6793	4.330206	13.622696	4.886812	13.518922	5.396248	13.72647	5.688702	14.066094	6.103798	14.132132	6.688706	14.415152	7.283048	14.594398	7.867956	14.613266	8.452864	14.33968	9.018904	14.301944	9.566076	13.924584	9.896266	13.53779	10.292494	12.962316	10.603816	12.386842	10.877402	11.849104	11.169856	11.3208	11.575518	10.924572	12.141558	10.396268	12.066086
24.35669	Lightpink	Dot	l1d02	2	8.861	5.117	1.731678718	11.83215	2.59065	12.07455	2.931525	12.12	3.416325	11.9988	3.8784	12.3018	4.242	12.309375	4.734375	12.051825	5.1813	12.127575	5.6661	12.157875	6.1509	11.95335	6.62055	11.612475	6.991725	11.43825	7.43865	10.95345	7.4538	10.46865	7.385625	10.036875	7.688625	9.749025	8.021925	9.62025	8.4537	9.37785	8.870325	8.95365	9.143025	8.521875	9.4233	8.07495	9.567225
25.11439	Lightpink	Dot	l1d03	2	8.698	5.33	1.631894934	11.959547	2.946664	12.124921	3.405201	12.117404	3.848704	12.064785	4.307241	12.057268	4.765778	11.854309	5.216798	11.839275	5.675335	11.779139	6.126355	11.643833	6.584892	11.658867	7.043429	11.643833	7.494449	11.508527	7.930435	11.215364	8.366421	10.816963	8.757305	10.426079	9.080536	9.975059	9.17074	9.539073	9.268461	9.163223	9.524039	8.742271	9.351148	8.306285	9.163223	7.870299	9.042951
27.32777	Lightpink	Dot	l1d04	2	9.604	5.702	1.684321291	11.789792	2.436156	12.000324	2.924891	12.045438	3.443702	12.25597	3.954994	12.421388	4.473805	12.549211	4.924945	12.458983	5.436237	12.40635	5.955048	12.25597	6.443783	12.240932	6.902442	11.947691	7.331025	11.834906	7.834798	11.534146	8.353609	11.188272	8.842344	10.737132	9.316041	10.30103	9.646877	9.879966	10.037865	9.376193	10.165688	8.894977	9.962675	8.428799	9.691991	8.12052	9.308522
26.75634	Lightpink	Dot	l1d05	2	9.003	5.965	1.509304275	11.983972	2.343068	12.222756	2.850484	12.357072	3.350438	12.558546	3.84293	12.715248	4.342884	12.894336	4.842838	12.819716	5.283096	12.819716	5.663658	12.61078	6.059144	12.439154	6.56656	12.394382	7.059052	12.267528	7.544082	12.103364	8.014188	11.707878	8.491756	11.319854	8.946938	10.85721	9.342424	10.4468	9.603594	9.969232	9.797606	9.521512	9.461816	9.111102	9.073792	8.670844	8.820084
26.2682	Fuchsia	Dot	l1d06	3	8.607	5.988	1.437374749	11.619342	1.799028	12.050514	1.999746	12.518856	2.356578	12.883122	2.82492	13.15818	3.300696	13.299426	3.776472	13.291992	4.244814	13.277124	4.72059	13.336596	5.196366	13.277124	5.672142	13.173048	6.140484	13.098708	6.61626	12.875688	7.092036	12.444516	7.381962	12.00591	7.552944	11.678814	8.021286	11.217906	8.415288	10.801602	8.853894	10.33326	9.14382	9.857484	9.337104	9.381708	9.396576
26.24615	Fuchsia	Dot	l1d07	3	8.39	6.266	1.338972231	10.512702	1.889694	10.976598	2.176218	11.351808	2.537784	11.795238	2.953926	12.020364	3.438288	11.931678	3.92265	12.095406	4.311504	12.300066	4.754934	12.300066	5.246118	12.149982	5.744124	12.034008	6.235308	11.87028	6.726492	11.658798	7.19721	11.249478	7.592886	10.942488	7.906698	10.47177	8.090892	10.035162	8.25462	9.625842	8.623008	9.230166	9.032328	8.773092	9.189234	8.281908	9.202878
26.75888	Fuchsia	Dot	l1d08	3	8.245	6.549	1.258970835	11.9491	3.20568	12.0935	3.61722	12.18736	4.09374	12.44728	4.48362	12.64222	4.89516	12.635	5.37168	12.46894	5.75434	12.33176	6.07202	12.41118	6.4619	12.11516	6.90232	12.1296	7.40772	11.6242	7.69652	11.17656	8.00698	10.96718	8.4835	10.6134	8.7001	10.17298	8.97446	9.75422	9.17662	9.29936	9.2416	8.78674	9.3499	8.34632	9.64592	7.8337	9.55928
28.07987	Fuchsia	Dot	l1d09	3	8.965	6.274	1.428912974	12.35136	2.42616	12.527808	2.933448	12.748368	3.403976	12.858648	3.918616	12.910112	4.433256	12.932168	4.92584	13.064504	5.344904	13.19684	5.80808	13.027744	6.308016	12.968928	6.815304	12.843944	7.322592	12.593976	7.822528	12.138152	8.094552	11.954352	8.587136	11.586752	8.991496	11.123576	9.344392	10.645696	9.653176	10.197224	9.96196	9.682584	10.116352	9.167944	10.042832	8.74888	9.616416
25.76016	Fuchsia	Dot	l1d10	3	8.462	6.271	1.349386063	12.007383	2.964345	12.078813	3.342924	12.385962	3.707217	12.628824	4.192941	12.578823	4.671522	12.321675	5.14296	12.1431	5.578683	12.257388	6.007263	12.200244	6.492987	11.993097	6.892995	11.664519	7.321575	11.250225	7.707297	10.807359	8.028732	10.443066	8.400168	9.957342	8.657316	9.593049	8.85732	9.164469	9.193041	8.757318	9.50019	8.307309	9.635907	7.8573	9.385902	7.457292	9.043038
24.45074	Fuchsia	Dot	l1d11	3	7.735	6.508	1.188537185	15.408305	3.978403	15.507943	4.448125	15.465241	4.832443	15.536411	5.209644	15.308667	5.679366	15.137859	6.184673	15.052455	6.625927	14.696605	7.031596	14.58985	7.47285	14.383457	7.985274	13.871033	8.248603	13.387077	8.334007	13.002759	8.561751	12.561505	8.725442	12.198538	9.131111	11.721699	9.444259	11.323147	9.437142	10.896127	9.067058	10.518926	8.696974	10.163076	8.277071	9.714705	8.134731
23.45887	Fuchsia	Dot	l1d12	3	7.577	6.229	1.216407128	10.837622	3.180469	10.983051	3.610433	10.964082	4.078335	10.780715	4.539914	10.831299	4.957232	10.869237	5.425134	10.68587	5.810837	10.331782	6.190217	10.059893	6.44946	10.066216	6.816194	9.718451	6.986915	9.332748	7.214543	9.04189	7.549662	8.624572	7.612892	8.213577	7.834197	7.929042	8.251515	7.600246	8.510758	7.157636	8.555019	6.771933	8.352683	6.462106	8.017564	6.082726	7.872135
23.72354	Fuchsia	Dot	l1d13	3	7.538	6.355	1.186152636	10.959696	3.379728	11.213664	3.770448	11.343904	4.161168	11.441584	4.584448	11.382976	4.897024	11.285296	5.352864	11.024816	5.684976	11.03784	6.101744	10.692704	6.205936	10.673168	6.498976	10.373616	6.876672	10.301984	7.339024	9.89824	7.723232	9.4424	7.94464	8.980048	8.087904	8.569792	8.341872	8.3028	8.687008	7.840448	8.634912	7.410656	8.615376	6.987376	8.36792	6.6748	7.996736
23.62308	Fuchsia	Dot	l1d14	3	7.762	6.126	1.267058439	11.488736	3.8318	11.515392	4.291616	11.322136	4.684792	11.415432	5.071304	11.542048	5.471144	11.502064	5.857656	11.348792	6.110888	11.288816	6.357456	11.068904	6.790616	10.742368	7.070504	10.52912	7.470344	10.19592	7.756896	9.749432	7.903504	9.436224	8.223376	8.9964	8.36332	8.603224	8.6632	8.170064	8.89644	7.743568	8.96308	7.337064	8.649872	7.170464	8.29668	6.803944	8.110088
22.97085	Fuchsia	Dot	l1d15	3	7.199	6.061	1.187757796	10.79386	3.748052	10.899812	4.125506	10.9263	4.430118	10.879946	4.820816	10.846836	5.224758	10.853458	5.668432	10.919678	5.9598	10.72764	6.297522	10.72764	6.674976	10.409784	7.012698	10.025708	7.310688	9.707852	7.655032	9.277422	7.800716	8.87348	8.039108	8.462916	8.217902	8.019242	8.390074	7.6153	8.661576	7.18487	8.661576	6.741196	8.853614	6.343876	8.568868	6.039264	8.184792
22.166	Blue	Dot	l1d16	4	7.234	6.155	1.17530463	9.96393	2.79993	10.12512	3.15813	10.22064	3.49245	10.25646	3.8208	10.3878	4.20885	10.36989	4.5969	10.43556	4.99689	10.52511	5.30733	10.34601	5.70732	9.95796	6.00582	9.55797	6.24462	9.26544	6.49536	8.90127	6.73416	8.71023	7.15206	8.32218	7.39086	7.93413	7.55802	7.51623	7.83264	7.09236	8.05353	6.70431	8.0595	6.35805	7.71921	6.01776	7.40877
21.05095	Blue	Dot	l1d17	4	7.059	6.005	1.1755204	10.541664	3.101544	10.685088	3.472056	10.69704	3.782808	10.912176	4.111488	10.959984	4.499928	11.031696	4.876416	10.864368	5.264856	10.977912	5.58756	10.7568	5.976	10.39824	6.137352	10.09944	6.370416	9.746856	6.669216	9.460008	7.003872	9.185112	7.278768	8.820576	7.464024	8.623368	7.744896	8.288712	7.924176	7.936128	8.199072	7.55964	8.031744	7.165224	7.85844	6.84252	7.535736
19.62234	Blue	Dot	l1d18	4	6.451	5.542	1.164020209	8.11035	1.894425	8.185725	2.211	8.185725	2.547675	8.3616	2.839125	8.5827	3.180825	8.818875	3.3366	8.939475	3.673275	9.0852	3.944625	8.9646	4.25115	8.71335	4.5426	8.366625	4.708425	8.09025	4.929525	7.844025	5.2059	7.612875	5.47725	7.4772	5.8089	7.210875	6.0099	6.98475	6.34155	6.698325	6.62295	6.376725	6.808875	6.045075	6.7134	5.683275	6.64305
18.02438	Blue	Dot	l1d19	4	5.713	5.324	1.073065364	7.404156	1.718904	7.500672	1.994664	7.528248	2.256636	7.712088	2.523204	8.010828	2.684064	8.102748	2.959824	8.208456	3.230988	8.31876	3.534324	8.236032	3.805488	7.97406	4.06746	7.689108	4.324836	7.44552	4.628172	7.224912	4.91772	6.93996	5.221056	6.645816	5.460048	6.328692	5.611716	6.006972	5.777172	5.69904	5.961012	5.381916	6.039144	5.064792	5.942628	4.747668	5.809344
16.81079	Blue	Dot	l1d20	4	5.251	4.96	1.058669355	7.778688	1.913088	7.832832	2.197344	8.035872	2.41392	8.112576	2.644032	8.162208	2.923776	8.085504	3.217056	8.090016	3.514848	8.071968	3.81264	7.990752	4.069824	7.900512	4.358592	7.774176	4.629312	7.485408	4.868448	7.282368	5.148192	7.002624	5.297088	6.704832	5.445984	6.420576	5.626464	6.167904	5.84304	5.879136	5.960352	5.581344	5.8656	5.288064	5.680608	4.990272	5.540736
14.91027	Blue	Dot	l1d21	4	4.447	4.49	0.990423163	6.888448	1.912576	7.019392	2.126848	7.090816	2.364928	7.051136	2.63872	7.126528	2.900608	7.106688	3.170432	7.18208	3.33312	7.2416	3.579136	7.02336	3.757696	6.852736	4.00768	6.642432	4.217984	6.440064	4.337024	6.182144	4.54336	5.97184	4.745728	5.749632	4.848896	5.51552	5.071104	5.329024	5.229824	5.102848	5.352832	4.829056	5.301248	4.555264	5.186176	4.28544	5.035392
13.38112	Blue	Dot	l1d22	4	4.248	4.131	1.02832244	6.024575	1.743325	6.154725	1.9454	6.216375	2.147475	6.264325	2.394075	6.30885	2.633825	6.2061	2.87015	5.983475	3.04825	5.754	3.2195	5.634125	3.346225	5.538225	3.54145	5.449175	3.699	5.277925	3.88395	5.202575	4.10315	5.0005	4.291525	4.798425	4.483325	4.551825	4.521	4.305225	4.517575	4.058625	4.4388	3.812025	4.387425	3.565425	4.332625	3.33595	4.175075
11.16344	Deepskyblue	Dot	l1d23-	5	2.644	3.641	0.726174128	4.34248	1.34912	4.429435	1.54938	4.56382	1.69167	4.719285	1.857675	4.72719	2.04476	4.8484	2.17124	4.81151	2.326705	4.666585	2.495345	4.46369	2.66135	4.276605	2.858975	4.113235	3.038155	3.939325	3.117205	3.760145	3.270035	3.55198	3.328005	3.343815	3.349085	3.13565	3.36226	2.927485	3.35172	2.71932	3.38334	2.50852	3.37807	2.353055	3.385975	2.15543	3.459755
11.04854	Deepskyblue	Dot	l1d24-	5	2.868	3.476	0.825086306	4.920714	1.690026	4.86816	1.889178	4.71603	2.057904	4.602624	2.257056	4.43943	2.425782	4.326024	2.597274	4.198788	2.796426	4.060488	2.98728	4.030062	3.186432	4.007934	3.385584	3.825378	3.534948	3.626226	3.598566	3.427074	3.60963	3.227922	3.5958	3.02877	3.579204	2.826852	3.565374	2.6277	3.548778	2.428548	3.532182	2.229396	3.44367	2.038542	3.33303	1.83939	3.272178
9.348051	Deepskyblue	Dot	l1d25-	5	2.789	3.474	0.802820956	4.015154	1.43319	3.997378	1.579842	3.870724	1.726494	3.728516	1.86648	3.664078	2.03313	3.517426	2.184226	3.395216	2.313102	3.315224	2.479752	3.153018	2.595296	2.995256	2.706396	2.828606	2.764168	2.659734	2.82194	2.493084	2.873046	2.324212	2.913042	2.157562	2.879712	1.990912	2.81083	1.82204	2.759724	1.65539	2.730838	1.48874	2.67751	1.319868	2.613072	1.213212	2.481974
8.59199	Deepskyblue	Dot	l1d26-	5	2.247	3.103	0.724137931	3.613635	1.118085	3.58416	1.267425	3.52914	1.4148	3.42696	1.56414	3.291375	1.68204	3.25797	1.825485	3.138105	1.97679	3.004485	2.11434	2.933745	2.22438	2.784405	2.31084	2.635065	2.3973	2.481795	2.407125	2.332455	2.430705	2.179185	2.45625	2.02788	2.407125	1.88247	2.414985	1.731165	2.379615	1.577895	2.348175	1.42659	2.32263	1.27332	2.31477	1.122015	2.277435
9.26496	Deepskyblue	Dot	l1d27-	5	2.154	2.827	0.761938451	4.05435	1.200195	4.14564	1.36398	4.287945	1.42842	4.368495	1.58952	4.330905	1.73988	4.296	1.909035	4.255725	2.07819	4.271835	2.25003	4.223505	2.408445	4.132215	2.558805	4.11879	2.72796	4.05435	2.8998	4.04361	3.07164	3.885195	3.21126	3.71604	3.26496	3.546885	3.30792	3.375045	3.28107	3.219315	3.364305	3.047475	3.391155	2.875635	3.42069	2.70648	3.412635
25.86774	Darkcyan	Dot	l1v01	1	10.871	4.033	2.695512026	12.355924	4.262606	12.468592	4.797779	12.440425	5.332952	12.421647	5.877514	12.412258	6.422076	12.402869	6.94786	12.477981	7.492422	12.477981	8.027595	12.459203	8.553379	12.39348	9.097941	12.139977	9.633114	11.726861	9.783338	11.210466	9.802116	10.98513	10.271566	10.750405	10.816128	10.553236	11.351301	10.346678	11.867696	9.924173	12.290201	9.464112	12.196311	9.144886	11.83014	8.938328	11.294967
25.41734	Lightpink	Dot	l1v02	2	7.789	5.251	1.483336507	10.69425	2.53575	10.8927	2.9253	11.19405	3.30015	11.12055	3.78525	11.1132	4.2336	11.2455	4.72605	11.34105	5.24055	11.3925	5.733	11.5395	6.2328	11.5689	6.75465	11.56155	7.2618	11.6424	7.7616	11.64975	8.2908	11.84085	8.7759	12.07605	9.2316	11.8482	9.6726	11.3484	9.82695	10.8192	9.7902	10.29735	9.6579	9.84165	9.408	9.38595	9.1581
26.25844	Lightpink	Dot	l1v03	2	9.335	4.83	1.932712215	11.340692	1.90025	11.492712	2.394315	11.409101	2.827572	11.621929	3.26843	11.659934	3.777697	11.62953	4.294565	11.659934	4.811433	11.561121	5.328301	11.454707	5.837568	11.340692	6.324032	11.4015	6.833299	11.492712	7.350167	11.439505	7.82903	11.279884	8.315494	11.492712	8.809559	11.378697	9.326427	10.922637	9.622866	10.436173	9.835694	9.934507	9.942108	9.42524	9.782487	8.915973	9.683674
29.70294	Sienna	Dot	l1v04-	8	9.806	6.011	1.631342539	12.963456	1.999872	13.392	2.294496	13.695552	2.803392	13.829472	3.312288	14.10624	3.856896	14.141952	4.428288	14.302656	4.919328	14.499072	5.392512	14.347296	5.901408	14.293728	6.463872	14.213376	7.026336	14.19552	7.562016	14.088384	8.12448	14.043744	8.669088	13.731264	9.204768	13.30272	9.624384	12.802752	10.026144	12.400992	10.508256	11.999232	10.9368	11.570688	11.418912	11.017152	11.686752
28.0574	Lightpink	Dot	l1v05	2	9.223	6.127	1.50530439	11.825854	3.147833	12.099239	3.554005	12.091428	4.022665	12.427301	4.475703	12.396057	5.014662	12.232026	5.491133	12.239837	6.030092	12.278892	6.490941	12.364813	7.022089	12.357002	7.443883	12.075806	7.96722	11.763366	8.467124	11.427493	8.951406	10.911967	9.193547	10.38863	9.341956	9.927781	9.662207	9.505987	9.966836	9.092004	10.216788	8.631155	10.404252	8.115629	10.458929	7.584481	10.435496
27.40312	Lightpink	Dot	l1v06	2	9.195	6.154	1.494150146	12.40272	2.993496	12.525216	3.48348	12.525216	3.996432	12.418032	4.509384	12.410376	4.984056	12.395064	5.466384	12.050544	5.948712	12.035232	6.46932	12.09648	6.982272	12.0582	7.495224	11.836176	8.008176	11.44572	8.406288	11.047608	8.865648	10.611216	9.194856	10.213104	9.64656	9.738432	9.807336	9.22548	9.9528	8.704872	10.059984	8.199576	10.113576	7.686624	10.044672	7.166016	9.968112
27.94068	Lightpink	Dot	l1v07	2	9.078	6.338	1.432313033	10.200382	2.396749	10.495716	2.873827	10.711537	3.396341	10.643383	3.918855	10.632024	4.441369	10.756973	4.952524	10.67746	5.440961	10.56387	5.918039	10.56387	6.429194	10.518434	6.940349	10.33669	7.462863	10.041356	7.826351	9.552919	8.167121	9.212149	8.587404	8.825943	8.996328	8.394301	9.393893	7.894505	9.609714	7.371991	9.666509	6.860836	9.65515	6.338322	9.586996	5.815808	9.598355
27.14777	Lightpink	Dot	l1v08	2	8.472	6.231	1.359653346	11.402625	2.554188	11.599101	3.038361	11.599101	3.550602	11.627169	4.062843	11.690322	4.56105	11.816628	5.066274	11.879781	5.578515	11.795577	6.090756	11.465778	6.588963	11.171064	7.101204	10.80618	7.585377	10.462347	8.020431	10.062378	8.406366	9.788715	8.904573	9.346644	9.157185	8.834403	9.213321	8.329179	9.360678	7.866057	9.458916	7.416969	9.458916	6.918762	9.47295	6.434589	9.430848
26.20144	Fuchsia	Dot	l1v09	3	8.139	6.565	1.239756283	12.21317	2.244767	12.363276	2.749669	12.581612	3.090819	12.697603	3.472907	12.513382	3.930048	12.499736	4.43495	12.704426	4.892091	12.922762	5.335586	12.950054	5.847311	12.806771	6.365859	12.533851	6.802531	12.104002	7.205088	11.605923	7.539415	11.285242	7.853273	10.9168	8.269476	10.425544	8.337706	9.982049	8.644741	9.524908	8.822139	9.020006	8.965422	8.549219	8.883546	8.030671	8.8699
25.70797	Fuchsia	Dot	l1v10	3	8.001	6.356	1.258810573	11.713867	2.400893	11.796895	2.7676	11.997546	3.078955	12.260468	3.424905	12.433443	3.80545	12.433443	4.303618	12.488795	4.746434	12.66177	5.244602	12.724041	5.735851	12.73096	6.234019	12.447281	6.704511	12.080574	7.133489	11.7623	7.555548	11.492459	8.005283	11.042724	8.247448	10.58607	8.23361	10.205525	8.461937	9.866494	8.711021	9.416759	8.932429	8.960105	9.105404	8.461937	8.967024
27.42293	Fuchsia	Dot	l1v11	3	7.87	6.704	1.173926014	13.066372	2.889957	13.305391	3.425939	13.486466	3.896734	13.464737	4.425473	13.522681	4.946969	13.747214	5.410521	14.015205	5.903045	13.739971	6.366597	13.370578	6.822906	13.080858	7.337159	12.689736	7.655851	12.494175	8.162861	12.074081	8.626413	11.87852	9.162395	11.451183	9.386928	10.973145	9.118937	10.473378	9.372442	9.944639	9.386928	9.444872	9.481087	8.916133	9.502816	8.380151	9.56076
25.5456	Fuchsia	Dot	l1v12	3	7.625	6.583	1.158286496	11.016783	2.508375	11.257587	2.996672	11.284343	3.471591	11.565281	3.919754	11.866286	4.287649	11.893042	4.755879	11.83953	5.123774	11.551903	5.565248	11.257587	6.040167	11.010094	6.528464	10.802735	7.003383	10.508419	7.337833	10.414773	7.82613	9.959921	8.073623	9.585337	8.347872	9.197375	8.501719	8.729145	8.581987	8.260915	8.76259	7.812752	8.882992	7.337833	8.782657	6.849536	8.729145
25.17777	Fuchsia	Dot	l1v13	3	7.665	6.25	1.2264	12.579968	2.684088	12.864644	3.077212	13.027316	3.544894	12.973092	3.99902	13.162876	4.4057	13.101874	4.866604	13.061206	5.327508	12.864644	5.747744	12.620636	6.188314	12.383406	6.60855	12.03095	6.967784	11.75983	7.347352	11.495488	7.652362	11.271814	8.06582	10.939692	8.40472	10.5059	8.587726	10.044996	8.587726	9.584092	8.723286	9.11641	8.723286	8.648728	8.648728	8.187824	8.499612
23.60372	Fuchsia	Dot	l1v14	3	7.052	5.811	1.213560489	10.508895	2.622681	10.78146	2.889189	10.726947	3.343464	10.66032	3.779568	10.678491	4.227786	10.636092	4.676004	10.66032	5.106051	10.533123	5.523984	10.302957	5.966145	10.090962	6.384078	9.915309	6.814125	9.606402	7.183602	9.32778	7.565193	9.043101	7.886214	8.716023	8.025525	8.273862	8.086095	7.831701	7.989183	7.45011	8.110323	6.995835	8.025525	6.590016	7.81353	6.153912	7.81353
22.51074	Fuchsia	Dot	l1v15	3	6.95	5.745	1.209747607	9.740344	2.010948	9.912372	2.307548	9.811528	2.734652	10.05474	2.99566	10.019148	3.4109	10.001352	3.820208	10.11406	4.235448	10.220836	4.662552	10.17338	5.083724	9.924236	5.498964	9.603908	5.860816	9.526792	6.281988	9.538656	6.697228	9.170872	7.017556	8.939524	7.32602	8.666652	7.693804	8.3048	7.94888	7.895492	7.966676	7.521776	7.895492	7.106536	7.83024	6.685364	7.812444
22.68267	Fuchsia	Dot	l1v16	3	6.663	6.192	1.076065891	10.661601	2.159612	10.786194	2.574922	10.934519	2.9665	10.958251	3.393676	11.082844	3.814919	11.165906	4.188698	11.165906	4.574343	11.017581	5.001519	10.809926	5.422762	10.566673	5.766876	10.287822	6.164387	10.0861	6.591563	9.78945	6.917878	9.587728	7.208595	9.243614	7.362853	8.857969	7.439982	8.549453	7.695101	8.169741	7.813761	7.742565	7.706967	7.315389	7.659503	6.894146	7.629838
21.35932	Blue	Dot	l1v17	4	6.218	6.189	1.004685733	9.39051	2.941752	9.536382	3.324666	9.621474	3.713658	9.779502	4.10265	9.78558	4.485564	9.706566	4.874556	9.439134	5.178456	9.14739	5.445888	8.861724	5.780178	8.582136	6.078	8.23569	6.302886	7.950024	6.56424	7.640046	6.886374	7.32399	7.117338	6.947154	7.17204	6.576396	7.2936	6.187404	7.287522	5.798412	7.32399	5.40942	7.281444	5.07513	7.159884	4.686138	7.038324
19.63674	Blue	Dot	l1v18	4	6.087	5.615	1.084060552	8.56716	2.067576	8.69736	2.39568	8.900472	2.713368	8.942136	3.062304	9.025464	3.421656	9.03588	3.7758	8.900472	4.14036	8.614032	4.468464	8.431752	4.8174	8.233848	5.15592	7.978656	5.478816	7.775544	5.801712	7.515144	6.098568	7.202664	6.35376	6.92664	6.58812	6.572496	6.66624	6.207936	6.629784	5.848584	6.645408	5.49444	6.634992	5.18196	6.556872	4.827816	6.421464
17.29261	Fuchsia	Dot	l1v19	3	5.898	4.539	1.299405155	8.62866	2.00448	8.83746	2.31246	8.86356	2.59956	8.83224	2.9232	8.80092	3.24684	8.9001	3.5496	8.96796	3.86802	8.82702	4.18644	8.72262	4.4631	8.613	4.73454	8.52426	5.05818	8.64432	5.2983	8.6391	5.62194	8.5608	5.93514	8.2998	6.1596	8.07012	6.46236	7.79346	6.66594	7.46982	6.60852	7.14618	6.54588	6.82776	6.4989	6.50412	6.4989
16.80622	Deepskyblue	Dot	l1v20	5	5.403	5.1	1.059411765	8.0353	3.262685	8.0353	3.54966	7.82338	3.77041	7.571725	3.99116	7.3289	4.20308	7.08166	4.481225	6.830005	4.701975	6.57835	4.95363	6.36643	5.17438	6.13685	5.43045	5.832215	5.63354	5.531995	5.637955	5.240605	5.48343	4.93597	5.41279	4.63575	5.346565	4.35319	5.169965	4.083875	4.931555	3.90286	4.640165	3.783655	4.36202	3.589395	4.101535	3.350985	3.854295
16.58677	Deepskyblue	Dot	l1v21	5	5.105	5.249	0.972566203	8.55429	2.86054	8.476855	3.120175	8.42675	3.40714	8.31743	3.694105	8.066905	3.9173	7.95303	4.19971	7.784495	4.45479	7.51575	4.72809	7.22423	4.869295	6.98737	5.09249	6.891715	5.39312	6.700405	5.68464	6.40433	5.7393	6.11281	5.77574	5.82129	5.70286	5.5571	5.52977	5.270135	5.333905	4.978615	5.251915	4.70987	5.078825	4.49123	4.805525	4.25437	4.550445
14.38523	Deepskyblue	Dot	l1v22	5	4.538	4.494	1.009790832	6.809874	1.33092	6.91339	1.51577	6.865329	1.752378	6.909693	2.014865	6.887511	2.281049	6.806177	2.543536	6.769207	2.80972	6.610236	3.06851	6.528902	3.323603	6.429083	3.556514	6.429083	3.822698	6.332961	4.085185	6.13702	4.329187	5.874533	4.384642	5.608349	4.380945	5.345862	4.366157	5.079678	4.277429	4.817191	4.225671	4.595371	4.077791	4.336581	4.018639	4.070397	3.900335
11.17742	Deepskyblue	Dot	l1v23	5	3.473	3.626	0.957804744	4.93968	1.4391	4.89294	1.64328	4.74288	1.79334	4.67154	1.99506	4.5141	2.19678	4.34436	2.39112	4.1574	2.53626	4.12296	2.74044	4.0713	2.9397	3.92862	3.07254	3.78594	3.22014	3.58422	3.22998	3.4071	3.09222	3.20538	3.07254	3.0012	3.04056	2.79702	3.0381	2.6322	2.9028	2.45508	2.76258	2.25336	2.66418	2.05164	2.6199	1.84746	2.51658
10.73902	Deepskyblue	Dot	l1v24	5	2.672	3.624	0.737306843	4.739525	1.132292	4.72654	1.319276	4.825226	1.501066	4.83042	1.690647	4.80445	1.877631	4.768092	2.064615	4.679794	2.246405	4.495407	2.368464	4.326602	2.500911	4.212334	2.672313	4.116245	2.817745	3.929261	2.874879	3.742277	2.955386	3.563084	3.077445	3.407264	3.230668	3.22028	3.308578	3.033296	3.305981	2.846312	3.29819	2.659328	3.316369	2.480135	3.290399	2.303539	3.152758
36.12763	Lightskyblue	Dot	l2d01	6	10.974	10.214	1.074407676	13.677776	2.629088	14.06888	3.107104	14.210112	3.487344	14.481712	3.987088	14.546896	4.530288	15.035776	5.073488	15.69848	5.192992	15.611568	5.81224	16.0244	6.35544	16.089584	6.887776	16.393776	7.311472	16.317728	7.8764	16.491552	8.463056	16.654512	8.973664	16.578464	9.571184	16.5676	10.309936	16.35032	10.929184	16.0244	11.504976	15.568112	11.885216	14.959728	12.27632	14.17752	12.037312
19.58714	Lightpink	Dot	l2d02	2	7.309	4.517	1.618109365	9.177288	2.954898	9.25986	3.30288	9.301146	3.650862	9.277554	3.998844	9.118308	4.340928	9.012144	4.700706	9.077022	5.048688	9.035736	5.355384	8.96496	5.715162	8.64057	5.939286	8.357466	6.204696	8.003586	6.422922	7.862034	6.747312	7.6674	7.101192	7.567134	7.46097	7.354806	7.744074	7.000926	7.867932	6.647046	7.915116	6.304962	7.761768	5.980572	7.51995	5.732856	7.213254
21.22488	Lightpink	Dot	l2d03	2	7.226	4.459	1.620542723	9.615606	2.264262	9.813804	2.528526	10.018008	2.876874	10.066056	3.279276	10.126116	3.675672	10.096086	4.066062	10.024014	4.438434	10.108098	4.828824	10.078068	5.213208	10.072062	5.597592	10.03002	5.993988	9.843834	6.384378	9.63963	6.780774	9.393384	7.153146	9.225216	7.53753	8.82882	7.639632	8.43843	7.795788	8.084076	7.813806	7.723716	7.993986	7.32732	7.879872	6.924918	7.771764
31.75779	Lightskyblue	Dot	l2d04	6	10.647	6.821	1.560914822	13.050648	2.451267	13.315419	3.07476	13.571649	3.698253	13.631436	4.321746	13.785174	4.945239	13.973076	5.577273	14.237847	6.175143	14.451372	6.798636	14.468454	7.422129	14.323257	8.002917	14.143896	8.62641	13.862043	9.22428	13.477698	9.847773	13.127517	10.462725	12.709008	10.881234	12.094056	10.906857	11.470563	10.829988	10.84707	10.872693	10.308987	11.043513	9.728199	11.299743	9.292608	11.547432
22.05522	Fuchsia	Dot	l2d05	3	6.774	5.194	1.304197151	10.23512	2.470752	10.32464	2.852704	10.312704	3.270464	10.2948	3.682256	10.276896	4.076144	10.247056	4.487936	10.211248	4.887792	10.073984	5.31152	10.073984	5.693472	9.900912	6.1172	9.662192	6.50512	9.351856	6.755776	8.969904	6.89304	8.62376	7.197408	8.38504	7.531616	7.961312	7.567424	7.543552	7.615168	7.13176	7.603232	6.755776	7.865824	6.349952	8.044864	5.950096	8.0568
23.43656	Fuchsia	Dot	l2d06	3	7.503	5.466	1.372667398	11.188299	2.426451	11.333523	2.868174	11.460594	3.315948	11.309319	3.672957	11.37588	4.036017	11.502951	4.368822	11.333523	4.792392	11.327472	5.234115	11.212503	5.68794	11.103585	6.135714	10.71027	6.420111	10.383516	6.740814	9.996252	7.037313	9.6816	7.418526	9.31854	7.763433	8.913123	7.920759	8.586369	8.114391	8.174901	8.084136	7.823943	8.174901	7.448781	7.957065	7.115976	7.672668
23.93562	Fuchsia	Dot	l2d07	3	7.53	5.737	1.312532683	10.504494	2.61261	10.57056	3.045042	10.5105	3.489486	10.606596	3.849846	10.528518	4.29429	10.582572	4.53453	10.504494	4.978974	10.45044	5.423418	10.12011	5.843838	9.69969	6.21621	9.27927	6.534528	8.882874	6.858852	8.55855	7.183176	8.366358	7.621614	7.933926	7.92792	7.495488	7.933926	7.051044	8.030022	6.6066	7.993986	6.264258	7.849842	5.963958	7.44744	5.58558	7.291284
26.21005	Fuchsia	Dot	l2d08	3	8.055	6.758	1.191920687	11.408768	2.499	11.608688	2.892176	11.881912	3.245368	11.92856	3.711848	11.975208	4.171664	11.841928	4.644808	11.821936	5.117952	11.975208	5.611088	11.921896	6.090896	11.735304	6.570704	11.608688	7.017192	11.235504	7.477008	10.775688	7.710248	10.315872	7.903504	9.822736	8.136744	9.36292	8.443288	8.916432	8.609888	8.52992	8.756496	8.03012	8.869784	7.536984	8.849792	7.157136	8.483272
25.73812	Fuchsia	Dot	l2d09	3	7.928	6.406	1.23758976	11.054875	2.530716	11.197738	3.000123	11.490267	3.415106	11.653539	3.884513	11.884841	4.319905	11.891644	4.802918	11.721569	5.217901	11.401828	5.524036	11.517479	5.98664	11.537888	6.46285	11.408631	6.932257	11.422237	7.388058	11.422237	7.864268	11.211344	8.333675	11.007254	8.782673	10.592271	9.000369	10.109258	9.082005	9.633048	9.095611	9.150035	9.068399	8.667022	9.007172	8.190812	9.054793
23.73378	Fuchsia	Dot	l2d10	3	7.13	6.024	1.183598938	10.364925	1.98126	10.62787	2.40931	10.79909	2.843475	10.951965	3.27764	11.074265	3.711805	11.098725	4.127625	11.110955	4.56179	11.110955	4.995955	11.098725	5.424005	11.06815	5.852055	10.964195	6.28622	10.94585	6.720385	10.878585	7.15455	10.487225	7.344115	10.05306	7.478645	9.643355	7.674325	9.20919	7.85166	8.775025	8.0718	8.371435	7.9495	7.98619	7.77828	7.564255	7.72936
21.1736	Fuchsia	Dot	l2d11	3	6.888	5.796	1.188405797	9.958564	3.226356	10.152996	3.603068	10.201604	3.985856	10.256288	4.362568	10.353504	4.733204	10.341352	5.115992	10.20768	5.444096	9.946412	5.729668	9.654764	6.051696	9.533244	6.398028	9.38742	6.77474	9.065392	7.023856	8.74944	7.285124	8.366652	7.50386	8.075004	7.789432	7.771204	8.08108	7.388416	8.026396	7.005628	7.910952	6.628916	7.710444	6.41018	7.370188	6.033468	7.121072
20.31642	Fuchsia	Dot	l2d12	3	6.988	5.22	1.338697318	10.213756	2.928632	10.396036	3.28104	10.456796	3.651676	10.462872	4.028388	10.487176	4.380796	10.517556	4.757508	10.456796	5.13422	10.280592	5.474476	9.940336	5.656756	9.642612	5.845112	9.338812	6.124608	9.08362	6.495244	8.877036	6.80512	8.579312	7.157528	8.299816	7.509936	8.032472	7.856268	7.68614	7.977788	7.327656	8.026396	7.01778	7.874496	6.817272	7.540316	6.5317	7.254744
20.48302	Black	Square	l2d13	13	6.664	5.367	1.241662009	10.187624	3.105696	10.32291	3.429206	10.287618	3.782126	10.128804	4.14681	10.05822	4.535022	9.858232	4.91147	9.55825	5.258508	9.222976	5.611428	8.870056	5.91141	8.481844	6.081988	8.099514	6.134926	7.717184	6.23492	7.3525	6.305504	7.099574	6.611368	6.840766	6.981934	6.605486	7.334854	6.26433	7.605426	5.887882	7.728948	5.511434	7.73483	5.223216	7.41132	5.11734	7.02899
23.55471	Fuchsia	Dot	l2d14	3	7.346	6.006	1.223110223	9.869112	1.958576	10.05676	2.333872	10.045032	2.761944	10.150584	3.184152	10.132992	3.60636	10.062624	3.993384	10.127128	4.403864	10.185768	4.820208	10.303048	5.24828	10.209224	5.664624	10.05676	6.086832	9.93948	6.514904	9.658008	6.907792	9.241664	7.130624	8.878096	7.44728	8.496936	7.59388	8.074728	7.59388	7.646656	7.605608	7.224448	7.617336	6.80224	7.617336	6.374168	7.576288
22.86976	Fuchsia	Dot	l2d15	3	7.037	5.718	1.230675061	10.133004	3.085614	10.304427	3.49195	10.393313	3.847494	10.399662	4.247481	10.336172	4.653817	10.247286	5.041106	10.22189	5.447442	10.22189	5.860127	10.183796	6.266463	10.120306	6.672799	10.012373	7.085484	9.802856	7.498169	9.402869	7.771176	9.028278	8.069579	8.615593	8.177512	8.202908	8.19021	7.790223	8.329888	7.377538	8.406076	6.971202	8.50766	6.558517	8.57115	6.145832	8.621942
21.01335	Fuchsia	Dot	l2d16	3	6.195	5.454	1.135863586	10.367064	3.209754	10.367064	3.581808	10.455348	3.947556	10.385982	4.325916	10.322922	4.704276	10.203108	5.082636	10.165272	5.467302	10.234638	5.845662	10.007622	6.21141	9.767994	6.533016	9.52206	6.879846	9.1437	7.069026	8.759034	7.182534	8.374368	7.277124	8.002314	7.34649	7.623954	7.453692	7.245594	7.47261	6.860928	7.491528	6.476262	7.554588	6.091596	7.586118	5.70693	7.605036
20.43267	Gold	Dot	l2d17	7	5.748	6.096	0.942913386	11.032544	2.947916	11.171716	3.28952	11.222324	3.662754	11.317214	4.023336	11.367822	4.383918	11.367822	4.750826	11.431082	5.105082	11.32354	5.478316	10.969284	5.75666	10.697266	6.079286	10.336684	6.237436	9.99508	6.42089	9.634498	6.553736	9.26759	6.667604	8.894356	6.730864	8.527448	6.749842	8.154214	6.889014	7.787306	6.971252	7.420398	6.983904	7.047164	7.028186	6.680256	7.002882
19.0992	Gold	Dot	l2d18	7	4.707	6.085	0.773541495	8.038275	1.72935	8.257875	2.072475	8.44545	2.392725	8.57355	2.7084	8.6376	3.0378	8.660475	3.37635	8.651325	3.719475	8.6925	4.058025	8.523225	4.387425	8.248725	4.698525	7.946775	4.881525	7.608225	5.0508	7.2651	5.16975	6.931125	5.274975	6.6063	5.42595	6.26775	5.403075	5.924625	5.48085	5.5815	5.531175	5.24295	5.60895	4.9044	5.741625	4.561275	5.741625
18.38624	Gold	Dot	l2d19	7	4.396	5.884	0.747110809	7.879872	1.729728	8.072064	2.0592	8.204768	2.384096	8.30544	2.713568	8.3512	3.038464	8.406112	3.349632	8.378656	3.651648	8.410688	3.98112	8.287136	4.310592	8.044608	4.571424	7.751744	4.836832	7.436	4.946656	7.11568	5.134272	6.790784	5.152576	6.461312	5.088512	6.13184	5.10224	5.806944	5.138848	5.477472	5.189184	5.148	5.234944	4.818528	5.276128	4.493632	5.289856
15.81276	Gold	Dot	l2d20	7	4.148	5.004	0.828936851	7.358355	2.131605	7.412895	2.413395	7.55379	2.69973	7.59015	2.967885	7.667415	3.25422	7.749225	3.53601	7.758315	3.822345	7.776495	4.104135	7.85376	4.39047	7.858305	4.67226	7.62651	4.894965	7.440165	5.11767	7.194735	5.331285	6.912945	5.44491	6.62661	5.44491	6.349365	5.331285	6.06303	5.313105	5.78124	5.23584	5.494905	5.194935	5.213115	5.13585	4.92678	5.085855
13.85147	Gold	Dot	l2d21-	7	3.936	4.166	0.944791167	7.285044	2.319004	7.458172	2.55136	7.549292	2.788272	7.644968	3.016072	7.72242	3.252984	7.772536	3.494452	7.83632	3.731364	7.772536	3.968276	7.663192	4.19152	7.503732	4.432988	7.326048	4.660788	7.143808	4.870364	6.911452	5.020712	6.669984	5.066272	6.433072	5.180172	6.191604	5.248512	5.954692	5.325964	5.713224	5.417084	5.471756	5.508204	5.234844	5.480868	4.993376	5.3533
10.43488	Deepskyblue	Dot	l2d22-	5	2.334	3.702	0.630470016	4.511552	1.801104	4.481408	1.98448	4.406048	2.1352	4.25784	2.238192	4.11968	2.321088	3.958912	2.421568	3.783072	2.544656	3.594672	2.685328	3.406272	2.80088	3.21536	2.881264	3.119904	3.029472	2.984256	3.197776	2.815952	3.280672	2.62504	3.300768	2.43664	3.250528	2.245728	3.180192	2.057328	3.15256	1.866416	3.0772	1.678016	3.019424	1.504688	2.918944	1.338896	2.783296
9.495326	Deepskyblue	Dot	l2d23-	5	2.141	3.245	0.659784284	4.292298	1.751862	4.315908	1.919493	4.242717	2.087124	4.101057	2.245311	3.938148	2.330307	3.770517	2.427108	3.602886	2.519187	3.451782	2.665569	3.307761	2.764731	3.144852	2.868615	2.977221	2.979582	2.80959	3.040968	2.641959	3.088188	2.474328	3.104715	2.309058	3.062217	2.141427	2.979582	1.973796	2.948889	1.808526	2.894586	1.640895	2.842644	1.473264	2.78598	1.312716	2.684457
7.423541	Deepskyblue	Dot	l2d24-	5	1.59	2.2	0.722727273	3.075787	0.592361	3.1086	0.714978	3.048155	0.851411	2.979075	0.986117	2.963532	1.120823	2.939354	1.257256	2.930719	1.391962	2.909995	1.526668	2.878909	1.663101	2.86682	1.797807	2.825372	1.932513	2.756292	2.065492	2.621586	2.096578	2.48688	2.144934	2.350447	2.167385	2.215741	2.191563	2.081035	2.201925	1.944602	2.212287	1.809896	2.229557	1.67519	2.229557	1.538757	2.234738
22.09097	Lightpink	Dot	l2v01	2	7.519	4.975	1.511356784	9.801891	2.67498	10.018437	3.018906	10.120341	3.280035	10.209507	3.655806	10.1904	4.018839	10.25409	4.318182	10.355994	4.719429	10.426053	5.120676	10.50885	5.509185	10.502481	5.916801	10.215876	6.254358	9.929271	6.611022	9.649035	6.891258	9.375168	7.235184	9.139515	7.57911	8.833803	7.967619	8.432556	8.107737	8.037678	8.177796	7.681014	8.34339	7.362564	8.604519	6.961317	8.53446
25.03422	Fuchsia	Dot	l2v02	3	8.407	5.947	1.413653943	11.745884	2.568576	11.846219	3.016739	11.699061	3.47828	11.645549	3.939821	11.70575	4.401362	11.806085	4.862903	11.645549	5.277621	11.578659	5.732473	11.451568	6.180636	11.431501	6.642177	11.177319	7.103718	10.963271	7.55857	10.63551	7.859575	10.23417	8.113757	9.812763	8.301049	9.351222	8.595365	8.929815	8.769279	8.474963	8.809413	8.013422	8.668944	7.618771	8.36125	7.15723	8.140513
26.65279	Fuchsia	Dot	l2v03	3	8.501	6.435	1.321056721	12.23429	2.351966	12.457964	2.731534	12.376628	3.205994	12.356294	3.700788	12.261402	4.182026	12.220734	4.67682	12.241068	5.164836	12.227512	5.65963	12.09873	6.154424	12.017394	6.649218	11.89539	7.144012	11.644604	7.611694	11.326038	7.916704	11.068474	8.208158	10.682128	8.50639	10.207668	8.838512	9.76032	9.163856	9.272304	9.197746	8.77751	9.18419	8.296272	9.007962	7.815034	8.831734
27.54205	Fuchsia	Dot	l2v04	3	8.649	6.386	1.354368932	12.822555	2.638552	13.05814	3.150108	13.138912	3.661664	13.044678	4.17322	12.936982	4.678045	12.930251	5.155946	12.836017	5.640578	12.72159	6.071362	12.472543	6.576187	12.129262	7.087743	11.752326	7.498334	11.462893	7.982966	11.146536	8.440674	10.682097	8.602218	10.264775	8.575294	9.854184	8.81761	9.383014	8.985885	8.891651	9.174353	8.380095	9.167622	7.868539	9.120505	7.356983	8.992616
25.50663	Fuchsia	Dot	l2v05	3	7.858	5.92	1.327364865	11.600052	1.938972	11.546004	2.411892	11.512224	2.8713	11.762196	3.249636	12.147288	3.560412	11.9919	4.033332	11.978388	4.513008	11.971632	4.992684	11.931096	5.452092	11.836512	5.925012	11.89056	6.404688	11.58654	6.762756	11.255496	7.208652	10.850136	7.36404	10.397484	7.539696	9.917808	7.647792	9.539472	7.918032	9.127356	8.181516	8.688216	8.472024	8.249076	8.674704	7.7694	8.58012
24.95477	Fuchsia	Dot	l2v06	3	7.872	5.757	1.367378843	11.219138	1.87768	11.279492	2.3471	11.406906	2.789696	11.641616	3.091466	11.728794	3.500532	11.762324	3.963246	11.86962	4.42596	11.762324	4.888674	11.76903	5.33127	11.675146	5.807396	11.594674	6.276816	11.272786	6.719412	10.890544	7.115066	10.515008	7.369894	10.240062	7.752136	9.89135	8.053906	9.596286	8.375794	9.126866	8.442854	8.65074	8.570268	8.18132	8.657446	7.7119	8.590386
25.18336	Fuchsia	Dot	l2v07	3	8.172	5.717	1.429421025	13.20948	2.59569	13.23666	3.064545	13.080375	3.5334	13.01922	4.002255	13.01922	4.464315	12.93768	4.899195	12.903705	5.361255	12.66588	5.782545	12.455235	6.21063	12.224205	6.638715	11.93202	7.09398	11.626245	7.494885	11.232135	7.793865	10.89918	8.07246	10.4643	8.2899	10.009035	8.57529	9.56736	8.772345	9.098505	8.60247	8.64324	8.46657	8.18118	8.337465	7.712325	8.16759
24.02276	Fuchsia	Dot	l2v08	3	7.729	5.553	1.391860256	11.126396	2.580132	11.248292	3.020312	11.30924	3.460492	11.464996	3.887128	11.471768	4.327308	11.559804	4.760716	11.71556	5.200896	11.823912	5.634304	11.71556	6.074484	11.492084	6.50112	11.13994	6.9413	10.90292	7.38148	10.577864	7.645588	10.19186	7.936784	9.78554	8.288928	9.34536	8.512404	8.90518	8.796828	8.465	8.966128	8.045136	8.898408	7.604956	8.810372	7.164776	8.742652
24.3154	Fuchsia	Dot	l2v09	3	7.447	6.24	1.193429487	12.36255	3.495384	12.491256	3.92892	12.525126	4.36923	12.5319	4.816314	12.613188	5.229528	12.619962	5.669838	12.349002	6.110148	11.983206	6.313368	11.766438	6.692712	11.44806	7.058508	11.122908	7.41753	10.70292	7.559784	10.459056	7.878162	10.018746	7.95945	9.578436	8.047512	9.138126	8.176218	8.697816	8.311698	8.250732	8.223636	7.810422	8.135574	7.376886	8.067834	6.929802	7.972998
25.08614	Fuchsia	Dot	l2v10	3	7.959	5.672	1.403208745	13.00574	2.89168	13.15578	3.28042	13.20352	3.73736	13.03984	4.18066	12.83524	4.6376	13.05348	5.05362	13.18988	5.50374	13.1626	5.95386	12.96482	6.38352	12.6511	6.74498	12.40558	7.20192	12.14642	7.61112	11.71676	7.98622	11.2871	8.34768	10.89154	8.58638	10.44142	8.71596	9.98448	8.7978	9.54118	8.7637	9.09106	8.64094	8.63412	8.5591	8.20446	8.42952
24.08852	Fuchsia	Dot	l2v11	3	7.33	6.037	1.214179228	9.774474	3.394198	9.869702	3.84313	9.89691	4.292062	9.944524	4.747796	9.924118	5.183124	9.699652	5.604848	9.427572	6.012968	9.128284	6.400682	8.80859	6.727178	8.563718	7.1421	8.223618	7.557022	7.903924	7.99235	7.454992	8.141994	7.00606	8.101182	6.550326	8.148796	6.101394	8.223618	5.652462	8.19641	5.23754	8.12839	4.802212	7.971944	4.428102	7.985548	4.053992	7.747478
24.04479	Fuchsia	Dot	l2v12	3	7.011	6.057	1.157503715	11.452263	2.891579	11.438845	3.347791	11.445554	3.804003	11.485808	4.260215	11.532771	4.669464	11.512644	5.125676	11.371755	5.581888	11.385173	6.031391	11.123522	6.386968	10.767945	6.621783	10.519712	6.950524	10.258061	7.386609	10.123881	7.842821	9.969574	8.265488	9.714632	8.607647	9.25842	8.634483	8.802208	8.668028	8.345996	8.641192	7.903202	8.547266	7.480535	8.433213	7.057868	8.366123
23.06964	Fuchsia	Dot	l2v13	3	6.863	5.918	1.159682325	10.858499	4.263667	10.851742	4.689358	10.750387	5.115049	10.696331	5.533983	10.500378	5.932646	10.250369	6.344823	9.973332	6.615103	9.682781	6.973224	9.540884	7.398915	9.230062	7.736765	9.040866	8.128671	8.932754	8.547605	8.51382	8.655717	8.081372	8.594904	7.655681	8.58139	7.22999	8.520577	6.811056	8.371923	6.385365	8.338138	5.966431	8.331381	5.621824	8.155699	5.446142	7.77055
21.75312	Fuchsia	Dot	l2v14	3	6.798	5.692	1.1943078	10.952964	2.982276	11.047212	3.359268	11.14146	3.729528	11.2761	4.079592	11.404008	4.449852	11.471328	4.833576	11.41074	5.2173	11.37708	5.601024	11.289564	5.99148	11.020284	6.348276	10.67022	6.617556	10.407672	6.940692	10.124928	7.27056	9.916236	7.654284	9.640224	8.038008	9.32382	8.408268	8.946828	8.462124	8.569836	8.468856	8.186112	8.34768	7.802388	8.206308	7.418664	7.997616
20.55351	Blue	Dot	l2v15	4	6.246	5.699	1.095981751	10.10548	2.9722	10.17303	3.21538	9.97038	3.532865	9.909585	3.924655	10.10548	4.1881	10.44323	4.43128	10.571575	4.7285	10.571575	5.127045	10.44323	5.410755	10.24058	5.72824	9.97038	5.978175	9.855545	6.3497	9.80826	6.748245	9.612365	7.05222	9.44349	7.450765	9.261105	7.84931	8.923355	8.09249	8.52481	8.09249	8.126265	8.045205	7.734475	7.95739	7.356195	7.923615
19.31638	Blue	Dot	l2v16	4	5.598	5.465	1.024336688	11.34159	3.181014	11.388567	3.523275	11.442255	3.865536	11.448966	4.201086	11.442255	4.543347	11.596608	4.845342	11.489232	5.180892	11.314746	5.509731	11.133549	5.845281	11.012751	6.187542	10.811421	6.50967	10.549692	6.84522	10.375206	7.18077	10.20072	7.496187	9.885303	7.704228	9.549753	7.85187	9.214203	7.831737	8.871942	7.78476	8.529681	7.744494	8.18742	7.684095	7.845159	7.623696
18.39585	Blue	Dot	l2v17	4	5.09	5.448	0.934287812	11.515786	2.829632	11.366142	3.156128	11.583806	3.455416	11.753856	3.754704	11.69944	4.0812	11.440964	4.38729	11.230102	4.69338	11.134874	5.013074	10.95122	5.319164	10.74716	5.638858	10.495486	5.91774	10.386654	6.22383	10.189396	6.49591	9.903712	6.788396	9.577216	6.849614	9.257522	6.802	8.937828	6.795198	8.611332	6.774792	8.284836	6.727178	7.978746	6.672762	7.65225	6.59794
16.66139	Blue	Dot	l2v18	4	4.991	4.777	1.04479799	7.516568	2.178335	7.553311	2.482777	7.563809	2.755725	7.695034	3.002428	7.863002	3.270127	7.97848	3.432846	7.92599	3.663802	7.863002	3.947248	7.710781	4.167706	7.684536	4.472148	7.479825	4.697855	7.369596	4.991799	7.206877	5.296241	7.19113	5.600683	7.044158	5.87888	6.818451	6.167575	6.50876	6.24631	6.204318	6.241061	5.899876	6.304049	5.626928	6.199069	5.338233	6.099338
16.28197	Deepskyblue	Dot	l2v19	5	4.097	4.906	0.835099878	9.738912	3.955104	9.770808	4.236852	9.722964	4.523916	9.62196	4.805664	9.505008	5.092728	9.303	5.36916	9.079728	5.624328	8.9043	5.842284	8.681028	6.028344	8.420544	6.214404	8.181324	6.442992	7.910208	6.56526	7.745412	6.820428	7.490244	7.006488	7.208496	7.12344	6.926748	7.09686	6.639684	6.99054	6.384516	6.825744	6.171876	6.581208	5.90076	6.368568	5.624328	6.256932
14.36717	Deepskyblue	Dot	l2v20	5	3.788	4.677	0.809920889	7.352022	2.621049	7.384734	2.878656	7.245708	3.132174	7.172106	3.381603	6.984012	3.606498	6.808185	3.84366	6.669159	4.097178	6.509688	4.354785	6.313416	4.608303	6.325683	4.86591	6.170301	5.086716	5.916783	5.213475	5.659176	5.250276	5.39748	5.184852	5.139873	5.11125	4.882266	5.066271	4.632837	4.931334	4.383408	4.820931	4.125801	4.698261	3.892728	4.493811	3.643299	4.301628
12.1237	Deepskyblue	Dot	l2v21	5	3.083	3.853	0.800155723	7.39063	2.74848	7.45198	2.96525	7.46834	3.17793	7.39881	3.37834	7.33337	3.59511	7.25566	3.80779	7.20658	4.00411	7.0757	4.20861	6.953	4.42129	6.88756	4.63806	6.82621	4.85074	6.61353	4.96117	6.39676	5.01843	6.17999	5.09614	5.96731	5.12886	5.77099	5.05524	5.57876	4.98571	5.36608	4.95708	5.1534	4.89982	4.98571	4.79348	4.79757	4.65442
12.28404	Deepskyblue	Dot	l2v23	5	2.375	3.65	0.650684932	7.084469	3.147963	7.065842	3.365278	6.972707	3.582593	6.786437	3.768863	6.575331	3.930297	6.358016	3.948924	6.140701	3.992387	5.923386	4.060686	5.71228	4.116567	5.494965	4.215911	5.27765	4.315255	5.060335	4.389763	4.84302	4.433226	4.631914	4.482898	4.414599	4.495316	4.197284	4.489107	3.979969	4.420808	3.775072	4.28421	3.570175	4.191075	3.402532	4.023432	3.22868	3.899252
19.46036	Fuchsia	Dot	l3d01	3	5.625	5.097	1.103590347	9.481287	2.770671	9.506706	3.118064	9.294881	3.456984	9.379611	3.778958	9.430449	4.126351	9.447395	4.448325	9.337246	4.795718	9.116948	5.109219	8.854285	5.388828	8.549257	5.668437	8.354378	6.007357	8.176445	6.346277	7.871417	6.60894	7.515551	6.727562	7.176631	6.854657	6.829238	6.897022	6.481845	6.922441	6.134452	6.964806	5.804005	7.024117	5.456612	7.100374	5.109219	6.981752
20.47478	Lightskyblue	Dot	l3d02	6	6.329	4.758	1.330180748	9.95555	2.129622	10.102719	2.501873	10.189289	2.882781	10.206603	3.255032	10.223917	3.63594	10.189289	4.008191	10.059434	4.293872	9.86898	4.648809	9.730468	5.029717	9.427473	5.401968	9.115821	5.782876	8.908053	6.155127	8.596401	6.49275	8.371319	6.865001	7.990411	7.064112	7.670102	7.323822	7.332479	7.410392	6.960228	7.349793	6.587977	7.263223	6.215726	7.280537	5.834818	7.297851
27.66571	Lightskyblue	Dot	l3d03	6	9.386	6.572	1.428180158	13.545571	1.730885	14.048086	1.753219	13.925249	2.255734	14.226758	2.534909	14.338428	2.992756	14.349595	3.484104	14.204424	4.02012	14.081587	4.500301	14.059253	5.013983	14.048086	5.516498	13.646074	5.996679	13.28873	6.499194	12.875551	6.968208	12.641044	7.459556	12.138529	7.883902	11.61368	8.252413	11.088831	8.498087	10.563982	8.743761	10.0503	9.15694	9.514284	9.346779	9.000602	9.60362
25.43715	Lightskyblue	Dot	l3d04	6	8.112	6.466	1.254562326	12.14323	3.333	12.19878	3.7774	12.00991	4.21069	11.90992	4.69953	11.97658	5.19948	12.02102	5.69943	12.00991	6.18827	11.95436	6.68822	11.65439	6.98819	11.48774	7.42148	11.13222	7.82144	10.65449	8.09919	10.15454	8.29917	9.72125	8.65469	9.32129	9.01021	9.05465	9.39906	8.56581	9.47683	8.08808	9.26574	7.58813	9.15464	7.34371	8.81023	7.38815	8.35472
16.31227	Sienna	Dot	l3v01	8	5.409	3.483	1.552971576	7.921322	0.973693	8.038458	1.259212	8.0531	1.552052	8.082384	1.844892	8.111668	2.145053	8.118989	2.437893	8.104347	2.730733	8.031137	3.008931	7.90668	3.29445	7.840791	3.58729	7.628482	3.858167	7.335642	4.011908	7.094049	4.224217	6.998876	4.509736	6.896382	4.802576	6.73532	5.088095	6.508369	5.358972	6.237492	5.549318	6.083751	5.842158	5.798232	6.017862	5.520034	6.215529
23.4822	Sienna	Dot	l3v02	8	7.9	4.34	1.820276498	10.417344	0.937664	10.540992	1.370432	10.592512	1.813504	10.61312	2.256576	10.571904	2.699648	10.530688	3.14272	10.489472	3.585792	10.417344	4.01856	10.376128	4.461632	10.262784	4.8944	10.170048	5.337472	9.881536	5.759936	9.665152	6.172096	9.551808	6.604864	9.335424	7.047936	9.149952	7.460096	8.70688	7.645568	8.29472	7.913472	7.872256	8.14016	7.491008	8.335936	7.150976	8.70688
22.53883	Chartreuse	Dot	l3v03	9	6.954	6.236	1.115137909	9.18612	2.47665	9.195126	2.890926	9.303198	3.305202	9.41127	3.728484	9.699462	4.0527	10.068708	4.268844	10.122744	4.665108	10.113738	5.070378	9.888588	5.35857	9.789522	5.76384	9.645426	6.151098	9.474312	6.565374	9.078048	6.84456	8.69079	7.123746	8.267508	7.240824	7.853232	7.357902	7.447962	7.47498	7.051698	7.673112	6.637422	7.718142	6.232152	7.619076	5.826882	7.420944
25.32999	Green	Square	l3v04	14	6.437	7.291	0.882869291	10.073388	1.483096	10.340012	1.891364	10.306684	2.307964	10.273356	2.724564	10.45666	2.99952	10.240028	3.424452	10.439996	3.766064	10.673292	4.091012	10.631632	4.507612	10.489988	4.974204	10.223364	5.440796	9.87342	5.865728	9.481816	6.282328	9.015224	6.54062	8.556964	6.682264	8.090372	6.815576	7.62378	6.982216	7.157188	7.04054	6.698928	7.090532	6.232336	7.073868	5.765744	7.065536
24.57427	Chartreuse	Dot	l3v05	9	7.099	6.436	1.103014295	11.503296	2.63744	11.736608	3.063488	11.706176	3.519968	11.777184	3.95616	11.685888	4.41264	11.696032	4.808256	11.655456	5.264736	11.675744	5.660352	11.696032	6.066112	11.56416	6.512448	11.290272	6.958784	10.884512	7.20224	10.468608	7.476128	10.032416	7.608	9.58608	7.719584	9.322336	8.105056	8.896288	8.236928	8.439808	8.287648	8.034048	8.41952	7.587712	8.47024	7.161664	8.378944
24.37597	Fuchsia	Dot	l3v06	3	7.892	5.574	1.415859347	10.844848	2.742616	11.075144	3.182272	11.14842	3.632396	11.30544	4.051116	11.336844	4.522176	11.347312	4.982768	11.368248	5.44336	11.221696	5.872548	11.09608	6.33314	11.054208	6.783264	10.855316	7.201984	10.656424	7.673044	10.666892	8.133636	10.614552	8.594228	10.237704	8.79312	9.777112	8.814056	9.31652	8.751248	8.855928	8.876864	8.416272	9.023416	7.95568	9.012948	7.495088	9.10716
23.94878	Chartreuse	Dot	l3v07	9	6.863	6.352	1.080447103	10.959754	2.793855	10.959754	3.225187	11.126405	3.617307	11.126405	4.038836	11.096996	4.470168	10.989163	4.9015	10.861724	5.342635	10.695073	5.773967	10.499013	6.205299	10.185317	6.626828	9.852015	6.979736	9.489304	7.283629	9.322653	7.705158	9.048169	8.03846	8.72467	8.352156	8.322747	8.450186	7.891415	8.43058	7.45028	8.381565	7.028751	8.273732	6.607222	8.165899	6.195496	7.989445
23.05635	Chartreuse	Dot	l3v08	9	6.899	6.231	1.107205906	10.156212	2.787804	9.878328	3.110508	9.448056	3.325644	9.376344	3.737988	9.286704	4.07862	9.223956	4.499928	9.23292	4.9302	9.313596	5.351508	9.304632	5.772816	8.972964	6.158268	8.542692	6.382368	8.211024	6.67818	7.816608	6.9471	7.3953	7.117416	6.965028	7.332552	6.54372	7.538724	6.122412	7.691112	5.69214	7.789716	5.270832	7.700076	4.876416	7.404264	4.535784	7.117416
22.22121	Chartreuse	Dot	l3v09	9	6.68	5.524	1.209268646	9.935436	2.483859	10.007172	2.86944	10.177545	3.263988	10.294116	3.631635	10.446555	4.044117	10.446555	4.438665	10.159611	4.734576	10.060974	5.138091	9.720228	5.532639	9.531921	5.891319	9.343614	6.285867	9.155307	6.671448	8.975967	7.039095	8.69799	7.361907	8.303442	7.523313	7.899927	7.62195	7.53228	7.693686	7.137732	7.684719	6.72525	7.666785	6.321735	7.666785	5.936154	7.639884
22.58601	Chartreuse	Dot	l3v10	9	6.669	5.671	1.175983072	9.639185	2.262165	9.748205	2.67099	9.75729	3.079815	9.929905	3.47047	9.911735	3.879295	9.84814	4.28812	9.911735	4.68786	9.839055	5.0876	9.657355	5.496425	9.53925	5.90525	9.55742	6.295905	9.402975	6.70473	9.12134	6.968195	8.75794	7.204405	8.494475	7.585975	8.1765	7.68591	7.767675	7.749505	7.35885	7.8131	6.950025	7.84944	6.550285	7.894865	6.21414	7.95846
22.33671	Chartreuse	Dot	l3v11	9	6.914	5.719	1.208952614	11.5518	2.363676	11.59623	2.656914	11.605116	2.994582	11.622888	3.37668	11.853924	3.758778	11.59623	4.140876	11.427396	4.522974	11.214132	4.896186	10.983096	5.269398	10.903122	5.68704	10.725402	6.060252	10.698744	6.469008	10.6632	6.88665	10.298874	7.046598	9.881232	7.01994	9.472476	7.091028	9.06372	7.206546	8.66385	7.215432	8.255094	7.188774	7.837452	7.188774	7.428696	7.19766
21.1238	Chartreuse	Dot	l3v12	9	6.202	5.333	1.162947684	9.23913	2.53941	9.31117	2.926625	9.320175	3.31384	9.56331	3.56598	9.49127	3.94419	9.428235	4.30439	9.482265	4.691605	9.356195	5.069815	9.176095	5.43902	9.068035	5.808225	8.91495	6.186435	8.707835	6.57365	8.51873	6.960865	8.419675	7.34808	8.095495	7.67226	7.70828	7.78032	7.339075	7.85236	6.95186	7.85236	6.564645	7.807335	6.17743	7.88838	5.79922	7.897385
20.55508	Chartreuse	Dot	l3v13	9	6.211	5.355	1.159850607	11.092179	2.170014	11.262552	2.537661	11.361189	2.905308	11.397057	3.272955	11.423958	3.640602	11.397057	4.008249	11.325321	4.366929	11.056311	4.644906	10.957674	4.994619	10.894905	5.362266	10.7604	5.729913	10.697631	6.09756	10.482423	6.45624	10.114776	6.671448	9.827832	7.003227	9.496053	7.308105	9.14634	7.272237	8.823528	7.272237	8.482782	7.299138	8.142036	7.236369	7.783356	7.26327
19.23688	Chartreuse	Dot	l3v14	9	5.323	5.368	0.99161699	8.876395	4.273159	8.983447	4.621078	8.813948	4.968997	8.617686	5.307995	8.510634	5.655914	8.323293	5.97707	8.055663	6.316068	7.868322	6.663987	7.663139	6.949459	7.422272	7.261694	7.083274	7.306299	6.744276	7.395509	6.440962	7.502561	6.101964	7.556087	5.754045	7.520403	5.406126	7.547166	5.058207	7.520403	4.710288	7.520403	4.406974	7.350904	4.264238	7.011906	3.996608	6.717513
17.81494	Gold	Dot	l3v15	7	4.504	5.929	0.759655928	9.4213	2.664256	9.412536	2.988524	9.37748	3.304028	9.342424	3.628296	9.237256	3.935036	9.237256	4.25054	9.254784	4.55728	9.184672	4.872784	9.097032	5.197052	8.974336	5.512556	8.746472	5.810532	8.492316	6.099744	8.343328	6.415248	8.1067	6.643112	7.808724	6.721988	7.484456	6.7921	7.18648	6.870976	6.862212	6.914796	6.573	6.888504	6.248732	6.914796	5.933228	6.827156
19.35668	Gold	Dot	l3v16	7	6.102	5.648	1.080382436	9.328956	3.92978	9.533988	4.168984	9.499816	4.519247	9.328956	4.818252	9.22644	5.159972	9.158096	5.510235	9.029951	5.843412	8.816376	6.15096	8.705317	6.501223	8.449027	6.791685	8.175651	7.082147	7.825388	7.201749	7.483668	7.17612	7.141948	7.201749	6.791685	7.116319	6.458508	7.073604	6.116788	6.91983	5.766525	6.825857	5.424805	6.731884	5.100171	6.629368	4.749908	6.475594
17.29618	Gold	Dot	l3v17	7	4.09	6.189	0.660849895	7.255618	3.649074	7.31516	3.938278	7.238606	4.201964	7.18757	4.50818	7.119522	4.814396	7.025956	5.120612	6.872848	5.418322	6.787788	5.716032	6.558126	5.988224	6.260416	6.158344	5.971212	6.277428	5.673502	6.362488	5.367286	6.388006	5.06107	6.33697	4.754854	6.311452	4.448638	6.302946	4.142422	6.29444	3.836206	6.277428	3.538496	6.141332	3.240786	6.005236	2.93457	5.962706
16.42055	Deepskyblue	Dot	l3v18	5	4.198	6.013	0.698154	10.18647	3.88907	10.05031	4.07629	9.81203	4.28053	9.62481	4.52732	9.361	4.74007	9.21633	5.0209	9.05464	5.2762	8.81636	5.54852	8.53553	5.67617	8.28874	5.86339	7.9994	5.91445	7.71857	5.94849	7.42923	5.97402	7.13989	5.98253	6.86757	5.88041	6.58674	5.76978	6.31442	5.66766	6.05061	5.51448	5.77829	5.31875	5.49746	5.14004	5.21663	5.02941
14.99376	Deepskyblue	Dot	l3v20	5	3.515	4.805	0.731529657	7.28793	3.077126	7.306617	3.332515	7.22564	3.587904	7.044999	3.843293	6.920419	4.017705	6.702404	4.254407	6.490618	4.472422	6.247687	4.634376	5.992298	4.821246	5.755596	4.995658	5.568726	5.182528	5.319566	5.288421	5.064177	5.282192	4.802559	5.282192	4.54717	5.201215	4.291781	5.082864	4.036392	4.970742	3.781003	4.808788	3.525614	4.628147	3.36366	4.391445	3.170561	4.167201
16.83491	Darkcyan	Dot	l4v01	1	6.523	3.188	2.046110414	9.004052	3.081859	9.110323	3.38135	9.226255	3.680841	9.313204	4.009315	9.322865	4.337789	9.168289	4.675924	9.139306	5.014059	9.110323	5.352194	8.975069	5.671007	8.820493	5.980159	8.482358	6.018803	8.240833	6.241006	8.11524	6.579141	7.989647	6.907615	7.815749	7.24575	7.564563	7.574224	7.294055	7.82541	6.965581	7.931681	6.656429	8.076596	6.318294	8.182867	6.105752	7.912359
19.39055	Darkcyan	Dot	l4v02	1	7.26	3.474	2.089810017	7.475555	2.114106	7.599354	2.47598	7.865998	2.818808	8.027889	3.171159	8.237395	3.533033	8.351671	3.894907	8.494516	4.256781	8.637361	4.618655	8.742114	4.961483	8.780206	5.313834	8.751637	5.675708	8.694499	6.037582	8.523085	6.38041	8.275487	6.628008	8.046935	6.932744	7.732676	7.180342	7.513647	7.494601	7.218434	7.646969	6.904175	7.827906	6.637531	8.075504	6.28518	8.161211
19.75218	Sienna	Dot	l4v03	8	7.069	4.248	1.664077213	8.215375	1.802688	8.35621	2.15947	8.393766	2.516252	8.468878	2.882423	8.63788	3.248594	8.881994	3.530264	9.135497	3.840101	9.069774	4.206272	9.135497	4.572443	9.116719	4.938614	9.050996	5.295396	8.816271	5.605233	8.572157	5.858736	8.328043	6.140406	8.224764	6.469021	8.055762	6.769469	7.839815	7.13564	7.501811	7.445477	7.154418	7.670813	6.816414	7.858593	6.450243	7.905538
21.81148	Firebrick	Dot	l4v04	10	5.685	6.757	0.841349711	10.30653	3.417892	10.324148	3.796679	10.21844	4.166657	9.936552	4.466163	9.593001	4.721624	9.434439	5.091602	9.196596	5.417535	9.090888	5.778704	8.773764	6.113446	8.403786	6.324862	8.033808	6.553896	7.655021	6.800548	7.285043	6.994346	6.906256	7.100054	6.580323	7.258616	6.201536	7.293852	5.849176	7.461223	5.470389	7.408369	5.091602	7.293852	4.721624	7.258616	4.342837	7.13529
22.42787	Chartreuse	Dot	l4v05	9	6.86	5.862	1.170249062	9.938236	1.887226	10.163318	2.268134	10.232574	2.68367	10.258545	3.107863	10.293173	3.497428	10.267202	3.921621	10.249888	4.337157	9.990178	4.76135	9.825695	5.176886	9.540014	5.592422	9.297618	5.904074	8.985966	6.172441	8.74357	6.570663	8.535802	6.977542	8.241464	7.202624	7.817271	7.297851	7.427706	7.367107	7.072769	7.341136	6.66589	7.44502	6.241697	7.522933	5.843475	7.609503
22.55553	Fuchsia	Dot	l4v06	3	7.266	4.885	1.48741044	9.486028	1.631812	9.68328	1.963554	9.746042	2.384956	9.808804	2.806358	9.853634	3.218794	9.844668	3.640196	9.95226	3.998836	9.916396	4.321612	10.032954	4.698184	9.970192	5.119586	9.889498	5.540988	9.871566	5.953424	9.620518	6.32103	9.297742	6.643806	8.92117	6.975548	8.544598	7.235562	8.20389	7.477644	7.80042	7.6211	7.423848	7.863182	7.029344	7.988706	6.607942	7.93491
21.62814	Fuchsia	Dot	l4v07	3	6.316	5.44	1.161029412	9.298515	2.016861	9.6041	2.322446	9.769989	2.715341	9.909685	3.116967	9.988264	3.518593	10.093036	3.920219	10.162884	4.313114	10.180346	4.71474	9.979533	5.098904	9.796182	5.439413	9.586638	5.771191	9.237398	6.041852	8.835772	6.164086	8.442877	6.408554	8.084906	6.72287	7.744397	6.89749	7.465005	7.255461	7.063379	7.368964	6.661753	7.395157	6.277589	7.465005	5.910887	7.447543
20.73087	Firebrick	Dot	l4v08	10	6.007	5.42	1.108302583	8.48271	3.574985	8.57276	3.881155	8.55475	4.223345	8.401665	4.59255	8.383655	4.95275	8.12251	5.213895	7.969425	5.574095	7.861365	5.934295	7.54619	6.26748	7.194995	6.51962	6.8438	6.69972	6.510615	6.82579	6.15942	6.95186	5.83524	7.24002	5.47504	7.25803	5.11484	7.33007	4.79066	7.34808	4.43046	7.36609	4.061255	7.33007	3.701055	7.267035	3.340855	7.068925
20.96881	Firebrick	Dot	l4v09	10	6.164	5.666	1.087892693	11.858571	3.167763	11.995506	3.542052	12.022893	3.92547	11.977248	4.299759	11.968119	4.683177	11.922474	5.057466	11.849442	5.440884	11.539056	5.769528	11.155638	5.906463	10.781349	5.970366	10.443576	6.289881	10.078416	6.527235	9.704127	6.728073	9.348096	6.810234	8.973807	6.928911	8.645163	7.056717	8.316519	7.193652	7.951359	7.157136	7.586199	7.166265	7.221039	7.129749	6.901524	6.828492
18.48298	Firebrick	Dot	l4v10	10	5.567	4.574	1.217096633	9.079519	2.581344	9.169149	2.895049	9.213964	3.208754	9.240853	3.531422	9.240853	3.845127	9.23189	4.158832	9.222927	4.463574	8.980926	4.768316	8.792703	5.064095	8.577591	5.3778	8.290775	5.619801	8.039811	5.906617	7.735069	6.085877	7.448253	6.2741	7.1704	6.471286	6.90151	6.704324	6.605731	6.847732	6.318915	6.919436	6.00521	6.847732	5.691505	6.776028	5.368837	6.623657
18.02616	Firebrick	Dot	l4v11	10	5.067	5.847	0.866598256	11.413884	5.66253	11.413884	5.99562	11.225133	6.295401	10.925352	6.517461	10.647777	6.695109	10.492335	6.806139	10.292481	7.061508	9.970494	7.21695	9.715125	7.416804	9.426447	7.638864	9.171078	7.860924	8.893503	8.049675	8.560413	8.238426	8.282838	8.393868	8.005263	8.260632	7.827615	7.927542	7.494525	7.838718	7.172538	7.749894	6.872757	7.538937	6.595182	7.283568	6.350916	7.117023
18.87116	Fuchsia	Dot	l4v12	3	5.886	5.498	1.070571117	12.010312	5.011738	11.94334	5.35776	11.921016	5.703782	11.731262	6.049804	11.742424	6.295368	11.485698	6.607904	11.150838	6.719524	10.894112	6.953926	10.559252	7.154842	10.224392	7.277624	9.900694	7.378082	9.554672	7.456216	9.26446	7.64597	9.242136	7.969668	8.974248	8.31569	8.672874	8.349176	8.349176	8.103612	8.014316	8.003154	7.75759	7.802238	7.489702	7.545512	7.14368	7.445054
16.88224	Firebrick	Dot	l4v13	10	5.356	4.366	1.226752176	11.545534	3.637634	11.534237	3.931356	11.489049	4.236375	11.421267	4.5188	11.387376	4.823819	11.353485	5.117541	11.330891	5.411263	11.274406	5.716282	11.229218	6.010004	11.116248	6.303726	10.84512	6.507072	10.573992	6.687824	10.28027	6.845982	10.020439	6.947655	9.794499	7.218783	9.500777	7.410832	9.207055	7.625475	8.92463	7.806227	8.630908	7.930494	8.325889	8.009573	8.032167	8.13384
16.24566	Fuchsia	Dot	l4v14	3	5.084	3.79	1.341424802	14.500212	3.557295	14.387282	3.862206	14.172715	4.167117	13.924269	4.472028	13.641944	4.652716	13.348326	4.788232	13.043415	4.822111	12.964364	5.093143	12.941778	5.398054	13.020829	5.680379	12.87402	5.98529	12.614281	6.132099	12.4223	6.346666	12.173854	6.504768	11.868943	6.572526	11.609204	6.764507	11.304293	6.798386	11.010675	6.651577	10.796108	6.403131	10.50249	6.391838	10.310509	6.188564
15.7551	Gray	Dot	l5v01	11	5.261	3.728	1.411212446	7.588757	2.077449	7.681564	2.363009	7.745815	2.648569	7.738676	2.934129	7.695842	3.21255	7.653008	3.49811	7.538784	3.776531	7.42456	4.054952	7.253224	4.290539	7.174695	4.56896	6.960525	4.85452	6.789189	5.132941	6.603575	5.397084	6.389405	5.618393	6.103845	5.704061	5.846841	5.896814	5.56842	5.982482	5.28286	6.046733	5.004439	6.003899	4.733157	5.846841	4.561821	5.575559
15.96382	Gray	Dot	l5v02-	11	4.86	4.105	1.183922046	6.29458	1.51292	6.35704	1.81134	6.36398	2.10976	6.37786	2.40818	6.3501	2.68578	6.47502	2.9842	6.44032	3.28262	6.39868	3.58104	6.3154	3.87946	6.25294	4.17788	6.1072	4.46242	5.899	4.7192	5.73244	5.01068	5.5867	5.30216	5.36462	5.57282	5.08702	5.74632	4.79554	5.9337	4.49712	6.0031	4.20564	5.9337	3.9558	5.70468	3.70596	5.54506
19.74984	Gray	Dot	l5v03-	11	6.452	4.562	1.414291977	8.83008	2.672384	8.764672	3.0368	8.78336	3.382528	8.83008	3.746944	8.811392	4.11136	8.774016	4.475776	8.745984	4.840192	8.727296	5.204608	8.6432	5.569024	8.521728	5.93344	8.288128	6.288512	8.03584	6.58752	7.858304	6.942592	7.559296	7.232256	7.260288	7.493888	6.895872	7.652736	6.550144	7.792896	6.185728	7.811584	5.821312	7.727488	5.456896	7.680768	5.176576	7.437824
19.35434	Chartreuse	Dot	l5v04-	9	5.764	6.249	0.922387582	9.960978	5.24262	9.9429	5.558985	9.608457	5.839194	9.364404	6.155559	9.029961	6.462885	8.740713	6.788289	8.469543	7.122732	8.189334	7.41198	7.872969	7.529487	7.538526	7.448136	7.204083	7.330629	6.860601	7.149849	6.670782	6.878679	6.381534	6.652704	6.101325	6.41769	5.803038	6.300183	5.468595	6.282105	5.15223	6.119403	4.826826	5.96574	4.537578	5.78496	4.212174	5.540907
16.82212	Firebrick	Dot	l5v05-	10	4.23	5.062	0.835638088	7.832404	4.445608	7.727224	4.712064	7.509852	4.950472	7.236384	5.139796	6.94188	5.237964	6.647376	5.336132	6.352872	5.420276	6.058368	5.497408	5.763864	5.588564	5.462348	5.665696	5.181868	5.64466	4.887364	5.637648	4.599872	5.64466	4.305368	5.616612	4.010864	5.560516	3.71636	5.448324	3.449904	5.322108	3.1554	5.125772	2.94504	4.852304	2.860896	4.5578	2.790776	4.263296
21.56484	Gray	Dot	l5v06-	11	4.618	6.932	0.666185805	9.89406	3.537876	10.013988	3.937636	10.09394	4.337396	10.04397	4.727162	10.113928	5.116928	10.09394	5.516688	9.994	5.89646	9.834096	6.256244	9.64421	6.636016	9.324402	6.925842	9.004594	7.225662	8.704774	7.565458	8.374972	7.825302	8.04517	8.135116	7.715368	8.414948	7.325602	8.534876	6.925842	8.604834	6.526082	8.484906	6.126322	8.334996	5.726562	8.115128	5.376772	7.815308
19.89274	Gray	Dot	l5v07-	11	6.009	5.038	1.192735212	9.8196	4.312	9.9078	4.655	9.9274	5.0176	9.8882	5.3704	9.8	5.733	9.6432	6.0858	9.555	6.4484	9.4472	6.8012	9.1336	7.0952	8.8004	7.3696	8.526	7.6636	8.2614	7.987	7.9086	8.2124	7.546	8.379	7.203	8.4182	6.8502	8.4378	6.5072	8.379	6.1544	8.33	5.8506	8.1536	5.6252	7.8596	5.3802	7.5264
17.86467	Deepskyblue	Dot	l5v08	5	4.362	6.063	0.719445819	7.883518	2.775216	7.883518	3.081306	7.72027	3.380594	7.631844	3.679882	7.475398	3.972368	7.393774	4.278458	7.223724	4.570944	6.924436	4.775004	6.66596	5.026678	6.42789	5.230738	6.142206	5.421194	5.842918	5.427996	5.54363	5.523224	5.244342	5.564036	4.938252	5.625254	4.638964	5.625254	4.332874	5.625254	4.033586	5.570838	3.727496	5.482412	3.428208	5.387184	3.122118	5.291956
15.90903	Chartreuse	Dot	l5v09-	9	4.972	4.647	1.069937594	7.417451	2.831355	7.424442	3.090022	7.417451	3.35568	7.424442	3.614347	7.305595	3.866023	7.13082	4.061771	6.907108	4.320438	6.71136	4.565123	6.550567	4.830781	6.2919	5.012547	6.026242	5.17334	5.767575	5.31316	5.501917	5.438998	5.250241	5.571827	4.991574	5.760584	4.732907	5.851467	4.467249	5.80253	4.208582	5.627755	3.949915	5.425016	3.761158	5.17334	3.551428	4.998565
15.00279	Firebrick	Dot	l5v10	10	3.703	5.174	0.715693854	7.5874	2.93208	7.51024	3.18285	7.29805	3.43362	7.09229	3.67796	7.0087	3.9223	6.86081	4.1795	6.66791	4.4367	6.50073	4.66175	6.24353	4.74534	5.98633	4.76463	5.72913	4.84822	5.47193	4.88037	5.22116	5.08613	4.96396	5.18258	4.70676	5.31761	4.44956	5.36262	4.19236	5.36262	3.93516	5.34333	3.67796	5.28546	3.42076	5.21473	3.16356	5.13114
16.76219	Firebrick	Dot	l5v11-	10	4.951	4.421	1.11988238	7.878968	3.40276	7.780744	3.676384	7.584296	3.942992	7.317688	4.17452	7.037048	4.335888	6.763424	4.546368	6.503832	4.77088	6.230208	5.030472	5.970616	5.233936	5.689976	5.353208	5.40232	5.430384	5.114664	5.556672	4.834024	5.675944	4.588464	5.774168	4.335888	5.816264	4.083312	5.921504	3.802672	5.795216	3.522032	5.591752	3.241392	5.360224	2.953736	5.163776	2.687128	4.94628
16.71078	Gray	Dot	l6v01-	11	6.181	3.401	1.817406645	8.256315	3.713061	8.274561	4.023243	8.311053	4.324302	8.265438	4.634484	8.238069	4.935543	8.183331	5.245725	8.219823	5.555907	8.201577	5.856966	8.101224	6.167148	8.000871	6.468207	7.827534	6.760143	7.626828	7.070325	7.435245	7.344015	7.316646	7.654197	7.042956	7.891395	6.741897	7.973502	6.440838	7.982625	6.130656	7.964379	5.820474	7.809288	5.619768	7.517352	5.437308	7.20717
16.56945	Firebrick	Dot	l6v02-	10	4.909	3.665	1.339427012	8.809004	2.343488	9.007782	2.625962	9.091478	2.918898	9.164712	3.222296	9.196098	3.515232	9.217022	3.81863	9.25887	4.101104	9.290256	4.404502	9.300718	4.7079	9.279794	5.000836	9.227484	5.304234	9.122864	5.576246	9.04963	5.879644	8.8927	6.151656	8.68346	6.38182	8.442834	6.622446	8.223132	6.842148	7.961582	7.020002	7.68957	7.208318	7.396634	7.365248	7.11416	7.469868
17.3636	Gray	Dot	l6v03-	11	5.791	3.885	1.490604891	8.42898	2.5333	8.530312	2.846508	8.585584	3.159716	8.604008	3.472924	8.65928	3.786132	8.742188	4.09934	8.760612	4.412548	8.788248	4.725756	8.677704	5.029752	8.65928	5.34296	8.576372	5.656168	8.47504	5.969376	8.456616	6.282584	8.557948	6.595792	8.576372	6.899788	8.465828	7.166936	8.281588	7.452508	7.977592	7.627536	7.664384	7.719656	7.351176	7.682808	7.037968	7.673596
15.11703	Chartreuse	Dot	l6v04-	9	4.354	4.437	0.981293667	8.796304	4.789292	8.692	5.04136	8.466008	5.30212	8.196556	5.441192	7.95318	5.675876	7.848876	5.945328	7.744572	6.197396	7.709804	6.466848	7.614192	6.727608	7.370816	6.857988	7.101364	6.86668	6.831912	6.86668	6.56246	6.857988	6.293008	6.814528	6.023556	6.77976	5.754104	6.840604	5.484652	6.927524	5.2152	6.814528	4.95444	6.614612	4.745832	6.397312	4.554608	6.153936
12.42361	Mediumpurple	Square	l6v05-	15	2.729	4.329	0.63039963	5.213502	1.91268	5.30334	2.138724	5.341014	2.364768	5.326524	2.587914	5.326524	2.813958	5.291748	3.040002	5.083092	3.205188	4.859946	3.254454	4.633902	3.239964	4.407858	3.266046	4.181814	3.344292	3.958668	3.439926	3.732624	3.526866	3.50658	3.6225	3.280536	3.706542	3.05739	3.7674	2.831346	3.79638	2.605302	3.770298	2.387952	3.590622	2.196684	3.402252	1.990926	3.242862
20.29409	Gray	Dot	l6v06-	11	6.748	5.478	1.231836437	8.45614	2.28888	8.68156	2.61256	8.92432	2.99404	9.03414	3.37552	9.18442	3.757	9.11506	4.14426	9.09772	4.51418	8.82606	4.87254	8.50816	5.21934	8.4677	5.60082	8.30586	5.9823	8.10356	6.33488	7.92438	6.68746	7.69896	7.01692	7.36372	7.19032	6.98224	7.2828	6.59498	7.43886	6.2135	7.65272	5.8378	7.77988	5.45054	7.7741	5.07484	7.6296
23.09166	Limegreen	Square	l6v08-	16	5.667	9.163	0.618465568	12.53558	3.412866	12.767452	3.84038	12.745714	4.260648	12.57181	4.688162	12.202264	5.057708	11.818226	5.391024	11.426942	5.731586	11.093626	6.01418	10.76031	6.383726	10.354534	6.753272	9.941512	7.014128	9.550228	7.274984	9.122714	7.419904	8.702446	7.456134	8.303916	7.550332	7.883648	7.803942	7.492364	7.999584	7.072096	8.180734	6.66632	8.36913	6.260544	8.267686	5.83303	8.209718
15.79452	Blue	Dot	l6v10	4	4.959	4.721	1.050413048	8.335804	3.396896	8.441957	3.659485	8.481066	3.927661	8.402848	4.184663	8.358152	4.447252	8.32463	4.715428	8.257586	4.978017	8.196129	5.235019	8.173781	5.497608	8.134672	5.760197	8.062041	6.028373	7.927953	6.290962	7.743582	6.53679	7.514515	6.721161	7.251926	6.894358	7.000511	7.056381	6.737922	7.101077	6.48092	7.022859	6.235092	6.894358	5.972503	6.709987	5.732262	6.514442
16.07597	Sienna	Dot	l7v01-	8	6.036	2.93	2.060068259	8.72401	3.19859	8.82016	3.49986	8.85862	3.80754	8.80734	4.1024	8.76247	4.40367	8.74324	4.70494	8.73683	5.01262	8.65991	5.30748	8.68555	5.60875	8.70478	5.89079	8.7176	6.14719	8.66632	6.44846	8.55735	6.74973	8.46761	7.05741	8.28813	7.32663	8.08942	7.62149	7.79456	7.69841	7.49329	7.6279	7.19202	7.55098	6.89716	7.61508	6.6023	7.78174
15.81712	Sienna	Dot	l7v02-	8	5.666	3.036	1.86627141	9.436176	3.151864	9.533256	3.436632	9.533256	3.740816	9.559144	4.038528	9.64328	4.33624	9.682112	4.633952	9.585032	4.931664	9.487952	5.229376	9.44912	5.527088	9.507368	5.8248	9.429704	6.109568	9.48148	6.40728	9.3844	6.711464	9.274376	7.009176	9.164352	7.306888	9.002552	7.598128	8.711312	7.837592	8.433016	8.031752	8.141776	8.264744	7.844064	8.368296	7.546352	8.329464
14.95165	Gray	Dot	l7v03-	11	5.105	3.677	1.388360076	10.316844	4.749228	10.400616	4.987656	10.37484	5.245416	10.284624	5.516064	10.168632	5.76738	10.059084	6.031584	9.852876	6.270012	9.63378	6.534216	9.414684	6.727536	9.202032	6.95952	8.937828	7.081956	8.6994	7.320384	8.460972	7.533036	8.209656	7.719912	7.951896	7.86168	7.694136	7.874568	7.429932	7.79724	7.165728	7.674804	6.998184	7.423488	6.804864	7.191504	6.708204	6.933744
26.0354	Lightpink	Dot	ll01	2	8.718	5.408	1.612056213	11.184128	3.763264	11.387328	4.112768	11.444224	4.397248	11.468608	4.811776	11.517376	5.250688	11.476736	5.73024	11.427968	6.201664	11.314176	6.689344	11.436096	7.177024	11.70432	7.64032	11.923776	8.071104	11.655552	8.550656	11.371072	9.030208	11.09472	9.493504	10.68832	9.924288	10.476992	10.40384	10.143744	10.818368	9.664192	10.883392	9.217152	10.696448	8.729472	10.558272	8.29056	10.40384
34.8302	Lightpink	Dot	ll02	2	13.214	7.089	1.864014671	16.91712	7.17696	17.032464	7.843392	17.04528	8.52264	16.929936	9.201888	16.955568	9.881136	17.275968	10.5732	17.609184	11.14992	17.75016	11.841984	17.852688	12.508416	17.673264	13.20048	17.199072	13.751568	16.583904	14.22576	15.981552	14.648688	15.494544	15.25104	14.86656	15.532992	14.22576	15.404832	13.572144	15.584256	12.995424	16.045632	12.30336	16.199424	11.841984	16.712064	11.162736	16.750512
27.32403	Lightpink	Dot	ll03	2	9.547	6.443	1.481763154	7.541342	4.536744	7.76022	5.034194	8.098486	5.521695	8.297466	6.009196	8.416854	6.506646	8.486497	7.004096	8.605885	7.501546	8.75512	7.969149	8.844661	8.476548	8.844661	8.973998	8.665579	9.461499	8.416854	9.919153	8.018894	10.34696	7.819914	10.84441	7.640832	11.331911	7.382158	11.829361	6.944402	12.03829	6.456901	11.948749	6.009196	12.23727	5.521695	12.366607	5.024245	12.466097
27.51829	Lightpink	Dot	ll04	2	9.845	5.917	1.663849924	12.259905	5.30372	12.319275	5.81826	12.259905	6.3328	12.15106	6.86713	12.121375	7.391565	12.15106	7.916	12.19064	8.440435	11.97295	8.954975	11.705785	9.47941	11.33967	9.984055	11.092295	10.4887	10.72618	10.90429	10.25122	11.211035	9.865315	11.626625	9.647625	12.13127	9.12319	12.23022	8.618545	12.2698	8.143585	12.398435	7.629045	12.19064	7.114505	12.05211	6.639545	11.804735
28.30577	Lightpink	Dot	ll05	2	9.709	6.35	1.528976378	16.205137	5.648305	16.145155	6.178146	15.845245	6.707987	15.775266	7.247825	15.935218	7.767669	15.915224	8.307507	15.785263	8.847345	15.565329	9.337198	15.675296	9.837048	15.245425	10.166949	14.69559	10.306907	14.475656	10.776766	14.175746	11.216634	13.775866	11.576526	13.29601	12.006397	12.836148	12.356292	12.29631	12.426271	11.886433	12.786163	11.416574	12.606217	10.936718	12.29631	10.39688	12.066379
28.44756	Lightpink	Dot	ll06	2	9.757	6.454	1.511775643	13.218234	5.152028	13.317694	5.679166	13.37737	6.206304	13.22818	6.743388	13.168504	7.270526	12.999422	7.797664	12.9298	8.314856	12.840286	8.85194	12.860178	9.369132	12.691096	9.806756	12.323094	10.164812	11.845686	10.54276	11.33844	10.880924	10.880924	11.33844	10.423408	11.795956	9.965892	12.114228	9.428808	12.28331	8.911616	12.223634	8.384478	11.925254	7.887178	11.776064	7.36004	11.597036
28.04545	Fuchsia	Dot	ll07	3	9.098	6.932	1.312463935	12.376286	6.278116	12.516244	6.787963	12.446265	7.307807	12.29631	7.817654	12.266319	8.337498	12.186343	8.847345	11.946415	9.367189	11.676496	9.867039	11.386583	10.366889	11.206637	10.876736	10.706787	11.166649	10.216934	11.506547	9.777066	11.886433	9.317204	12.156352	8.857342	12.316304	8.377486	12.59622	7.857642	12.626211	7.347795	12.446265	6.867939	12.236328	6.348095	12.086373	5.838248	11.746475
27.15856	Fuchsia	Dot	ll08	3	9.161	6.429	1.424949448	15.257164	6.494738	15.346678	7.001984	15.31684	7.50923	15.326786	8.016476	15.326786	8.523722	15.336732	9.030968	15.237272	9.538214	15.01846	10.04546	14.680296	10.39357	14.342132	10.721788	13.964184	11.099736	13.496722	11.328494	13.148612	11.696496	12.710988	12.004822	12.23358	12.323094	11.726334	12.512068	11.23898	12.561798	10.771518	12.462338	10.284164	12.124174	9.79681	11.865578	9.309456	11.676604
27.14872	Fuchsia	Dot	ll09	3	9.11	6.86	1.327988338	18.432624	6.54738	18.582564	7.04718	18.582564	7.556976	18.572568	8.066772	18.582564	8.576568	18.402636	9.066372	18.372648	9.576168	18.162732	10.09596	17.94282	10.605756	17.532984	11.025588	17.04318	11.285484	16.64334	11.565372	16.153536	11.84526	15.673728	12.085164	15.19392	12.29508	14.684124	12.485004	14.254296	12.79488	13.824468	12.574968	13.364652	12.305076	12.884844	12.035184	12.385044	11.775288
26.8319	Fuchsia	Dot	ll10	3	8.55	6.548	1.305742211	7.21611	3.091572	7.267392	3.538458	7.326	4.0293	7.333326	4.534794	7.406586	5.040288	7.450542	5.538456	7.47252	6.04395	7.267392	6.527466	7.084242	6.989004	6.710616	7.450542	6.44688	7.87545	5.97069	8.197794	5.670324	8.688636	5.186808	8.86446	4.937724	9.34065	4.54212	9.604386	4.036626	9.677646	3.531132	9.721602	3.032964	9.516474	2.5641	9.355302	2.08791	9.201456
25.83076	Fuchsia	Dot	ll11	3	8.558	6.728	1.271997622	10.92978	3.62358	11.01096	4.10328	10.78956	4.58298	10.78218	5.07744	10.79694	5.56452	10.91502	6.0516	10.93716	6.53868	10.69362	7.03314	10.37628	7.46118	9.8892	7.57188	9.50544	7.99992	9.1512	8.44272	8.68626	8.81172	8.35416	9.10692	7.9704	9.45378	7.51284	9.71946	7.02576	9.8523	6.59034	9.76374	6.1623	9.49806	5.71212	9.2619	5.29884	9.13644
25.76055	Fuchsia	Dot	ll12	3	6.9	8.263	0.835047803	10.057577	4.486432	10.153504	4.958688	10.094472	5.423565	10.057577	5.895821	10.020682	6.360698	9.909997	6.832954	9.614837	7.216662	9.216371	7.622507	8.980243	8.065247	8.611293	8.448955	8.161174	8.721978	7.733192	9.068791	7.275694	9.349193	6.803438	9.474636	6.34594	9.5927	5.873684	9.777175	5.423565	9.821449	5.098889	9.681248	4.737318	9.378709	4.265062	9.135202	3.896112	8.788389
25.28249	Fuchsia	Dot	ll13	3	7.814	6.672	1.17116307	11.229079	4.187864	11.332301	4.637617	11.229079	5.116862	11.243825	5.573988	11.192214	6.053233	11.258571	6.525105	11.317555	6.960112	11.066873	7.358254	10.801445	7.682666	10.462287	8.03657	10.093637	8.368355	9.643884	8.442085	9.282607	8.781243	8.980314	9.127774	8.515815	9.194131	8.161911	9.555408	7.682666	9.673376	7.218167	9.599646	6.775787	9.555408	6.355526	9.326845	5.97213	9.002433
24.96736	Fuchsia	Dot	ll14	3	8.745	6.459	1.353924756	8.89049	4.212838	8.96427	4.61125	8.956892	5.031796	8.897868	5.49661	8.897868	5.961424	8.92738	6.433616	8.757686	6.891052	8.654394	7.355866	8.37403	7.776412	8.101044	8.167446	7.695254	8.506834	7.311598	8.720796	6.97221	9.00116	6.522152	9.14872	6.227032	9.451218	5.762218	9.451218	5.341672	9.539754	4.891614	9.66518	4.441556	9.384816	4.006254	9.141342	3.570952	8.979026
23.65319	Blue	Dot	ll15	4	6.955	6.455	1.077459334	8.806498	3.903381	9.012326	4.270931	9.144644	4.697289	9.210803	5.116296	9.107889	5.447091	9.093187	5.888151	9.122591	6.329211	9.093187	6.770271	9.159346	7.196629	8.89471	7.556828	8.571266	7.909676	8.174312	8.15961	7.858219	8.505107	7.446563	8.784445	7.012854	9.04173	6.571794	9.166697	6.138085	9.357823	5.711727	9.33577	5.300071	9.394578	4.873713	9.387227	4.447355	9.174048
23.26966	Blue	Dot	ll16	4	7.525	6.448	1.167028536	9.895752	4.96269	9.903159	5.384889	9.947601	5.799681	9.895752	6.22188	9.866124	6.651486	9.821682	7.073685	9.769833	7.48107	9.651321	7.903269	9.295785	8.214363	8.8884	8.451387	8.488422	8.718039	8.095851	8.880993	7.688466	9.118017	7.266267	9.273564	6.844068	9.466146	6.421869	9.48096	6.051519	9.695763	5.644134	9.917973	5.310819	9.6291	4.992318	9.206901	4.673817	8.866179
21.20428	Blue	Dot	ll17	4	6.898	6.025	1.144896266	7.097636	4.825212	7.164038	5.20149	7.149282	5.57039	7.053368	5.946668	6.93532	6.315568	6.942698	6.691846	6.89843	7.068124	6.765626	7.437024	6.49264	7.724766	6.16063	8.034642	5.850754	8.329762	5.489232	8.514212	5.157222	8.765064	4.780944	8.912624	4.46369	9.252012	4.09479	9.399572	3.718512	9.502864	3.364368	9.392194	3.091382	9.119208	2.751994	8.831466	2.456874	8.573236
20.72209	Blue	Dot	ll18	4	6.667	5.842	1.141218761	6.818196	5.032478	6.93626	5.379291	6.987913	5.740862	7.054324	6.109812	7.128114	6.471383	7.165009	6.840333	7.098598	7.194525	6.951018	7.556096	6.685374	7.866014	6.338561	8.050489	5.991748	8.279238	5.630177	8.552261	5.342396	8.832663	5.121026	9.186855	4.921793	9.548426	4.597117	9.718143	4.228167	9.769796	3.866596	9.762417	3.497646	9.607458	3.254139	9.341814	2.988495	9.031896
18.70219	Blue	Dot	ll19	4	6.274	5.241	1.19709979	8.782675	5.4498	8.86325	5.78675	8.870575	6.116375	8.870575	6.453325	8.8486	6.78295	8.782675	7.1199	8.54095	7.449525	8.240625	7.771825	7.903675	8.006225	7.57405	8.123425	7.2664	8.313875	7.024675	8.5556	6.702375	8.7607	6.43135	8.9365	6.131025	9.21485	5.794075	9.368675	5.46445	9.36135	5.1275	9.192875	4.841825	9.002425	4.61475	8.694775	4.329075	8.4677
17.07973	Blue	Dot	ll20	4	5.45	4.948	1.101455133	5.48607	3.857946	5.704333	4.158795	5.763323	4.459644	5.810515	4.766392	5.851808	5.07314	5.952091	5.373989	5.834111	5.680737	5.680737	5.981586	5.42708	6.223445	5.126231	6.341425	4.890271	6.524294	4.607119	6.754355	4.300371	6.878234	3.999522	7.002113	3.734067	7.173184	3.462713	7.444538	3.155965	7.586114	2.849217	7.509427	2.566065	7.397346	2.288812	7.232174	2.24162	6.925426
15.88338	Blue	Dot	ll21	4	4.951	4.648	1.065189329	5.695488	2.409984	5.815296	2.686464	5.870592	2.967552	5.89824	3.244032	5.89824	3.52512	5.884416	3.806208	5.847552	4.087296	5.810688	4.363776	5.584896	4.580352	5.32224	4.787712	5.041152	4.9536	4.764672	5.096448	4.488192	5.257728	4.207104	5.4144	3.976704	5.66784	3.84768	5.94432	3.598848	6.022656	3.326976	6.045696	3.045888	6.008832	2.769408	5.902848	2.48832	5.723136
10.17884	Deepskyblue	Dot	ll24-	5	2.748	3.341	0.822508231	4.197268	1.664036	4.189576	1.828132	4.094708	1.99992	3.928048	2.094788	3.804976	2.253756	3.646008	2.405032	3.492168	2.571692	3.330636	2.733224	3.158848	2.887064	2.98706	2.97424	2.815272	3.020392	2.643484	3.087056	2.471696	3.138336	2.297344	3.189616	2.125556	3.233204	1.953768	3.253716	1.78198	3.187052	1.610192	3.087056	1.438404	2.971676	1.279436	2.830656	1.143544	2.676816
8.425416	Deepskyblue	Dot	ll27-	5	1.83	3.104	0.589561856	3.92751	1.963755	3.963924	2.112012	3.911904	2.257668	3.789657	2.351304	3.651804	2.460546	3.545163	2.587995	3.396906	2.640015	3.295467	2.749257	3.165417	2.858499	3.045771	2.972943	2.900115	3.030165	2.751858	3.105594	2.606202	3.131604	2.460546	3.178422	2.31489	3.165417	2.166633	3.152412	2.020977	3.118599	1.909134	2.998953	1.771281	2.907918	1.633428	2.881908	1.485171	2.822085
8.166144	Deepskyblue	Dot	t02r	5	2.051	2.707	0.757665312	3.92472	1.52712	3.91824	1.65888	3.90528	1.79496	3.83616	1.92888	3.7044	2.02608	3.57048	2.14488	3.43224	2.22264	3.30264	2.35008	3.21192	2.48184	3.07368	2.5812	2.93544	2.66544	2.7972	2.74968	2.65896	2.79072	2.52072	2.79072	2.38248	2.77992	2.24424	2.76912	2.106	2.70648	1.96992	2.64168	1.83168	2.55096	1.69776	2.44512	1.57032	2.33712
8.41257	Deepskyblue	Dot	t03r	5	1.708	3.068	0.556714472	3.992607	1.322241	4.014177	1.46676	3.934368	1.609122	3.837303	1.742856	3.725139	1.87659	3.617289	2.016795	3.511596	2.13543	3.380019	2.251908	3.265698	2.396427	3.123336	2.504277	2.978817	2.612127	2.834298	2.666052	2.689779	2.71782	2.547417	2.73939	2.402898	2.756646	2.258379	2.743704	2.116017	2.726448	1.971498	2.722134	1.826979	2.661738	1.68246	2.633697	1.540098	2.603499
7.097949	Deepskyblue	Dot	t04r	5	1.643	1.969	0.834433723	3.35296	0.96224	3.448192	1.017792	3.341056	1.107072	3.275584	1.222144	3.182336	1.3392	3.097024	1.460224	3.017664	1.579264	2.950208	1.704256	2.860928	1.829248	2.799424	1.952256	2.74784	2.077248	2.692288	2.20224	2.591104	2.325248	2.466112	2.396672	2.34112	2.436352	2.216128	2.446272	2.091136	2.456192	1.966144	2.483968	1.841152	2.483968	1.71616	2.483968	1.591168	2.46016
6.089467	Deepskyblue	Dot	t05r	5	1.241	1.814	0.684123484	3.038852	1.031356	3.088152	1.139816	3.0566	1.25222	3.028992	1.362652	2.993496	1.473084	3.013216	1.583516	3.019132	1.69592	3.013216	1.806352	2.989552	1.916784	2.940252	2.029188	2.904756	2.13962	2.825876	2.220472	2.715444	2.24808	2.60304	2.279632	2.492608	2.279632	2.382176	2.2678	2.269772	2.261884	2.15934	2.2678	2.048908	2.28752	1.938476	2.30724	1.826072	2.319072
7.131039	Deepskyblue	Dot	t08l	5	1.479	2.456	0.602198697	3.436587	1.399464	3.40461	1.519848	3.316203	1.634589	3.203343	1.754973	3.092364	1.852785	2.97198	1.926144	2.853477	1.997622	2.734974	2.03148	2.61459	2.067219	2.494206	2.121768	2.375703	2.187603	2.255319	2.234628	2.136816	2.29482	2.016432	2.345607	1.896048	2.37006	1.777545	2.371941	1.657161	2.38887	1.538658	2.400156	1.418274	2.402037	1.29789	2.381346	1.179387	2.338083
7.618895	Deepskyblue	Dot	t09r	5	1.814	2.707	0.670114518	3.720336	1.456344	3.68382	1.583076	3.550644	1.64322	3.430356	1.754916	3.314364	1.86876	3.194076	1.898832	3.127488	2.032008	3.002904	2.143704	2.886912	2.272584	2.755884	2.37354	2.654928	2.500272	2.528196	2.62056	2.39502	2.693592	2.261844	2.725812	2.128668	2.740848	1.995492	2.751588	1.862316	2.725812	1.733436	2.69574	1.60026	2.657076	1.467084	2.614116	1.333908	2.551824
8.533015	Deepskyblue	Dot	t12l	5	1.786	3.052	0.585190039	3.858082	1.56293	3.879492	1.699954	3.793852	1.849824	3.695366	1.997553	3.588316	2.145282	3.444869	2.275883	3.314268	2.421471	3.166539	2.46215	3.016669	2.502829	2.866799	2.532803	2.716929	2.558495	2.5692	2.558495	2.41933	2.573482	2.26946	2.618443	2.11959	2.637712	1.971861	2.67625	1.821991	2.695519	1.672121	2.708365	1.522251	2.684814	1.374522	2.656981	1.224652	2.609879
8.651994	Blue	Dot	t14r	4	2.631	2.572	1.022939347	4.504425	2.39134	4.44106	2.52358	4.377695	2.658575	4.250965	2.785305	4.11046	2.87622	4.019545	3.01948	3.91761	3.148965	3.766085	3.159985	3.6366	3.220595	3.5264	3.31702	3.38314	3.374875	3.259165	3.46028	3.115905	3.523645	2.967135	3.54293	2.818365	3.54844	2.669595	3.55946	2.531845	3.468545	2.38583	3.39416	2.24257	3.281205	2.179205	3.132435	2.124105	2.994685
8.35494	Deepskyblue	Dot	t16l	5	1.953	2.95	0.662033898	3.112558	0.567086	3.151048	0.656896	3.004786	0.767234	2.863656	0.887836	2.74562	1.003306	2.637848	1.126474	2.512114	1.226548	2.376116	1.324056	2.265778	1.44979	2.132346	1.55243	2.009178	1.660202	1.87318	1.762842	1.724352	1.850086	1.575524	1.932198	1.429262	1.998914	1.283	2.042536	1.136738	2.075894	0.995608	2.101554	0.85961	2.037404	0.710782	1.978386	0.572218	1.888576
7.199851	Deepskyblue	Dot	t18l	5	1.553	2.658	0.58427389	3.05745	1.296555	3.072165	1.41918	3.039465	1.541805	2.96589	1.662795	2.846535	1.7658	2.72391	1.83774	2.604555	1.930935	2.483565	1.989795	2.362575	2.02086	2.23995	2.03721	2.117325	2.04048	1.9947	2.058465	1.872075	2.084625	1.751085	2.11242	1.62846	2.12223	1.505835	2.123865	1.38321	2.14512	1.260585	2.153295	1.139595	2.146755	1.01697	2.12223	0.894345	2.08299
5.8499	Darkorange	Dot	ts01l	12	1.049	2.407	0.435812214	2.504814	1.243788	2.469012	1.322022	2.364258	1.329978	2.259504	1.356498	2.15475	1.383018	2.049996	1.409538	1.945242	1.429428	1.840488	1.45197	1.735734	1.475838	1.63098	1.487772	1.526226	1.503684	1.421472	1.527552	1.316718	1.550094	1.21329	1.587222	1.108536	1.649544	1.003782	1.682694	0.899028	1.674738	0.794274	1.668108	0.68952	1.646892	0.584766	1.629654	0.480012	1.609764
4.616083	Darkorange	Dot	ts03r	12	0.783	1.839	0.425774878	2.30759	0.80137	2.29743	0.88392	2.2352	0.95504	2.16027	1.01854	2.07899	1.04902	1.99644	1.07696	1.91516	1.12776	1.83261	1.15824	1.75133	1.20142	1.66878	1.22555	1.58623	1.26619	1.51511	1.33223	1.43256	1.37287	1.35128	1.40589	1.26873	1.43764	1.18745	1.46812	1.1049	1.50749	1.02362	1.53543	0.94107	1.54432	0.85979	1.53543	0.77724	1.52273
4.866352	Darkorange	Dot	ts04r	12	0.475	2.149	0.221033039	2.471119	0.816437	2.446585	0.903669	2.359353	0.979997	2.283025	1.050873	2.19443	1.106756	2.104472	1.17218	2.015877	1.24033	1.927282	1.30848	1.837324	1.372541	1.748729	1.409342	1.660134	1.433876	1.570176	1.450232	1.481581	1.459773	1.392986	1.473403	1.303028	1.487033	1.214433	1.497937	1.125838	1.511567	1.03588	1.529286	0.947285	1.551094	0.85869	1.570176	0.768732	1.593347
5.04193	Darkorange	Dot	ts05r	12	0.835	2.041	0.40911318	2.468191	1.018145	2.455221	1.103747	2.363134	1.153033	2.271047	1.195834	2.184148	1.263278	2.092061	1.338504	1.999974	1.383899	1.907887	1.424106	1.8158	1.453937	1.72501	1.46561	1.632923	1.479877	1.540836	1.487659	1.448749	1.49155	1.356662	1.495441	1.264575	1.483768	1.172488	1.477283	1.080401	1.451343	0.988314	1.451343	0.896227	1.434482	0.80414	1.40076	0.712053	1.373523
5.857371	Darkorange	Dot	ts06l	12	1.077	2.287	0.470922606	3.214719	1.80228	3.185334	1.894353	3.081507	1.955082	3.003147	2.045196	2.89932	2.107884	2.797452	2.1549	2.693625	2.170572	2.591757	2.205834	2.489889	2.23326	2.386062	2.278317	2.284194	2.288112	2.180367	2.329251	2.078499	2.342964	1.974672	2.329251	1.872804	2.337087	1.770936	2.329251	1.667109	2.321415	1.565241	2.309661	1.461414	2.288112	1.361505	2.266563	1.257678	2.219547
6.990674	Darkorange	Dot	ts07r	12	1.402	2.643	0.530457813	3.441888	1.451103	3.421131	1.571871	3.33999	1.685091	3.219222	1.768119	3.121098	1.858695	3.00033	1.94361	2.881449	2.002107	2.760681	2.081361	2.6418	2.147406	2.521032	2.222886	2.402151	2.270061	2.281383	2.32101	2.162502	2.336106	2.041734	2.368185	1.922853	2.356863	1.802085	2.319123	1.683204	2.290818	1.562436	2.271948	1.441668	2.230434	1.322787	2.168163	1.202019	2.111553
7.877453	Darkorange	Dot	ts08r	12	1.385	3.008	0.46043883	3.70041	1.87332	3.60393	1.97382	3.46323	2.00397	3.32253	2.06628	3.18183	2.13864	3.03912	2.17683	2.89842	2.20698	2.75772	2.22708	2.61903	2.31753	2.47833	2.3316	2.33763	2.34165	2.19693	2.38185	2.05623	2.42406	1.91553	2.44416	1.77483	2.42406	1.63212	2.42406	1.49142	2.40597	1.35072	2.39793	1.21002	2.35572	1.06932	2.29542	0.92862	2.22708
5.699242	Darkorange	Dot	ts09r	12	0.865	2.411	0.358772294	2.833228	1.167468	2.780096	1.260808	2.67814	1.319684	2.574748	1.375688	2.471356	1.405844	2.367964	1.446052	2.266008	1.48626	2.162616	1.516416	2.059224	1.535084	1.955832	1.556624	1.853876	1.582472	1.750484	1.598268	1.647092	1.631296	1.5437	1.674376	1.441744	1.695916	1.338352	1.710276	1.23496	1.721764	1.133004	1.71602	1.029612	1.70884	0.92622	1.698788	0.822828	1.638476
6.823429	Darkorange	Dot	ts10l	12	1.355	2.407	0.562941421	3.027584	1.016316	2.940602	1.072778	2.820048	1.141448	2.704072	1.202488	2.585044	1.257424	2.473646	1.359666	2.363774	1.461908	2.25085	1.54126	2.131822	1.637398	2.015846	1.745744	1.896818	1.806784	1.783894	1.893766	1.66334	1.957858	1.544312	1.970066	1.425284	1.96091	1.30473	1.944124	1.185702	1.91513	1.066674	1.893766	0.94612	1.814414	0.834722	1.730484	0.715694	1.667918
6.63924	Darkorange	Dot	ts11r	12	1.194	2.657	0.449378999	3.250728	1.679184	3.270462	1.763502	3.182556	1.881906	3.06774	1.9734	2.95113	2.00928	2.832726	2.029014	2.714322	2.043366	2.595918	2.050542	2.477514	2.0631	2.360904	2.077452	2.2425	2.075658	2.124096	2.104362	2.005692	2.172534	1.890876	2.20662	1.772472	2.222766	1.654068	2.246088	1.535664	2.253264	1.41726	2.25147	1.298856	2.23353	1.180452	2.201238	1.062048	2.131272
5.850824	Deepskyblue	Dot	ts12l	5	1.383	2.212	0.62522604	2.826512	1.30112	2.780288	1.376448	2.689552	1.468896	2.595392	1.56648	2.496096	1.628112	2.398512	1.691456	2.309488	1.77192	2.211904	1.838688	2.129728	1.915728	2.033856	1.987632	1.936272	2.052688	1.835264	2.098912	1.735968	2.117744	1.636672	2.119456	1.537376	2.10576	1.436368	2.08008	1.337072	2.052688	1.237776	2.038992	1.13848	2.025296	1.037472	2.025296	0.938176	1.989344
6.936623	Deepskyblue	Dot	ts13l	5	1.553	2.599	0.597537514	3.334608	1.525872	3.352536	1.645392	3.300744	1.766904	3.201144	1.874472	3.173256	1.993992	3.053736	2.067696	2.934216	2.103552	2.814696	2.163312	2.695176	2.22108	2.573664	2.252952	2.478048	2.334624	2.358528	2.35056	2.237016	2.398368	2.117496	2.396376	1.997976	2.398368	1.876464	2.374464	1.756944	2.362512	1.637424	2.368488	1.515912	2.368488	1.396392	2.372472	1.276872	2.302752
8.613444	Darkorange	Dot	ts14r	12	1.606	3.268	0.491432069	3.81762	1.420836	3.7575	1.569132	3.629244	1.711416	3.474936	1.79358	3.322632	1.871736	3.170328	1.945884	3.018024	2.032056	2.86572	2.1042	2.711412	2.18436	2.569128	2.3046	2.416824	2.3547	2.26452	2.398788	2.112216	2.446884	1.957908	2.47494	1.805604	2.482956	1.6533	2.46492	1.500996	2.488968	1.348692	2.466924	1.194384	2.41482	1.04208	2.380752	0.889776	2.34468
4.866724	Darkorange	Dot	ts15r	12	0.892	1.904	0.468487395	2.386878	0.805539	2.371362	0.893463	2.305419	0.967164	2.220081	1.038279	2.132157	1.088706	2.044233	1.149477	1.961481	1.221885	1.896831	1.296879	1.870971	1.384803	1.827009	1.471434	1.773996	1.549014	1.686072	1.565823	1.598148	1.559358	1.511517	1.555479	1.423593	1.560651	1.335669	1.556772	1.251624	1.580046	1.1637	1.589097	1.075776	1.594269	0.987852	1.592976	0.901221	1.578753
6.389333	Darkorange	Dot	ts16l	12	1.006	2.638	0.381349507	3.407415	1.80455	3.341602	1.893716	3.235452	1.991374	3.135671	2.097524	3.033767	2.190936	2.921248	2.233396	2.812975	2.288594	2.700456	2.358653	2.583691	2.396867	2.466926	2.430835	2.350161	2.475418	2.233396	2.511509	2.116631	2.532739	1.999866	2.558215	1.883101	2.592183	1.768459	2.626151	1.651694	2.641012	1.534929	2.657996	1.418164	2.65375	1.301399	2.647381	1.184634	2.638889
7.446929	Darkorange	Dot	ts17l	12	1.188	2.766	0.429501085	3.987912	1.428984	3.900336	1.52724	3.767904	1.648992	3.639744	1.777152	3.505176	1.862592	3.381288	1.969392	3.24672	2.022792	3.112152	2.067648	2.977584	2.099688	2.843016	2.133864	2.708448	2.17872	2.57388	2.223576	2.439312	2.281248	2.304744	2.315424	2.170176	2.341056	2.035608	2.336784	1.90104	2.356008	1.766472	2.375232	1.631904	2.353872	1.497336	2.3496	1.362768	2.311152
5.454627	Deepskyblue	Dot	ts18r	5	1.055	1.989	0.530417295	2.602048	0.76092	2.645316	0.854916	2.631888	0.951896	2.608016	1.047384	2.549828	1.142872	2.479704	1.23836	2.458816	1.333848	2.3872	1.423368	2.291712	1.497968	2.227556	1.593456	2.161908	1.679992	2.06642	1.733704	1.96944	1.779956	1.873952	1.811288	1.778464	1.81278	1.681484	1.83516	1.585996	1.832176	1.490508	1.845604	1.393528	1.833668	1.29804	1.833668	1.202552	1.818748
7.614336	Darkorange	Dot	ts19r	12	1.469	3.029	0.484978541	3.558502	1.489866	3.508093	1.62429	3.373669	1.708305	3.239245	1.749379	3.104821	1.79232	2.970397	1.814724	2.835973	1.838995	2.705283	1.874468	2.570859	1.889404	2.436435	1.921143	2.302011	1.954749	2.167587	1.99769	2.033163	2.044365	1.900606	2.126513	1.766182	2.182523	1.631758	2.180656	1.497334	2.186257	1.36291	2.18439	1.228486	2.14705	1.095929	2.113444	0.961505	2.046232
4.997822	Darkorange	Dot	ts20r	12	0.798	2.079	0.383838384	2.361258	0.861362	2.337298	0.950014	2.277398	1.035072	2.18635	1.062626	2.0965	1.11414	2.00665	1.152476	1.9168	1.177634	1.825752	1.195604	1.738298	1.22795	1.648448	1.266286	1.558598	1.308216	1.468748	1.372908	1.3777	1.41364	1.28785	1.468748	1.198	1.483124	1.10815	1.493906	1.017102	1.463956	0.927252	1.459164	0.837402	1.435204	0.747552	1.404056	0.657702	1.378898
5.704573	Darkorange	Dot	ts21r	12	1.036	2.141	0.483886035	3.078656	1.754368	3.058944	1.85472	2.960384	1.931776	2.860032	1.9712	2.757888	2.00704	2.657536	2.030336	2.557184	2.035712	2.45504	2.044672	2.354688	2.050048	2.254336	2.073344	2.152192	2.066176	2.05184	2.100224	1.949696	2.091264	1.849344	2.102016	1.748992	2.12352	1.646848	2.134272	1.546496	2.12352	1.444352	2.125312	1.344	2.109184	1.243648	2.06976	1.141504	2.012416
6.998941	Darkorange	Dot	ts23l	12	2.725	1.253	2.174780527	2.923789	1.017346	2.851739	1.121098	2.727813	1.200353	2.606769	1.2969	2.484284	1.376155	2.360358	1.445323	2.237873	1.507286	2.115388	1.564926	1.991462	1.608156	1.868977	1.668678	1.746492	1.739287	1.622566	1.781076	1.500081	1.818542	1.377596	1.840157	1.25367	1.837275	1.131185	1.835834	1.0087	1.821424	0.884774	1.799809	0.762289	1.779635	0.639804	1.765225	0.515878	1.749374
5.194886	Darkorange	Dot	ts25r	12	0.895	2.078	0.430702599	2.277279	1.036986	2.268858	1.129617	2.224347	1.222248	2.171415	1.312473	2.084799	1.360593	1.992168	1.385856	1.899537	1.406307	1.806906	1.420743	1.714275	1.435179	1.622847	1.449615	1.530216	1.452021	1.437585	1.459239	1.344954	1.471269	1.252323	1.468863	1.160895	1.470066	1.068264	1.466457	0.975633	1.441194	0.883002	1.432773	0.790371	1.425555	0.69774	1.426758	0.606312	1.399089
6.358681	Darkorange	Dot	ts26l	12	1.151	2.493	0.46169274	3.009375	1.638705	2.91789	1.71414	2.807145	1.741425	2.694795	1.783155	2.58405	1.82328	2.4717	1.86501	2.360955	1.895505	2.248605	1.914765	2.13786	1.943655	2.02551	1.962915	1.91316	1.98699	1.802415	2.01588	1.690065	2.04156	1.57932	2.056005	1.46697	2.08329	1.356225	2.08329	1.243875	2.08008	1.13313	2.072055	1.022385	2.03835	0.91164	2.011065	0.79929	1.950075
5.199341	Darkorange	Dot	ts27l	12	0.916	2.128	0.430451128	2.480208	1.130568	2.426744	1.2062	2.332856	1.244016	2.237664	1.26488	2.142472	1.314432	2.04728	1.344424	1.953392	1.39528	1.8582	1.437008	1.763008	1.474824	1.667816	1.507424	1.573928	1.53872	1.478736	1.559584	1.383544	1.57132	1.288352	1.583056	1.194464	1.59088	1.099272	1.586968	1.00408	1.570016	0.910192	1.563496	0.815	1.526984	0.719808	1.504816	0.624616	1.474824
3.220031	Darkorange	Dot	ts30(long)	12	0.426	1.341	0.317673378	1.534414	0.730961	1.537003	0.790508	1.49299	0.843151	1.433443	0.87163	1.373896	0.881986	1.315212	0.886301	1.255665	0.915643	1.196118	0.929451	1.136571	0.942396	1.077887	0.96656	1.01834	0.968286	0.958793	0.965697	0.900109	0.960519	0.840562	0.957067	0.781015	0.951889	0.722331	0.946711	0.662784	0.942396	0.603237	0.939807	0.544553	0.936355	0.485006	0.928588	0.425459	0.904424
5.86933	Darkorange	Dot	ts33l	12	0.944	2.342	0.403074295	2.69148	1.0428	2.62152	1.1286	2.5146	1.19724	2.4156	1.27908	2.30868	1.28568	2.20176	1.31736	2.09484	1.32924	1.98792	1.35696	1.87968	1.38336	1.77276	1.43484	1.66584	1.46256	1.55892	1.47048	1.452	1.485	1.34376	1.50216	1.24872	1.56288	1.1418	1.5972	1.03488	1.63152	0.92796	1.62756	0.81972	1.6236	0.7128	1.63284	0.60588	1.60512
8.300825	Darkorange	Dot	ts34r	12	1.654	3.085	0.536142626	3.758468	1.858276	3.656672	1.958076	3.558868	2.071848	3.417152	2.18562	3.27344	2.269452	3.129728	2.371248	2.986016	2.433124	2.840308	2.491008	2.696596	2.518952	2.552884	2.532924	2.409172	2.556876	2.26546	2.566856	2.121748	2.572844	1.978036	2.580828	1.834324	2.5449	1.690612	2.512964	1.5469	2.502984	1.403188	2.495	1.259476	2.481028	1.113768	2.453084	0.970056	2.397196
5.304048	Darkorange	Dot	ts37r	12	0.983	1.975	0.497721519	2.624832	1.029672	2.641464	1.123416	2.599128	1.21716	2.512944	1.280664	2.4192	1.34568	2.325456	1.416744	2.231712	1.501416	2.157624	1.581552	2.103192	1.675296	2.032128	1.762992	1.938384	1.809864	1.84464	1.82196	1.752408	1.817424	1.658664	1.840104	1.56492	1.85976	1.471176	1.862784	1.378944	1.868832	1.2852	1.862784	1.191456	1.853712	1.097712	1.8522	1.003968	1.841616
5.588321	Darkorange	Dot	ts38r	12	1.002	2.279	0.43966652	2.573379	0.999045	2.491578	1.029888	2.392344	1.063413	2.298474	1.138509	2.19924	1.188126	2.098665	1.244448	1.999431	1.277973	1.898856	1.320885	1.799622	1.366479	1.699047	1.429506	1.599813	1.495215	1.500579	1.590426	1.402686	1.668204	1.302111	1.701729	1.202877	1.727208	1.102302	1.725867	1.003068	1.709775	0.902493	1.677591	0.801918	1.648089	0.702684	1.6092	0.602109	1.570311
6.455507	Darkorange	Dot	ts39l	12	1.088	2.587	0.42056436	3.018912	1.565421	2.935764	1.635777	2.819037	1.686945	2.713503	1.755702	2.623959	1.82286	2.505633	1.83885	2.388906	1.840449	2.294565	1.851642	2.177838	1.896414	2.061111	1.899612	1.944384	1.90281	1.827657	1.899612	1.71093	1.937988	1.592604	1.96677	1.477476	1.99875	1.360749	1.989156	1.244022	1.974765	1.128894	2.013141	1.012167	2.003547	0.89544	1.963572	0.778713	1.880424
6.554976	Darkorange	Dot	ts40r	12	1.108	2.684	0.412816692	3.012432	1.215216	3.006224	1.33472	2.928624	1.438704	2.80912	1.514752	2.689616	1.562864	2.570112	1.5908	2.45216	1.587696	2.332656	1.589248	2.213152	1.62184	2.0952	1.657536	1.975696	1.674608	1.856192	1.724272	1.736688	1.763072	1.618736	1.797216	1.499232	1.834464	1.379728	1.8624	1.261776	1.881024	1.142272	1.891888	1.022768	1.87016	0.903264	1.843776	0.785312	1.817392
8.215011	Darkorange	Dot	ts41l	12	1.254	3.35	0.374328358	3.769248	1.57052	3.651956	1.677872	3.522736	1.755404	3.407432	1.844864	3.256344	1.896552	3.105256	1.920408	2.954168	1.952216	2.801092	1.95818	2.650004	1.972096	2.496928	2.001916	2.34584	2.021796	2.194752	2.061556	2.041676	2.115232	1.890588	2.153004	1.737512	2.182824	1.586424	2.244452	1.433348	2.282224	1.28226	2.314032	1.131172	2.357768	0.978096	2.383612	0.827008	2.383612
6.662297	Darkorange	Dot	ts43l	12	1.224	2.675	0.457570093	3.069792	1.100682	3.024351	1.218492	2.953665	1.334619	2.904858	1.452429	2.840904	1.570239	2.755071	1.651023	2.638944	1.711611	2.522817	1.758735	2.405007	1.797444	2.28888	1.844568	2.17107	1.886643	2.05326	1.921986	1.938816	1.977525	1.821006	2.016234	1.703196	2.059992	1.587069	2.085237	1.469259	2.113848	1.351449	2.128995	1.235322	2.134044	1.117512	2.130678	0.999702	2.117214
6.322917	Darkorange	Dot	ts44l	12	1.145	2.429	0.471387402	2.873822	1.22325	2.844464	1.329265	2.816737	1.443435	2.722139	1.538033	2.671578	1.648941	2.562301	1.722336	2.448131	1.72886	2.333961	1.764742	2.242625	1.764742	2.128455	1.802255	2.014285	1.844661	1.900115	1.874019	1.785945	1.896853	1.673406	1.922949	1.559236	1.94089	1.445066	1.993082	1.330896	2.02244	1.216726	2.037119	1.102556	2.040381	0.988386	2.024071	0.874216	1.976772
6.130669	Darkorange	Dot	ts45r	12	1.086	2.416	0.449503311	3.04239	1.317024	3.03432	1.42839	2.9859	1.536528	2.877762	1.617228	2.76801	1.64628	2.656644	1.651122	2.545278	1.651122	2.435526	1.64628	2.32416	1.689858	2.212794	1.699542	2.103042	1.717296	1.991676	1.738278	1.881924	1.765716	1.770558	1.812522	1.659192	1.83996	1.54944	1.862556	1.438074	1.873854	1.328322	1.893222	1.216956	1.865784	1.10559	1.849644	0.995838	1.817364
6.18647	Darkorange	Dot	ts46l	12	1.222	2.267	0.539038377	2.665085	1.267523	2.637934	1.376127	2.549336	1.464725	2.440732	1.533317	2.332128	1.5719	2.224953	1.577616	2.116349	1.584761	2.007745	1.58619	1.899141	1.58619	1.790537	1.617628	1.681933	1.62906	1.573329	1.649066	1.464725	1.663356	1.35755	1.699081	1.248946	1.737664	1.140342	1.807685	1.031738	1.833407	0.923134	1.791966	0.81453	1.749096	0.708784	1.674788	0.611612	1.576187
4.771687	Darkorange	Dot	ts47r	12	0.946	1.864	0.50751073	2.022076	0.7196	2.023104	0.804924	1.991236	0.890248	1.91722	0.953984	1.831896	0.99716	1.746572	1.010524	1.661248	1.026972	1.575924	1.040336	1.4906	1.0537	1.406304	1.082484	1.32098	1.140052	1.235656	1.1822	1.150332	1.216124	1.065008	1.260328	0.980712	1.301448	0.895388	1.33126	0.810064	1.34668	0.72474	1.345652	0.639416	1.337428	0.554092	1.304532	0.469796	1.276776
6.768514	Darkorange	Dot	vf04r	12	1.201	2.575	0.466407767	3.570105	1.64802	3.47754	1.71699	3.355935	1.758735	3.236145	1.78959	3.11454	1.816815	2.99475	1.856745	2.873145	1.907565	2.753355	1.93479	2.63175	1.972905	2.51196	1.98561	2.39217	2.01465	2.270565	2.05095	2.150775	2.07636	2.02917	2.147145	1.90938	2.176185	1.787775	2.227005	1.667985	2.248785	1.54638	2.26512	1.42659	2.27238	1.304985	2.256045	1.185195	2.22156
6.8293	Darkorange	Dot	vf05l	12	1.488	2.588	0.57496136	3.022425	1.19385	2.965725	1.296225	2.8476	1.3608	2.73105	1.406475	2.612925	1.456875	2.496375	1.50885	2.37825	1.529325	2.2617	1.5813	2.149875	1.66005	2.033325	1.74195	1.916775	1.812825	1.79865	1.897875	1.6821	1.973475	1.563975	2.027025	1.447425	2.049075	1.3293	2.0601	1.21275	2.0475	1.094625	2.017575	0.978075	1.953	0.85995	1.882125	0.7434	1.79865
8.251264	Darkorange	Dot	vf07r	12	1.255	3.558	0.352726251	4.789196	2.33586	4.709968	2.475192	4.556976	2.562616	4.401252	2.62272	4.24826	2.660968	4.100732	2.75932	3.94774	2.822156	3.792016	2.8686	3.639024	2.931436	3.486032	2.945096	3.33304	2.999736	3.177316	3.027056	3.024324	3.078964	2.874064	3.144532	2.723804	3.240152	2.592668	3.341236	2.439676	3.384948	2.286684	3.390412	2.133692	3.343968	1.977968	3.302988	1.827708	3.270204
7.52758	Darkorange	Dot	vf08l	12	1.205	3.181	0.378811694	3.637626	1.742262	3.581424	1.87986	3.451578	1.972884	3.31398	2.01552	3.174444	2.056218	3.034908	2.096916	2.895372	2.129862	2.757774	2.17056	2.618238	2.203506	2.478702	2.234514	2.370174	2.327538	2.230638	2.346918	2.09304	2.348856	1.953504	2.310096	1.813968	2.302344	1.674432	2.263584	1.536834	2.292654	1.397298	2.308158	1.257762	2.292654	1.118226	2.25777	0.97869	2.201568
8.241277	Darkorange	Dot	vf09l	12	1.138	3.574	0.318410744	4.512438	2.460654	4.457922	2.611812	4.301808	2.67624	4.148172	2.710932	3.992058	2.723322	3.838422	2.7258	3.684786	2.70102	3.528672	2.691108	3.375036	2.673762	3.2214	2.678718	3.065286	2.703498	2.91165	2.753058	2.755536	2.795184	2.6019	2.839788	2.448264	2.901738	2.29215	2.941386	2.138514	2.978556	1.9824	2.993424	1.828764	2.98599	1.675128	2.943864	1.519014	2.896782
10.0503	Darkorange	Dot	vf11l	12	1.501	3.712	0.404364224	4.814636	2.241764	4.820064	2.426316	4.738644	2.613582	4.611086	2.798134	4.461816	2.9854	4.293548	3.118386	4.106282	3.10753	3.92173	3.1211	3.734464	3.142812	3.549912	3.150954	3.36536	3.16181	3.178094	3.17538	2.993542	3.197092	2.806276	3.20252	2.621724	3.207948	2.434458	3.22966	2.249906	3.264942	2.06264	3.32465	1.878088	3.35179	1.690822	3.370788	1.50627	3.373502
7.671761	Darkorange	Dot	vf12l	12	1.259	3.235	0.389180835	3.401237	1.599885	3.319973	1.713316	3.181147	1.814896	3.040628	1.894467	2.900109	1.931713	2.757897	1.941871	2.617378	1.953722	2.476859	1.941871	2.33634	1.945257	2.195821	1.952029	2.055302	1.974038	1.914783	1.970652	1.774264	1.970652	1.632052	1.989275	1.491533	2.046837	1.351014	2.119636	1.210495	2.180584	1.069976	2.212751	0.929457	2.194128	0.788938	2.173812	0.648419	2.134873
5.630831	Darkorange	Dot	vf13l	12	0.9	2.311	0.3894418	2.574618	0.943074	2.568123	1.0392	2.499276	1.136625	2.399253	1.210668	2.300529	1.280814	2.201805	1.323681	2.100483	1.360053	2.00046	1.391229	1.899138	1.399023	1.799115	1.412013	1.697793	1.422405	1.59777	1.425003	1.505541	1.469169	1.405518	1.505541	1.304196	1.548408	1.204173	1.573089	1.102851	1.593873	1.002828	1.626348	0.902805	1.644534	0.801483	1.615956	0.702759	1.586079
6.992443	Darkorange	Dot	vf14l	12	1.075	2.799	0.384065738	3.39663	1.725181	3.365926	1.846078	3.239272	1.922838	3.110699	1.970813	2.984045	1.986165	2.861229	2.041816	2.734575	2.059087	2.607921	2.068682	2.479348	2.105143	2.352694	2.126252	2.22604	2.137766	2.099386	2.147361	1.972732	2.176146	1.844159	2.193417	1.717505	2.20685	1.590851	2.252906	1.464197	2.270177	1.337543	2.308557	1.20897	2.339261	1.082316	2.329666	0.955662	2.314314
5.634348	Darkorange	Dot	vf15r	12	1.019	2.109	0.483167378	2.51064	0.86988	2.4816	0.9702	2.39712	1.05864	2.2968	1.11804	2.21364	1.2012	2.12916	1.287	2.02884	1.3398	1.92852	1.38732	1.8282	1.41108	1.72656	1.42692	1.62624	1.46124	1.52592	1.48236	1.4256	1.50348	1.32528	1.53516	1.22496	1.58268	1.12464	1.617	1.02432	1.6368	0.924	1.65792	0.82368	1.65132	0.72336	1.61436	0.62304	1.60248
8.82707	Darkorange	Dot	vf16l	12	1.57	3.514	0.446784291	3.87213	1.318344	3.86202	1.480104	3.77103	1.643886	3.60927	1.744986	3.445488	1.781382	3.283728	1.837998	3.121968	1.91079	2.958186	1.987626	2.796426	2.048286	2.634666	2.129166	2.472906	2.187804	2.311146	2.210046	2.16354	2.299014	2.019978	2.418312	1.856196	2.478972	1.694436	2.50728	1.530654	2.501214	1.368894	2.47695	1.207134	2.430444	1.047396	2.33541	0.885636	2.256552
[truncated: 58 more columns]
