# Supplementary material for: Bony-fish-like scales in a Silurian maxillate placoderm
Source: Nat Commun. 2023 Nov 22;14:7622. doi: 10.1038/s41467-023-43557-9 (PMC10665347; doi:10.1038/s41467-023-43557-9)
Supplement: Supplementary file 7 — Supplementary Data 4 [file 41467_2023_43557_MOESM7_ESM.zip]

Archive with 5 entries (4 files):
- Supplementary Data 4/Supplementary Data 4 Measurement data of scales/
- Supplementary Data 4/Supplementary Data 4 Measurement data of scales/Data of Figure 3d.dat
- Supplementary Data 4/Supplementary Data 4 Measurement data of scales/Data of Figure 3e.dat
- Supplementary Data 4/Supplementary Data 4 Measurement data of scales/Data of Figure 3f.dat
- Supplementary Data 4/Supplementary Data 4 Measurement data of scales/Data of Supplementary Figure 2a.dat
