# Supplementary material for: Bony-fish-like scales in a Silurian maxillate placoderm
Source: Nat Commun. 2023 Nov 22;14:7622. doi: 10.1038/s41467-023-43557-9 (PMC10665347; doi:10.1038/s41467-023-43557-9)
Supplement: Supplementary file 7 — Supplementary Data 4 [file 41467_2023_43557_MOESM7_ESM.zip › Supplementary Data 4/Supplementary Data 4 Measurement data of scales/Data of Figure 3d.dat]

:	-	-	-	-	-	-	-	-	-	-	-	-	-	-	-	-	-	-	-	-	-	-	-	-	-	-	-	-	-
Black	Dot	4	1	2	3	4	5	6	7	8	9	10	11	12	13	14	15	16	17	18	19	20	21	22	23	24	25	26	27
Black	Dot	3d	5.625	6.329	9.386	8.112
Black	Dot	2d	10.974	7.309	7.226	10.647	6.774	7.503	7.53	8.055	7.928	7.13	6.888	6.988	6.664	7.346	7.037	6.195	5.748	4.707	4.396	4.148	3.936	2.334	2.141	1.59
Black	Dot	1d	11.316	8.861	8.698	9.604	9.003	8.607	8.39	8.245	8.965	8.462	7.735	7.577	7.538	7.762	7.199	7.234	7.059	6.451	5.713	5.251	4.447	4.248	2.644	2.868	2.789	2.247	2.154
Black	Dot	ll	8.718	13.214	9.547	9.845	9.709	9.757	9.098	9.161	9.11	8.55	8.558	6.9	7.814	8.745	6.955	7.525	6.898	6.667	6.274	5.45	4.951			2.748			1.83
Black	Dot	1v	10.871	7.789	9.335	9.806	9.223	9.195	9.078	8.472	8.139	8.001	7.87	7.625	7.665	7.052	6.95	6.663	6.218	6.087	5.898	5.403	5.105	4.538	3.473	2.672
Black	Dot	2v	7.519	8.407	8.501	8.649	7.858	7.872	8.172	7.729	7.447	7.959	7.33	7.011	6.863	6.798	6.246	5.598	5.09	4.991	4.097	3.788	3.083		2.375
Black	Dot	3v	5.409	7.9	6.954	6.437	7.099	7.892	6.863	6.899	6.68	6.669	6.914	6.202	6.211	5.323	4.504	6.102	4.09	4.198		3.515
Black	Dot	4v	6.523	7.26	7.069	5.685	6.86	7.266	6.316	6.007	6.164	5.567	5.067	5.886	5.356	5.084
Black	Dot	5v	5.261	4.86	6.452	5.764	4.23	4.618	6.009	4.362	4.972	3.703	4.951
Black	Dot	6v	6.181	4.909	5.791	4.354	2.729	6.748		5.667		4.959
Black	Dot	7v	6.036	5.666	5.105
