# Supplementary material for: Bony-fish-like scales in a Silurian maxillate placoderm
Source: Nat Commun. 2023 Nov 22;14:7622. doi: 10.1038/s41467-023-43557-9 (PMC10665347; doi:10.1038/s41467-023-43557-9)
Supplement: Supplementary file 7 — Supplementary Data 4 [file 41467_2023_43557_MOESM7_ESM.zip › Supplementary Data 4/Supplementary Data 4 Measurement data of scales/Data of Figure 3e.dat]

:	-		-	-	-	-	-	-	-	-	-	-	-	-	-	-	-	-	-	-	-	-	-	-	-	-	-	-	-
Black	Dot	4	1	2	3	4	5	6	7	8	9	10	11	12	13	14	15	16	17	18	19	20	21	22	23	24	25	26	27
Black	Dot	3d	5.097	4.758	6.572	6.466
Black	Dot	2d	10.214	4.517	4.459	6.821	5.194	5.466	5.737	6.758	6.406	6.024	5.796	5.22	5.367	6.006	5.718	5.454	6.096	6.085	5.884	5.004	4.166	3.702	3.245	2.2
Black	Dot	1d	6.402	5.117	5.33	5.702	5.965	5.988	6.266	6.549	6.274	6.271	6.508	6.229	6.355	6.126	6.061	6.155	6.005	5.542	5.324	4.96	4.49	4.131	3.641	3.476	3.474	3.103	2.827
Black	Dot	ll	5.408	7.089	6.443	5.917	6.35	6.454	6.932	6.429	6.86	6.548	6.728	8.263	6.672	6.459	6.455	6.448	6.025	5.842	5.241	4.948	4.648			3.341			3.104
Black	Dot	1v	4.033	5.251	4.83	6.011	6.127	6.154	6.338	6.231	6.565	6.356	6.704	6.583	6.25	5.811	5.745	6.192	6.189	5.615	4.539	5.1	5.249	4.494	3.626	3.624
Black	Dot	2v	4.975	5.947	6.435	6.386	5.92	5.757	5.717	5.553	6.24	5.672	6.037	6.057	5.918	5.692	5.699	5.465	5.448	4.777	4.906	4.677	3.853		3.65
Black	Dot	3v	3.483	4.34	6.236	7.291	6.436	5.574	6.352	6.231	5.524	5.671	5.719	5.333	5.355	5.368	5.929	5.648	6.189	6.013		4.805
Black	Dot	4v	3.188	3.474	4.248	6.757	5.862	4.885	5.44	5.42	5.666	4.574	5.847	5.498	4.366	3.79
Black	Dot	5v	3.728	4.105	4.562	6.249	5.062	6.932	5.038	6.063	4.647	5.174	4.421
Black	Dot	6v	3.401	3.665	3.885	4.437	4.329	5.478		9.163		4.721
Black	Dot	7v	2.93	3.036	3.677
