# Supplementary material for: Bony-fish-like scales in a Silurian maxillate placoderm
Source: Nat Commun. 2023 Nov 22;14:7622. doi: 10.1038/s41467-023-43557-9 (PMC10665347; doi:10.1038/s41467-023-43557-9)
Supplement: Supplementary file 7 — Supplementary Data 4 [file 41467_2023_43557_MOESM7_ESM.zip › Supplementary Data 4/Supplementary Data 4 Measurement data of scales/Data of Figure 3f.dat]

:	-	-	-	-	-	-	-	-	-	-	-	-	-	-	-	-	-	-	-	-	-	-	-	-	-	-	-	-	-
Black	Dot	4	1	2	3	4	5	6	7	8	9	10	11	12	13	14	15	16	17	18	19	20	21	22	23	24	25	26	27
Black	Dot	3d	1.103590347	1.330180748	1.428180158	1.254562326
Black	Dot	2d	1.074407676	1.618109365	1.620542723	1.560914822	1.304197151	1.372667398	1.312532683	1.191920687	1.23758976	1.183598938	1.188405797	1.338697318	1.241662009	1.223110223	1.230675061	1.135863586	0.942913386	0.773541495	0.747110809	0.828936851	0.944791167	0.630470016	0.659784284	0.722727273
Black	Dot	1d	1.767572634	1.731678718	1.631894934	1.684321291	1.509304275	1.437374749	1.338972231	1.258970835	1.428912974	1.349386063	1.188537185	1.216407128	1.186152636	1.267058439	1.187757796	1.17530463	1.1755204	1.164020209	1.073065364	1.058669355	0.990423163	1.02832244	0.726174128	0.825086306	0.802820956	0.724137931	0.761938451
Black	Dot	ll	1.612056213	1.864014671	1.481763154	1.663849924	1.528976378	1.511775643	1.312463935	1.424949448	1.327988338	1.305742211	1.271997622	0.835047803	1.17116307	1.353924756	1.077459334	1.167028536	1.144896266	1.141218761	1.19709979	1.101455133	1.065189329			0.822508231			0.589561856
Black	Dot	1v	2.695512026	1.483336507	1.932712215	1.631342539	1.50530439	1.494150146	1.432313033	1.359653346	1.239756283	1.258810573	1.173926014	1.158286496	1.2264	1.213560489	1.209747607	1.076065891	1.004685733	1.084060552	1.299405155	1.059411765	0.972566203	1.009790832	0.957804744	0.737306843
Black	Dot	2v	1.511356784	1.413653943	1.321056721	1.354368932	1.327364865	1.367378843	1.429421025	1.391860256	1.193429487	1.403208745	1.214179228	1.157503715	1.159682325	1.1943078	1.095981751	1.024336688	0.934287812	1.04479799	0.835099878	0.809920889	0.800155723		0.650684932
Black	Dot	3v	1.552971576	1.820276498	1.115137909	0.882869291	1.103014295	1.415859347	1.080447103	1.107205906	1.209268646	1.175983072	1.208952614	1.162947684	1.159850607	0.99161699	0.759655928	1.080382436	0.660849895	0.698154		0.731529657
Black	Dot	4v	2.046110414	2.089810017	1.664077213	0.841349711	1.170249062	1.48741044	1.161029412	1.108302583	1.087892693	1.217096633	0.866598256	1.070571117	1.226752176	1.341424802
Black	Dot	5v	1.411212446	1.183922046	1.414291977	0.922387582	0.835638088	0.666185805	1.192735212	0.719445819	1.069937594	0.715693854	1.11988238
Black	Dot	6v	1.817406645	1.339427012	1.490604891	0.981293667	0.63039963	1.231836437		0.618465568		1.050413048
Black	Dot	7v	2.060068259	1.86627141	1.388360076
