# Supplementary material for: Bony-fish-like scales in a Silurian maxillate placoderm
Source: Nat Commun. 2023 Nov 22;14:7622. doi: 10.1038/s41467-023-43557-9 (PMC10665347; doi:10.1038/s41467-023-43557-9)
Supplement: Supplementary file 7 — Supplementary Data 4 [file 41467_2023_43557_MOESM7_ESM.zip › Supplementary Data 4/Supplementary Data 4 Measurement data of scales/Data of Supplementary Figure 2a.dat]

:	Dot		-	-	-
Black	Dot	Group	Height	Length	Height/Length
Black	Dot	1	8.7564	5.5204	1.592953772
Black	Dot	2	8.218	3.565	2.277144152
Black	Dot	3	7.40984	5.90232	1.257898624
Black	Dot	4	5.67025	5.166	1.089467326
Black	Dot	5	2.575	3.404272727	0.734510776
Black	Dot	6	9.0896	6.9662	1.329649146
Black	Dot	7	6.664	5.367	1.241662009
Black	Dot	8	8.3582	4.6628	1.817154818
Black	Dot	9	4.8024	5.6468	0.857219955
Black	Dot	10	5.93785	5.5336	1.073175281
Black	Dot	11	6.6545	3.9115	1.686624037
Black	Dot	12	2.729	4.329	0.63039963
Black	Dot	13	5.1639	5.0952	1.035863339
Black	Dot	14	5.669444444	4.534	1.310728393
Black	Dot	15	5.667	9.163	0.618465568
Black	Dot	16	9.7145	6.291	1.546591275
Black	Dot	17	7.965666667	6.588333333	1.215813426
Black	Dot	18	5.689333333	5.146	1.102621074
Black	Dot	19	1.151	2.535022222	0.474690334
Black	Dot	20	8.570666667	12.31333333	0.686578872
