# Supplementary material for: Bony-fish-like scales in a Silurian maxillate placoderm
Source: Nat Commun. 2023 Nov 22;14:7622. doi: 10.1038/s41467-023-43557-9 (PMC10665347; doi:10.1038/s41467-023-43557-9)
Supplement: Supplementary file 9 — Supplementary Code 1 [file 41467_2023_43557_MOESM9_ESM.zip › Supplementary Code 1.R]

library(RRPP)
library(rgl)
library(geomorph)
library(nFactors)
library(Morpho)
library(vegan)
library(shapes)
#setwd("")
Ent <- read.csv(file = "1107landmarks.csv", header = TRUE)
name<-as.factor(Ent[,4])
Morphotype<-as.numeric(Ent[,5])
Height<-as.numeric(Ent[,6])
Length<-as.numeric(Ent[,7])
Ratio<-as.numeric(Ent[,8])
Ent.dat<-Ent[,-(1:8)]

Ent.shape<-arrayspecs(Ent.dat,50,2)

#Superimpose it=========================================
Ent.super<-gpagen(Ent.shape)
Ent.shapeC=Ent.super$coords
Ent.datC=two.d.array(Ent.shapeC)

#Plot all landmarks======================================
plot(Ent.shapeC)
a= array(c(1:49))
b=array(c(2:50))
links=data.frame(x=a, y=b)
plotAllSpecimens(Ent.shapeC, mean=TRUE, links=links)


# PCA in geomorph
####################################################
colors<-c("Black","Black","Black","Black","Black",
          "Black","Black","Black","Black","Black",
          "Black","Black","Black","Black")
color <- colors[as.numeric(Morphotype)]

palette(c("olivedrab1","lightyellow","red","Cyan","Blue",
"Blueviolet","Chartreuse","Darkcyan","Darkorange", "Deepskyblue", 
"Firebrick","Deeppink", "Gold","Gray" ,"Green",
"tan4"))

PCA <- gm.prcomp(Ent.shapeC)
shapes=c(21,21,21,21,21,
         21,21,21,21,21,
         21,21,23,23,23,
         23)
shapes<-shapes[as.numeric(Morphotype)]
plot(PCA,
     pch=shapes,
   col=color,
  bg=Morphotype, 
    xlim=c(-0.3,0.5),
     cex=1)#only pch from 21 to 25 can be filled using the argument bg

legend('right', legend=levels(factor(Morphotype)),
       pch=c(19,19,19,19,19,
             19,19,19,19,19,
             19,19,18,18,18,
              18),
      col=c(
     "olivedrab1","lightyellow","red","Cyan","Blue",
     "Blueviolet","Chartreuse","Darkcyan","Darkorange", "Deepskyblue", 
     "Firebrick","Deeppink", "Gold","Gray" ,"Green",
     "tan4"),
  cex=0.35) 
title("PCA",cex.main=1.2)

#=========================================================================
frame_datc<- as.data.frame(Ent.datC)
mean(frame_datc$`1.X`)################
dim(Ent.datC)
#==========================Morphotype===================================
Ent.datCnew <- as.data.frame(Ent.datC)
Ent.datCnew <- cbind(Ent.datCnew,Morphotype)

data_Morphotype <- list()
length(data_Morphotype) <- 16
mean_data_frame <- data.frame(matrix(nrow = 16,ncol = 100))
for (i in 1:16) {
  sub_Morphotype <- Ent.datCnew[Ent.datCnew$Morphotype==i,-101]
  data_Morphotype[[i]] <- sub_Morphotype
  a <- lapply(sub_Morphotype,mean)
  a <- as.vector(unlist(a))
  mean_data_frame[i,] <- a
}
mean_data_frame
data_Morphotype_new <- list()
length(data_Morphotype_new) <- 16
for (i in 1:16) {
  jishu <- c()
  oushu <- c()
  for (j in 1:100) {
    if (j%%2 == 0 ) {
      oushu <- c(oushu,mean_data_frame[i,j])
    } else {
      jishu <- c(jishu,mean_data_frame[i,j])
    }
  }
  Morphotype_name <- rep(i,50)
  data_frame_linshi <- data.frame(X=jishu,Y=oushu,Morphotype = Morphotype_name)
  data_Morphotype_new[[i]] <- data_frame_linshi
  
}
data_Morphotype_new[[1]]

data_frame_huizong <- data_Morphotype_new[[1]]
for (i in 2:16) {
  data_frame_huizong <- rbind(data_frame_huizong,data_Morphotype_new[[i]])
}

b <- lapply(as.data.frame(Ent.datC),mean)
b <- unlist(b)

jishu <- c()
oushu <- c()
for (j in 1:100) {
  if (j%%2 == 0 ) {
    oushu <- c(oushu,b[j])
  } else {
    jishu <- c(jishu,b[j])
  }
}
Morphotype_name <- rep(17,50)
data_frame_all_data <- data.frame(X=jishu,Y=oushu,Morphotype = Morphotype_name)

all_mean <- rbind(data_frame_huizong,data_frame_all_data)
all_mean$Morphotype <- as.character(all_mean$Morphotype)

#===========================####################==================================================


install.packages("stringer")
library(stringr)
library(graphics)
class(all_mean$Morphotype)
for (k in 1:16) {
  G<-all_mean[all_mean$Morphotype==as.character(k),]
  pdfname <- str_c("fig",as.character(k),sep = "")
  pdfname_new <- str_c(pdfname,"pdf",sep = ".")
  pdf(pdfname_new,width = 2,height = 2.6)
  #title<- str_c("Morphotype",as.character(k),sep = "")
  x=G$X
  y=G$Y
  all=c(x,y)
  range=c(min(all), max(all))
  plot(x,y, pch=19, 
       col="black",
       xlim = range,
       ylim=range,
       
       xaxt="n" ,
       yaxt="n" ,
       #xlab = NULL,
       #ylab = "Y",
       ann=F,
       main = str_c("Morphotype",as.character(k),sep = ""),
       #cex.main=0.8,
       # title(str_c("Morphotype",as.character(k),sep = ""), ),
       #bg="black", 
       # xlim=c(-0.3,0.5),
       #cex.axis=0.7,
       #tck=-0.003,#刻度线长度
       cex=0.26)
  axis(1, at=c(-0.1, 0, 0.1),tck=-0.03, padj=-3.5,cex.axis=0.6)#, hadj=0.05
  axis(2,at=c(-0.1, 0, 0.1) ,tck=-0.03,padj=2.7,cex.axis=0.6)#, hadj=0.05
  title(main=str_c("Morphotype",as.character(k),sep = ""), 
        xlab = "X",ylab = "Y",line=0.25, cex.lab=0.6, 
        cex.main= 0.7, font.main=1)
  dev.off()
}
